# Supplementary material for: Crystal structure and Hirshfeld surface analysis of tris­(acetohydrazide-κ2 N,O)(nitrato-κO)(nitrato-κ2 O,O′)terbium(III) nitrate
Source: Acta Crystallogr E Crystallogr Commun. 2022 Mar 8;78(Pt 4):354–8. doi: 10.1107/S2056989022002298 (PMC8983988; doi:10.1107/S2056989022002298)
Supplement: Supplementary file 1 [file e-78-00354-sup1.cif]

##############################################################################
#                                                                            #
# This CIF contains the data in a paper accepted for publication in          #
# Acta Crystallographica Section E. It conforms to the requirements of       #
# Notes for Authors for Acta Crystallographica Section E, and has been       #
# peer reviewed under the auspices of the IUCr Commission on Journals.       #
#                                                                            #
# Full details of the Crystallographic Information File format               #
# are given in the paper "The Crystallographic Information File (CIF):       #
# a New Standard Archive File for Crystallography" by S. R. Hall, F. H.      #
# Allen and I. D. Brown [Acta Cryst. (1991), A47, 655-685].                  #
#                                                                            #
# The current version of the core CIF dictionary is obtainable from          #
# ftp://ftp.iucr.org/pub/cif_core.dic.                                       #
#                                                                            #
# Software is freely available for graphical display of the structure(s)     #
# in this CIF. For information consult the CIF software page                 #
# http://www.iucr.org/resources/cif/software.                                #
#                                                                            #
# This file may be used for bona fide research purposes within the           #
# scientific community so long as proper attribution is given to the journal # 
# article from which it was obtained.                                        #
#                                                                            #
##############################################################################
data_I
_audit_creation_method
;
Olex2 1.3
(compiled 2020.11.12 svn.r5f609507 for OlexSys, GUI svn.r6408)
;
_journal_date_recd_electronic     2021-12-29
_journal_date_accepted     2022-02-27
_journal_name_full     'Acta Crystallographica, Section E'
_journal_year     2022
_journal_volume     78
_journal_issue      4
_journal_page_first     0
_journal_page_last     0
_journal_paper_category     GM
_journal_paper_doi     10.1107/S2056989022002298
_journal_coeditor_code     YZ2015
_publ_contact_author_name     'Dr. Kittipong Chainok'
_publ_contact_author_address
;Thammasat University Research Unit in Multifunctional Crystalline Materials \
and Applications (TU-McMa),
Faculty of Science and Technology,
Thammasat University, Khlong Luang, Pathum Thani, 12121, Thailand
;
_publ_contact_author_email     kc@tu.ac.th
_publ_contact_author_fax     '+66 2 564 4485'
_publ_contact_author_phone     '+66 86 339 5079'
_publ_section_title
;\
Crystal structure and Hirshfeld surface analysis of
tris(acetohydrazide-\k^2^<i>N</i>,<i>O</i>)(nitrato-\k<i>O</i>)(nitrato-\
\k^2^<i>O</i>,<i>O</i>')terbium(III) nitrate
;
loop_
    _publ_author_name
    _publ_author_address
    'Theppitak, Chatphorn'
;Thammasat University Research Unit in Multifunctional Crystalline Materials \
and Applications (TU-McMa),
Faculty of Science and Technology,
Thammasat University, Khlong Luang, Pathum Thani, 12121, Thailand
;
    'Laksee, Sakchai'
;Nuclear Technology Research and Development Center,
Thailand Institute of Nuclear Technology (Public Organization),
Ongkharak, Nakhon Nayok, 26120, Thailand
;
    'Chainok, Kittipong'
;Thammasat University Research Unit in Multifunctional Crystalline Materials \
and Applications (TU-McMa),
Faculty of Science and Technology,
Thammasat University, Khlong Luang, Pathum Thani, 12121, Thailand
;
_publ_section_synopsis
;
The crystal structure and supramolecular interactions of a new terbium(III)
complex with an acetohydrazide ligand are reported.
;
_chemical_name_systematic
;\
Tris(acetohydrazide-\k^2^<i>N</i>,<i>O</i>)(nitrato-\k<i>O</i>)\
(nitrato-\k^2^<i>O</i>,<i>O</i>')terbium(III) nitrate]
;
_chemical_name_common     ?
_chemical_formula_moiety     'C6 H18 N8 O9 Tb +, N O3 -'
_chemical_formula_sum     'C6 H18 N9 O12 Tb'
_chemical_formula_iupac     '[Tb (N O3)2 (C2 H6 N2 O)3] N O3'
_chemical_formula_weight     567.21
_chemical_melting_point     ?
_space_group_crystal_system     monoclinic
_space_group_name_H-M_alt     'P 1 21/n 1'
_space_group_name_Hall     '-P 2yn'
loop_
    _space_group_symop_operation_xyz
    'x, y, z'
    '-x+1/2, y+1/2, -z+1/2'
    '-x, -y, -z'
    'x-1/2, -y-1/2, z-1/2'
_cell_length_a     10.9076(3)
_cell_length_b     9.7786(3)
_cell_length_c     16.8578(5)
_cell_angle_alpha     90
_cell_angle_beta     90.7910(10)
_cell_angle_gamma     90
_cell_volume     1797.90(9)
_cell_formula_units_Z     4
_cell_measurement_reflns_used     9937
_cell_measurement_theta_min     3.038
_cell_measurement_theta_max     33.115
_cell_measurement_temperature     296.0
_exptl_crystal_description     block
_exptl_crystal_colour     colourless
_exptl_crystal_size_max     0.28
_exptl_crystal_size_mid     0.21
_exptl_crystal_size_min     0.2
_exptl_crystal_density_diffrn     2.096
_exptl_crystal_density_meas     ?
_exptl_crystal_density_method     ?
_exptl_crystal_F_000     1112
_exptl_absorpt_coefficient_mu     4.015
_exptl_absorpt_correction_type     multi-scan
_exptl_absorpt_process_details
;
(SADABS; Bruker, 2016)
;
_exptl_absorpt_correction_T_min     0.4713
_exptl_absorpt_correction_T_max     0.7465
_diffrn_ambient_temperature     296.0
_diffrn_source     'sealed x-ray tube'
_diffrn_radiation_type     MoK\a
_diffrn_radiation_wavelength     0.71073
_diffrn_radiation_monochromator     graphite
_diffrn_measurement_device_type     'Bruker D8 QUEST CMOS'
_diffrn_measurement_device     'four-circle KAPPA diffractometer'
_diffrn_measurement_method     '\w and \f scans'
_diffrn_detector     'Bruker PHOTON 200 area detector'
_diffrn_detector_area_resol_mean     7.39
_diffrn_reflns_number     47511
_diffrn_reflns_av_R_equivalents     0.0343
_diffrn_reflns_av_unetI/netI     0.0272
_diffrn_reflns_theta_min     2.798
_diffrn_reflns_theta_max     33.197
_diffrn_reflns_theta_full     25.242
_diffrn_measured_fraction_theta_max     0.999
_diffrn_measured_fraction_theta_full     0.999
_diffrn_reflns_limit_h_min     -16
_diffrn_reflns_limit_h_max     14
_diffrn_reflns_limit_k_min     -15
_diffrn_reflns_limit_k_max     14
_diffrn_reflns_limit_l_min     -25
_diffrn_reflns_limit_l_max     25
_diffrn_radiation_probe     x-ray
_refine_special_details     ?
_reflns_number_total     6876
_reflns_number_gt     5752
_reflns_threshold_expression     'I > 2\s(I)'
_refine_ls_structure_factor_coef     Fsqd
_refine_ls_matrix_type     full
_refine_ls_R_factor_all     0.0397
_refine_ls_R_factor_gt     0.0269
_refine_ls_wR_factor_gt     0.0422
_refine_ls_wR_factor_ref     0.0444
_refine_ls_goodness_of_fit_ref     1.078
_refine_ls_restrained_S_all     1.078
_refine_ls_number_reflns     6876
_refine_ls_number_parameters     293
_refine_ls_number_restraints     9
_refine_ls_hydrogen_treatment     mixed
_refine_ls_weighting_scheme     calc
_refine_ls_weighting_details
              'w=1/[\s^2^(Fo^2^)+(0.0127P)^2^+1.6017P] where P=(Fo^2^+2Fc^2^)/3'
_atom_sites_solution_hydrogens     mixed
_atom_sites_solution_primary     ?
_atom_sites_solution_secondary     ?
_refine_ls_shift/su_max     0.003
_refine_ls_shift/su_mean     0.000
_refine_diff_density_max     1.115
_refine_diff_density_min     -1.132
_refine_ls_extinction_method
;
SHELXL2018/3 (Sheldrick, 2015b)
;
_refine_ls_extinction_coef     0.00248(11)
_refine_ls_extinction_expression
                                    Fc^*^=kFc[1+0.001xFc^2^\l^3^/sin(2\q)]^-1/4^
loop_
    _atom_type_symbol
    _atom_type_description
    _atom_type_scat_dispersion_real
    _atom_type_scat_dispersion_imag
    _atom_type_scat_source
    C C 0.0033 0.0016 'International Tables Vol C Tables 4.2.6.8 and 6.1.1.4'
    H H 0.0000 0.0000 'International Tables Vol C Tables 4.2.6.8 and 6.1.1.4'
    N N 0.0061 0.0033 'International Tables Vol C Tables 4.2.6.8 and 6.1.1.4'
    O O 0.0106 0.0060 'International Tables Vol C Tables 4.2.6.8 and 6.1.1.4'
    Tb Tb -0.1723 4.1537 'International Tables Vol C Tables 4.2.6.8 and 6.1.1.4'
_computing_data_collection
;
APEX3 (Bruker, 2016)
;
_computing_cell_refinement
;
SAINT (Bruker, 2016)
;
_computing_data_reduction
;
SAINT (Bruker, 2016)
;
_computing_structure_solution
;
ShelXT (Sheldrick, 2015a)
;
_computing_structure_refinement
;
ShelXL (Sheldrick, 2015b)
;
_computing_molecular_graphics
;
<i>OLEX2</i> (Dolomanov <i>et al.</i>,  2009)
;
_computing_publication_material
;
<i>OLEX2</i> (Dolomanov <i>et al.</i>,  2009)
;
loop_
    _atom_site_type_symbol
    _atom_site_label
    _atom_site_fract_x
    _atom_site_fract_y
    _atom_site_fract_z
    _atom_site_U_iso_or_equiv
    _atom_site_adp_type
    _atom_site_calc_flag
    _atom_site_occupancy
    _atom_site_disorder_assembly
    _atom_site_disorder_group
    Tb Tb1 0.53793(2) 0.69267(2) 0.81234(2) 0.01794(3) Uani d 1 . .
    O O1 0.53302(15) 0.88900(15) 0.73061(9) 0.0316(3) Uani d 1 . .
    O O2 0.48569(13) 0.88947(16) 0.88653(10) 0.0310(3) Uani d 1 . .
    O O3 0.68110(13) 0.63211(16) 0.71532(9) 0.0275(3) Uani d 1 . .
    O O4 0.5610(2) 0.6421(2) 0.95580(11) 0.0535(5) Uani d 1 . .
    O O5 0.68865(16) 0.53978(19) 0.88111(12) 0.0425(4) Uani d 1 . .
    O O6 0.7062(2) 0.5199(3) 1.00927(15) 0.0780(8) Uani d 1 . .
    O O7 0.47104(13) 0.45766(15) 0.79809(10) 0.0297(3) Uani d 1 . .
    O O8 0.27693(15) 0.46317(18) 0.76534(12) 0.0430(4) Uani d 1 . .
    O O9 0.37120(17) 0.26983(17) 0.77663(12) 0.0431(4) Uani d 1 . .
    O O10 0.51235(17) 0.6218(2) 0.38477(11) 0.0446(4) Uani d 1 . .
    O O11 0.57284(17) 0.6504(3) 0.50502(13) 0.0598(6) Uani d 1 . .
    O O12 0.38755(14) 0.70400(18) 0.47151(9) 0.0337(4) Uani d 1 . .
    N N1 0.4200(2) 0.6697(2) 0.67879(12) 0.0302(4) Uani d 1 . .
    H H1A 0.3464(17) 0.647(3) 0.6859(16) 0.040(8) Uiso d 1 . .
    H H1B 0.454(3) 0.608(3) 0.6519(16) 0.050(9) Uiso d 1 . .
    N N2 0.42249(18) 0.7916(2) 0.63406(11) 0.0294(4) Uani d 1 . .
    H H2 0.401(3) 0.789(3) 0.5854(11) 0.048(9) Uiso d 1 . .
    N N3 0.31650(17) 0.7017(2) 0.86115(13) 0.0301(4) Uani d 1 . .
    H H3A 0.265(2) 0.694(3) 0.8222(13) 0.038(7) Uiso d 1 . .
    H H3B 0.302(3) 0.635(2) 0.8919(16) 0.051(9) Uiso d 1 . .
    N N4 0.29181(17) 0.8249(2) 0.90180(12) 0.0327(4) Uani d 1 . .
    H H4 0.2186(19) 0.842(3) 0.9187(18) 0.060(10) Uiso d 1 . .
    N N5 0.74028(16) 0.82302(19) 0.82323(11) 0.0243(4) Uani d 1 . .
    H H5A 0.786(2) 0.809(3) 0.8643(13) 0.040(8) Uiso d 1 . .
    H H5B 0.722(2) 0.9075(18) 0.8197(16) 0.040(8) Uiso d 1 . .
    N N6 0.81190(16) 0.79567(19) 0.75554(12) 0.0274(4) Uani d 1 . .
    H H6 0.8761(18) 0.842(2) 0.7489(15) 0.035(7) Uiso d 1 . .
    N N7 0.6533(2) 0.5651(2) 0.95054(14) 0.0433(5) Uani d 1 . .
    N N8 0.36977(17) 0.39549(19) 0.77997(11) 0.0290(4) Uani d 1 . .
    N N9 0.49126(17) 0.6579(2) 0.45403(11) 0.0286(4) Uani d 1 . .
    C C1 0.48401(19) 0.8957(2) 0.66389(13) 0.0258(4) Uani d 1 . .
    C C2 0.4922(3) 1.0227(3) 0.61533(16) 0.0426(6) Uani d 1 . .
    H H2A 0.472625 1.100447 0.647550 0.064 Uiso calc 1 . .
    H H2B 0.435281 1.017233 0.571491 0.064 Uiso calc 1 . .
    H H2C 0.573927 1.032232 0.595665 0.064 Uiso calc 1 . .
    C C3 0.38049(19) 0.9150(2) 0.90919(12) 0.0246(4) Uani d 1 . .
    C C4 0.3478(2) 1.0492(3) 0.94566(15) 0.0376(5) Uani d 1 . .
    H H4A 0.401145 1.066733 0.990255 0.056 Uiso calc 1 . .
    H H4B 0.264351 1.046395 0.963032 0.056 Uiso calc 1 . .
    H H4C 0.356757 1.120640 0.907122 0.056 Uiso calc 1 . .
    C C5 0.77501(18) 0.7031(2) 0.70400(13) 0.0246(4) Uani d 1 . .
    C C6 0.8488(2) 0.6862(3) 0.63059(16) 0.0421(6) Uani d 1 . .
    H H6A 0.895336 0.603072 0.634062 0.063 Uiso calc 1 . .
    H H6B 0.903604 0.762411 0.625384 0.063 Uiso calc 1 . .
    H H6C 0.794817 0.682378 0.585182 0.063 Uiso calc 1 . .
loop_
    _atom_site_aniso_label
    _atom_site_aniso_U_11
    _atom_site_aniso_U_22
    _atom_site_aniso_U_33
    _atom_site_aniso_U_12
    _atom_site_aniso_U_13
    _atom_site_aniso_U_23
    Tb1 0.01473(4) 0.01950(5) 0.01956(5) 0.00037(4) -0.00101(3) -0.00128(4)
    O1 0.0418(9) 0.0248(8) 0.0279(8) -0.0019(7) -0.0130(7) 0.0027(6)
    O2 0.0230(7) 0.0316(8) 0.0386(9) -0.0015(6) 0.0073(6) -0.0121(7)
    O3 0.0225(7) 0.0280(8) 0.0321(8) -0.0051(6) 0.0061(6) -0.0090(6)
    O4 0.0599(13) 0.0684(13) 0.0320(10) 0.0158(11) -0.0029(9) 0.0067(9)
    O5 0.0319(9) 0.0424(10) 0.0530(12) 0.0057(8) -0.0068(8) 0.0097(9)
    O6 0.0641(14) 0.102(2) 0.0668(15) -0.0119(14) -0.0300(12) 0.0547(14)
    O7 0.0236(7) 0.0240(7) 0.0414(9) -0.0037(6) -0.0017(6) -0.0023(7)
    O8 0.0224(8) 0.0387(10) 0.0679(13) 0.0003(7) -0.0027(8) 0.0016(9)
    O9 0.0467(11) 0.0227(8) 0.0598(12) -0.0082(8) -0.0065(9) 0.0001(8)
    O10 0.0487(11) 0.0525(11) 0.0331(9) 0.0088(9) 0.0142(8) -0.0051(8)
    O11 0.0280(9) 0.1001(17) 0.0510(12) 0.0141(10) -0.0115(9) -0.0132(12)
    O12 0.0214(7) 0.0512(10) 0.0284(8) 0.0049(7) 0.0009(6) -0.0029(7)
    N1 0.0331(10) 0.0294(10) 0.0278(9) -0.0056(8) -0.0048(8) -0.0015(8)
    N2 0.0332(10) 0.0370(11) 0.0178(8) -0.0010(8) -0.0041(7) 0.0008(8)
    N3 0.0217(8) 0.0310(10) 0.0377(11) -0.0035(8) 0.0021(8) -0.0029(9)
    N4 0.0198(8) 0.0376(11) 0.0410(11) 0.0027(8) 0.0094(8) -0.0069(9)
    N5 0.0234(8) 0.0233(9) 0.0261(9) -0.0011(7) -0.0032(7) -0.0024(7)
    N6 0.0213(8) 0.0257(9) 0.0352(10) -0.0075(7) 0.0036(7) -0.0022(8)
    N7 0.0389(11) 0.0437(13) 0.0470(13) -0.0100(10) -0.0171(10) 0.0220(11)
    N8 0.0277(9) 0.0257(9) 0.0337(10) -0.0065(8) 0.0027(8) -0.0008(8)
    N9 0.0237(9) 0.0321(10) 0.0300(9) -0.0011(7) 0.0041(7) 0.0022(8)
    C1 0.0233(10) 0.0299(11) 0.0242(9) 0.0054(8) 0.0013(8) 0.0019(8)
    C2 0.0429(14) 0.0443(14) 0.0404(14) -0.0028(12) -0.0072(11) 0.0157(12)
    C3 0.0248(9) 0.0301(10) 0.0189(9) 0.0048(9) 0.0016(7) -0.0013(8)
    C4 0.0361(12) 0.0364(13) 0.0403(13) 0.0112(10) 0.0027(10) -0.0104(11)
    C5 0.0221(9) 0.0221(9) 0.0296(10) 0.0016(8) 0.0035(8) 0.0010(8)
    C6 0.0414(13) 0.0411(14) 0.0445(14) -0.0059(12) 0.0206(11) -0.0097(12)
_geom_special_details
;
 All esds (except the esd in the dihedral angle between two l.s. planes)
 are estimated using the full covariance matrix.  The cell esds are taken
 into account individually in the estimation of esds in distances, angles
 and torsion angles; correlations between esds in cell parameters are only
 used when they are defined by crystal symmetry.  An approximate (isotropic)
 treatment of cell esds is used for estimating esds involving l.s. planes.
;
loop_
    _geom_bond_atom_site_label_1
    _geom_bond_atom_site_label_2
    _geom_bond_site_symmetry_2
    _geom_bond_distance
    _geom_bond_publ_flag
    Tb1 O1 . 2.3632(15) ?
    Tb1 O2 . 2.3690(15) ?
    Tb1 O3 . 2.3525(14) ?
    Tb1 O4 . 2.4779(19) ?
    Tb1 O5 . 2.4959(17) ?
    Tb1 O7 . 2.4220(15) ?
    Tb1 N1 . 2.587(2) ?
    Tb1 N3 . 2.5640(19) ?
    Tb1 N5 . 2.5532(18) ?
    O1 C1 . 1.240(2) ?
    O2 C3 . 1.240(2) ?
    O3 C5 . 1.254(2) ?
    O4 N7 . 1.261(3) ?
    O5 N7 . 1.262(3) ?
    O6 N7 . 1.222(3) ?
    O7 N8 . 1.294(2) ?
    O8 N8 . 1.232(2) ?
    O9 N8 . 1.230(2) ?
    O10 N9 . 1.244(2) ?
    O11 N9 . 1.231(3) ?
    O12 N9 . 1.257(2) ?
    N1 H1A . 0.844(17) ?
    N1 H1B . 0.845(17) ?
    N1 N2 . 1.411(3) ?
    N2 H2 . 0.849(17) ?
    N2 C1 . 1.316(3) ?
    N3 H3A . 0.865(17) ?
    N3 H3B . 0.850(17) ?
    N3 N4 . 1.414(3) ?
    N4 H4 . 0.867(17) ?
    N4 C3 . 1.313(3) ?
    N5 H5A . 0.857(17) ?
    N5 H5B . 0.851(17) ?
    N5 N6 . 1.417(3) ?
    N6 H6 . 0.845(17) ?
    N6 C5 . 1.314(3) ?
    C1 C2 . 1.491(3) ?
    C2 H2A . 0.9600 ?
    C2 H2B . 0.9600 ?
    C2 H2C . 0.9600 ?
    C3 C4 . 1.494(3) ?
    C4 H4A . 0.9600 ?
    C4 H4B . 0.9600 ?
    C4 H4C . 0.9600 ?
    C5 C6 . 1.494(3) ?
    C6 H6A . 0.9600 ?
    C6 H6B . 0.9600 ?
    C6 H6C . 0.9600 ?
loop_
    _geom_angle_atom_site_label_1
    _geom_angle_atom_site_label_2
    _geom_angle_atom_site_label_3
    _geom_angle_site_symmetry_1
    _geom_angle_site_symmetry_3
    _geom_angle
    _geom_angle_publ_flag
    O1 Tb1 O2 . . 69.15(6) ?
    O1 Tb1 O4 . . 137.09(7) ?
    O1 Tb1 O5 . . 140.08(6) ?
    O1 Tb1 O7 . . 135.12(5) ?
    O1 Tb1 N1 . . 63.66(6) ?
    O1 Tb1 N3 . . 98.35(6) ?
    O1 Tb1 N5 . . 69.45(6) ?
    O2 Tb1 O4 . . 70.66(7) ?
    O2 Tb1 O5 . . 113.77(6) ?
    O2 Tb1 O7 . . 138.48(5) ?
    O2 Tb1 N1 . . 114.19(6) ?
    O2 Tb1 N3 . . 64.41(6) ?
    O2 Tb1 N5 . . 76.73(5) ?
    O3 Tb1 O1 . . 79.00(6) ?
    O3 Tb1 O2 . . 137.59(5) ?
    O3 Tb1 O4 . . 124.67(6) ?
    O3 Tb1 O5 . . 74.51(6) ?
    O3 Tb1 O7 . . 83.93(5) ?
    O3 Tb1 N1 . . 72.54(6) ?
    O3 Tb1 N3 . . 150.36(6) ?
    O3 Tb1 N5 . . 66.06(5) ?
    O4 Tb1 O5 . . 50.93(7) ?
    O4 Tb1 N1 . . 150.97(7) ?
    O4 Tb1 N3 . . 77.11(7) ?
    O4 Tb1 N5 . . 87.34(7) ?
    O5 Tb1 N1 . . 131.95(7) ?
    O5 Tb1 N3 . . 119.27(7) ?
    O5 Tb1 N5 . . 72.69(6) ?
    O7 Tb1 O4 . . 86.19(7) ?
    O7 Tb1 O5 . . 70.93(6) ?
    O7 Tb1 N1 . . 71.68(6) ?
    O7 Tb1 N3 . . 77.33(6) ?
    O7 Tb1 N5 . . 137.71(5) ?
    N3 Tb1 N1 . . 79.81(7) ?
    N5 Tb1 N1 . . 121.66(6) ?
    N5 Tb1 N3 . . 140.98(6) ?
    C1 O1 Tb1 . . 125.30(14) ?
    C3 O2 Tb1 . . 123.84(14) ?
    C5 O3 Tb1 . . 121.19(13) ?
    N7 O4 Tb1 . . 96.95(15) ?
    N7 O5 Tb1 . . 96.06(14) ?
    N8 O7 Tb1 . . 136.41(13) ?
    Tb1 N1 H1A . . 111.2(19) ?
    Tb1 N1 H1B . . 108(2) ?
    H1A N1 H1B . . 108(3) ?
    N2 N1 Tb1 . . 112.25(13) ?
    N2 N1 H1A . . 109.1(19) ?
    N2 N1 H1B . . 108(2) ?
    N1 N2 H2 . . 119(2) ?
    C1 N2 N1 . . 117.60(18) ?
    C1 N2 H2 . . 122(2) ?
    Tb1 N3 H3A . . 111.3(19) ?
    Tb1 N3 H3B . . 110(2) ?
    H3A N3 H3B . . 106(3) ?
    N4 N3 Tb1 . . 111.81(13) ?
    N4 N3 H3A . . 108.2(18) ?
    N4 N3 H3B . . 109(2) ?
    N3 N4 H4 . . 120(2) ?
    C3 N4 N3 . . 118.22(18) ?
    C3 N4 H4 . . 121(2) ?
    Tb1 N5 H5A . . 118.0(19) ?
    Tb1 N5 H5B . . 106.4(19) ?
    H5A N5 H5B . . 110(3) ?
    N6 N5 Tb1 . . 109.48(12) ?
    N6 N5 H5A . . 107.6(19) ?
    N6 N5 H5B . . 104.8(19) ?
    N5 N6 H6 . . 118.1(18) ?
    C5 N6 N5 . . 119.68(17) ?
    C5 N6 H6 . . 122.1(18) ?
    O4 N7 O5 . . 115.89(19) ?
    O6 N7 O4 . . 121.8(3) ?
    O6 N7 O5 . . 122.3(3) ?
    O8 N8 O7 . . 119.45(18) ?
    O9 N8 O7 . . 117.96(19) ?
    O9 N8 O8 . . 122.57(19) ?
    O10 N9 O12 . . 120.03(19) ?
    O11 N9 O10 . . 119.8(2) ?
    O11 N9 O12 . . 120.1(2) ?
    O1 C1 N2 . . 121.1(2) ?
    O1 C1 C2 . . 120.9(2) ?
    N2 C1 C2 . . 118.0(2) ?
    C1 C2 H2A . . 109.5 ?
    C1 C2 H2B . . 109.5 ?
    C1 C2 H2C . . 109.5 ?
    H2A C2 H2B . . 109.5 ?
    H2A C2 H2C . . 109.5 ?
    H2B C2 H2C . . 109.5 ?
    O2 C3 N4 . . 121.3(2) ?
    O2 C3 C4 . . 122.1(2) ?
    N4 C3 C4 . . 116.64(19) ?
    C3 C4 H4A . . 109.5 ?
    C3 C4 H4B . . 109.5 ?
    C3 C4 H4C . . 109.5 ?
    H4A C4 H4B . . 109.5 ?
    H4A C4 H4C . . 109.5 ?
    H4B C4 H4C . . 109.5 ?
    O3 C5 N6 . . 121.60(19) ?
    O3 C5 C6 . . 121.0(2) ?
    N6 C5 C6 . . 117.39(19) ?
    C5 C6 H6A . . 109.5 ?
    C5 C6 H6B . . 109.5 ?
    C5 C6 H6C . . 109.5 ?
    H6A C6 H6B . . 109.5 ?
    H6A C6 H6C . . 109.5 ?
    H6B C6 H6C . . 109.5 ?
loop_
    _geom_torsion_atom_site_label_1
    _geom_torsion_atom_site_label_2
    _geom_torsion_atom_site_label_3
    _geom_torsion_atom_site_label_4
    _geom_torsion_site_symmetry_1
    _geom_torsion_site_symmetry_2
    _geom_torsion_site_symmetry_3
    _geom_torsion_site_symmetry_4
    _geom_torsion
    _geom_torsion_publ_flag
    Tb1 O1 C1 N2 . . . . 3.9(3) ?
    Tb1 O1 C1 C2 . . . . -176.58(17) ?
    Tb1 O2 C3 N4 . . . . 8.5(3) ?
    Tb1 O2 C3 C4 . . . . -171.10(16) ?
    Tb1 O3 C5 N6 . . . . 14.8(3) ?
    Tb1 O3 C5 C6 . . . . -164.56(17) ?
    Tb1 O4 N7 O5 . . . . -4.1(2) ?
    Tb1 O4 N7 O6 . . . . 174.7(2) ?
    Tb1 O5 N7 O4 . . . . 4.0(2) ?
    Tb1 O5 N7 O6 . . . . -174.7(2) ?
    Tb1 O7 N8 O8 . . . . -0.5(3) ?
    Tb1 O7 N8 O9 . . . . 178.18(15) ?
    Tb1 N1 N2 C1 . . . . 1.4(2) ?
    Tb1 N3 N4 C3 . . . . 0.0(3) ?
    Tb1 N5 N6 C5 . . . . -6.9(2) ?
    N1 N2 C1 O1 . . . . -3.4(3) ?
    N1 N2 C1 C2 . . . . 177.1(2) ?
    N3 N4 C3 O2 . . . . -5.3(3) ?
    N3 N4 C3 C4 . . . . 174.4(2) ?
    N5 N6 C5 O3 . . . . -4.1(3) ?
    N5 N6 C5 C6 . . . . 175.3(2) ?
loop_
    _geom_hbond_atom_site_label_D
    _geom_hbond_atom_site_label_H
    _geom_hbond_atom_site_label_A
    _geom_hbond_site_symmetry_A
    _geom_hbond_distance_DH
    _geom_hbond_distance_HA
    _geom_hbond_distance_DA
    _geom_hbond_angle_DHA
    _geom_hbond_publ_flag
    N1 H1A O8 . 0.84(2) 2.37(2) 2.950(3) 126(2) yes
    N1 H1B O10 3_666 0.85(2) 2.36(2) 3.136(3) 153(3) yes
    N2 H2 O11 . 0.85(2) 2.69(3) 3.070(3) 109(2) yes
    N2 H2 O12 . 0.85(2) 2.09(2) 2.891(2) 156(3) yes
    N3 H3A O8 . 0.87(2) 2.46(3) 2.866(3) 110(2) yes
    N3 H3A O9 2_556 0.87(2) 2.33(2) 3.146(3) 157(2) yes
    N3 H3B O6 3_667 0.85(2) 2.25(2) 3.089(3) 168(3) yes
    N4 H4 O10 4_576 0.87(2) 2.34(2) 3.102(3) 147(3) yes
    N4 H4 O11 4_576 0.87(2) 2.17(2) 2.984(3) 156(3) yes
    N5 H5A O10 4_676 0.86(2) 2.58(2) 3.176(3) 128(2) yes
    N5 H5A O12 4_676 0.86(2) 2.11(2) 2.964(2) 173(3) yes
    N5 H5B O3 2_656 0.85(2) 2.51(2) 3.211(2) 140(2) yes
    N6 H6 O7 2_656 0.85(2) 2.17(2) 2.999(2) 166(2) yes
    N6 H6 O10 4_676 0.85(2) 2.74(2) 3.170(3) 114(2) yes
_shelx_space_group_comment
;
The symmetry employed for this shelxl refinement is uniquely defined
by the following loop, which should always be used as a source of
symmetry information in preference to the above space-group names.
They are only intended as comments.
;
_shelx_estimated_absorpt_T_min     0.399
_shelx_estimated_absorpt_T_max     0.501
_shelx_hkl_file
;
   2   0   0 6529.45  129.49
   2   0   0 5231.98  130.59
  -2   0   0 5846.21  130.79
  -2   0   0 6412.06  129.49
  -3   0   0    5.40    1.50
  -3   0   0    1.40    1.30
  -3   0   0    0.70    1.90
  -3   0   0    3.30    1.40
   3   0   0    2.80    1.40
   3   0   0    2.40    2.10
   3   0   0    1.00    1.30
  -4   0   0 3772.22   81.29
   4   0   0 3467.15   81.19
  -4   0   0 3767.02   80.19
  -4   0   0 3722.83   80.29
   4   0   0 3493.95   84.19
  -4   0   0 3538.25   83.79
   5   0   0    0.10    2.20
  -5   0   0   -0.60    2.00
  -5   0   0   -1.90    2.30
   5   0   0   -4.80    3.30
  -5   0   0   -0.50    2.00
  -5   0   0    2.40    2.90
   5   0   0   -0.90    2.40
   6   0   0  799.92   22.90
  -6   0   0  786.32   21.60
  -6   0   0  817.82   23.30
   6   0   0  812.52   21.80
  -6   0   0  786.62   21.80
   6   0   0  800.82   27.20
  -6   0   0  803.72   26.30
  -7   0   0    3.80    5.70
  -7   0   0   -2.70    3.20
   7   0   0    4.30    4.90
   7   0   0   -4.60    3.80
   7   0   0    8.30    4.40
  -7   0   0    6.30    3.40
  -8   0   0  233.58   11.10
   8   0   0  233.18   16.40
  -8   0   0  223.08   11.00
  -8   0   0  234.58   12.30
   8   0   0  224.58   12.60
  -8   0   0  259.37   17.00
   8   0   0  226.58   11.90
  -9   0   0   -7.80    4.40
  -9   0   0    4.00    6.10
  -9   0   0    3.10    4.40
   9   0   0   -2.90    6.70
   9   0   0    5.70    6.30
  -9   0   0    4.90    4.40
   9   0   0    7.50    8.00
  -9   0   0   -2.50    8.80
 -10   0   0  513.15   19.20
  10   0   0  490.55   20.30
 -10   0   0  491.45   21.10
  10   0   0  561.44   27.80
 -10   0   0  535.95   28.00
 -10   0   0  512.65   19.40
 -11   0   0   10.70   12.40
  11   0   0   13.70   11.40
 -11   0   0    0.70    6.30
 -11   0   0   -7.60    6.10
 -11   0   0   -7.70    6.70
 -12   0   0 1114.89   37.70
 -12   0   0 1047.90   34.00
 -12   0   0 1096.89   34.20
  12   0   0 1115.69   45.50
 -12   0   0 1091.59   46.60
 -13   0   0  -12.20    8.80
 -13   0   0   -1.20    8.40
 -13   0   0   10.20    9.60
  13   0   0   -8.60   16.80
 -14   0   0  628.74   28.00
 -14   0   0  612.24   28.20
 -14   0   0  633.94   32.90
 -15   0   0  -11.70   12.80
 -15   0   0  -15.60   12.70
 -15   0   0    6.70   14.30
 -16   0   0  225.38   27.90
 -16   0   0  238.28   28.50
   1  -1   0 2013.10   47.90
  -1  -1   0 2158.08   46.70
  -2  -1   0  701.13   16.00
  -2  -1   0  727.33   17.50
   2  -1   0  720.33   18.50
   2  -1   0  711.73   17.40
  -2  -1   0  692.13   18.40
  -2  -1   0  732.13   17.40
   2  -1   0  700.63   17.50
   2   1   0  705.03   16.00
   2   1   0  731.43   17.40
  -2   1   0  735.33   18.50
  -2   1   0  700.83   16.60
   2   1   0  695.13   19.90
  -2   1   0  729.13   17.60
   2   1   0  762.62   17.30
  -2   1   0  728.23   17.50
  -3  -1   0   62.19    3.80
  -3  -1   0   75.09    4.10
   3  -1   0   77.49    5.40
   3  -1   0   72.99    4.20
  -3  -1   0   69.49    3.00
  -3  -1   0   71.99    5.40
   3   1   0   73.49    3.10
   3   1   0   57.09    5.20
  -3   1   0   72.39    3.40
   3   1   0   74.69    3.90
  -3   1   0   68.29    4.10
  -3   1   0   75.09    5.30
   4  -1   0 4469.15   95.49
   4  -1   0 4128.19   97.79
  -4  -1   0 4054.19   97.59
  -4  -1   0 4309.47   94.89
  -4  -1   0 4274.17   95.19
   4  -1   0 4460.85   94.99
  -4  -1   0 4283.57   93.39
  -4   1   0 4299.67   94.89
  -4   1   0 4201.78   93.79
  -4   1   0 4283.17   97.69
  -4   1   0 4383.26   95.59
   4   1   0 3933.21   97.99
   4   1   0 4373.66   94.99
   4   1   0 4524.75   95.09
   4   1   0 4351.66   93.39
  -4   1   0 4309.77   93.79
  -5  -1   0  417.06   13.40
  -5  -1   0  410.86   12.00
   5  -1   0  432.86   13.60
  -5  -1   0  427.16   13.80
  -5  -1   0  427.56   16.60
   5  -1   0  439.06   14.10
   5   1   0  393.46   16.80
   5   1   0  394.56   13.20
  -5   1   0  428.46   14.10
  -5   1   0  415.06   13.40
   5   1   0  460.05   13.80
  -5   1   0  441.06   16.40
  -5   1   0  434.06   12.80
  -5   1   0  436.86   12.60
   6  -1   0 3324.97   75.09
   6  -1   0 3231.18   73.99
   6  -1   0 3260.77   79.39
  -6  -1   0 3291.87   78.99
  -6  -1   0 3213.78   72.49
  -6  -1   0 3186.98   75.09
  -6  -1   0 3153.98   74.79
   6   1   0 3228.28   72.39
   6   1   0 3389.86   74.59
  -6   1   0 3277.87   73.19
  -6   1   0 3220.58   75.09
  -6   1   0 3211.58   72.79
  -6   1   0 3176.78   73.89
   6   1   0 2981.80   79.19
   7  -1   0  195.68   11.00
  -7  -1   0  193.98   10.30
   7  -1   0  192.08   10.40
   7  -1   0  216.88   14.20
  -7  -1   0  197.98    9.80
  -7  -1   0  201.38   13.60
  -7  -1   0  189.08    8.60
  -7   1   0  196.58    9.80
  -7   1   0  179.58    8.70
   7   1   0  197.98   10.50
  -7   1   0  181.88   13.20
  -7   1   0  193.18    9.80
  -7   1   0  191.38   10.20
   7   1   0  187.08    9.00
   7   1   0  156.38   13.40
   8  -1   0 3034.90   79.59
  -8  -1   0 3071.49   72.69
  -8  -1   0 3065.79   78.89
  -8  -1   0 3116.79   71.09
   8  -1   0 3056.89   73.89
  -8  -1   0 3115.39   74.09
   8  -1   0 3101.49   72.69
  -8   1   0 3178.78   79.09
  -8   1   0 3092.59   71.39
   8   1   0 2826.82   79.29
   8   1   0 3126.69   71.09
  -8   1   0 3059.49   71.89
  -8   1   0 3075.19   74.29
  -8   1   0 3007.00   72.49
   8   1   0 3083.39   73.39
   9  -1   0  130.69   12.30
  -9  -1   0  165.68   11.30
   9  -1   0  179.68   13.90
  -9  -1   0  161.28   10.00
   9  -1   0  159.58   16.20
  -9  -1   0  179.98   16.80
  -9  -1   0  154.08   11.50
  -9   1   0  176.68   17.30
   9   1   0  152.18   16.20
  -9   1   0  179.98   12.30
   9   1   0  163.08   16.20
   9   1   0  145.89   10.70
  -9   1   0  160.48   11.90
  -9   1   0  171.78   11.30
  -9   1   0  155.38    9.80
 -10  -1   0  761.42   24.10
 -10  -1   0  812.42   34.20
 -10  -1   0  753.22   27.20
  10  -1   0  771.92   32.80
 -10  -1   0  772.52   25.70
 -10   1   0  777.32   27.40
 -10   1   0  744.63   25.90
  10   1   0  753.12   24.80
  10   1   0  784.42   33.80
 -10   1   0  764.62   24.20
 -10   1   0  762.12   25.60
 -11  -1   0  102.39   13.10
 -11  -1   0  147.09   20.60
 -11  -1   0   92.89   10.70
  11  -1   0   90.99   13.70
 -11  -1   0  115.89   12.60
 -11   1   0  124.79   13.10
  11   1   0  119.09   17.40
 -11   1   0  107.89   11.00
 -11   1   0  113.39   17.50
 -11   1   0  117.49   12.50
  11   1   0  101.79   11.30
  12  -1   0   23.70   15.10
 -12  -1   0    8.00    7.40
 -12  -1   0   18.00    8.40
 -12  -1   0   28.60   17.30
 -12  -1   0   16.90    8.20
 -12   1   0   19.90    7.50
  12   1   0   21.00   14.30
 -12   1   0   37.90   21.70
 -12   1   0   24.40    9.10
 -12   1   0   28.20    8.40
 -13  -1   0  141.99   15.30
 -13  -1   0  158.88   20.10
 -13  -1   0  132.49   16.90
  13  -1   0  160.88   22.70
 -13   1   0  170.78   15.90
 -13   1   0  136.69   17.10
 -13   1   0  184.38   20.10
 -14  -1   0    9.60   11.60
 -14  -1   0   33.90   11.20
 -14  -1   0   21.00   12.20
 -14   1   0   17.30   12.40
 -14   1   0   48.60   11.60
 -14   1   0   30.20   12.10
 -15  -1   0   48.70   14.20
 -15  -1   0   48.60   15.90
 -15  -1   0   35.70   15.70
 -15   1   0   46.40   16.30
 -15   1   0   30.00   14.30
 -15   1   0   33.70   13.50
 -16  -1   0  215.98   22.80
 -16  -1   0  257.37   27.60
 -16   1   0  172.98   21.90
 -16   1   0  208.68   21.60
   0  -2   0 4647.44  102.09
   0  -2   0 4862.91  101.49
   0  -2   0 4693.03  102.19
   0  -2   0 4703.83  101.69
   0   2   0 4685.33  101.49
   0   2   0 4671.03  101.99
   0   2   0 4777.52  101.59
   1  -2   0 1949.70   43.10
   1  -2   0 1920.11   42.50
  -1  -2   0 1896.11   42.40
  -1  -2   0 1903.01   42.60
   1  -2   0 1867.71   41.50
  -1  -2   0 1847.42   42.40
  -1  -2   0 1874.31   40.90
   1  -2   0 1889.11   42.60
  -1   2   0 1949.20   43.00
  -1   2   0 1878.01   42.50
  -1   2   0 1946.81   42.50
  -1   2   0 1884.31   41.40
   1   2   0 1918.01   42.20
   1   2   0 1866.01   40.90
   1   2   0 1878.31   42.40
   2  -2   0 2022.70   45.80
   2  -2   0 2097.49   47.50
  -2  -2   0 2156.88   47.20
  -2  -2   0 2047.00   47.70
  -2  -2   0 2088.19   47.40
  -2   2   0 2166.88   47.50
  -2   2   0 2137.29   48.20
   2   2   0 2140.49   46.90
  -2   2   0 2005.50   45.90
  -2   2   0 2075.19   47.40
  -3  -2   0 2135.19   46.60
  -3  -2   0 2104.89   50.79
   3  -2   0 2178.58   51.19
   3  -2   0 2163.38   47.60
   3  -2   0 2200.68   49.70
  -3  -2   0 2153.68   49.30
   3  -2   0 2258.37   49.99
  -3  -2   0 2151.18   49.60
  -3   2   0 2178.98   51.09
  -3   2   0 2108.99   49.60
  -3   2   0 2154.88   49.70
   3   2   0 2224.88   49.00
  -3   2   0 2193.98   48.20
   3   2   0 2233.78   49.60
   3   2   0 2001.80   46.60
  -4  -2   0  111.79    6.00
  -4  -2   0  109.29    7.70
   4  -2   0  123.89    6.70
  -4  -2   0  123.19    4.20
  -4  -2   0  116.79    6.40
  -4   2   0  114.29    5.20
   4   2   0  130.89    6.00
  -4   2   0   83.69   10.80
   4   2   0  113.99    7.70
  -4   2   0  110.29    6.20
  -4   2   0  120.09    6.50
   4   2   0  122.69    4.20
   4   2   0  124.29    6.50
  -5  -2   0 1665.23   40.90
  -5  -2   0 1595.14   43.50
  -5  -2   0 1691.43   41.00
   5  -2   0 1715.63   41.30
  -5  -2   0 1707.03   37.90
   5  -2   0 1560.34   43.30
   5  -2   0 1737.23   41.00
  -5   2   0 1604.44   40.30
   5   2   0 1545.75   43.40
   5   2   0 1688.53   37.80
   5   2   0 1733.13   41.00
  -5   2   0 1709.03   38.60
  -5   2   0 1702.43   40.90
   5   2   0 1686.53   40.30
   6  -2   0   74.49    7.50
   6  -2   0   89.09    7.50
  -6  -2   0   93.89    9.60
  -6  -2   0   93.29    7.00
  -6  -2   0   94.49    7.20
  -6  -2   0   85.29    5.00
   6  -2   0   97.29    9.20
  -6   2   0   90.09    7.20
   6   2   0   77.09    9.20
  -6   2   0   90.79    7.20
   6   2   0   87.79    7.00
  -6   2   0   84.79    9.80
   6   2   0   94.09    7.70
  -6   2   0   88.39    5.40
  -6   2   0   91.39    6.20
   7  -2   0 2107.09   51.89
   7  -2   0 2116.19   52.69
  -7  -2   0 2074.59   51.79
  -7  -2   0 2083.69   48.60
  -7  -2   0 2080.19   56.29
  -7  -2   0 2094.89   52.29
   7  -2   0 2189.18   57.19
   7   2   0 2119.89   48.70
   7   2   0 1846.92   55.99
   7   2   0 2132.49   51.49
  -7   2   0 2161.38   50.29
  -7   2   0 2181.78   56.99
  -7   2   0 2113.19   52.59
  -7   2   0 2053.19   51.69
  -7   2   0 2134.29   49.40
  -8  -2   0  231.08   19.00
  -8  -2   0  239.28   10.00
  -8  -2   0  238.98   12.60
   8  -2   0  241.28   16.80
   8  -2   0  214.68   13.50
   8  -2   0  254.07   14.20
  -8  -2   0  223.08   12.50
   8   2   0  256.27   10.40
   8   2   0  247.88   12.90
  -8   2   0  253.37   12.70
  -8   2   0  272.67   17.90
   8   2   0  222.58   16.50
  -8   2   0  226.78   11.50
  -8   2   0  235.78   11.70
   9  -2   0  704.33   29.90
  -9  -2   0  732.13   24.20
  -9  -2   0  729.23   30.20
   9  -2   0  707.43   25.80
  -9  -2   0  754.82   25.20
  -9  -2   0  712.13   21.00
  -9   2   0  715.13   24.10
   9   2   0  703.43   21.30
  -9   2   0  680.33   24.80
  -9   2   0  707.93   23.10
   9   2   0  700.13   30.10
  -9   2   0  734.53   21.70
 -10  -2   0  425.46   19.70
 -10  -2   0  470.05   26.20
 -10  -2   0  433.76   15.90
  10  -2   0  431.66   24.90
 -10  -2   0  416.06   18.90
 -10   2   0  413.26   19.60
  10   2   0  414.56   25.60
 -10   2   0  411.56   16.00
 -10   2   0  401.86   18.50
 -10   2   0  414.46   27.50
 -10   2   0  420.86   19.00
  10   2   0  403.36   16.60
 -11  -2   0  242.18   13.30
 -11  -2   0  251.67   17.10
  11  -2   0  265.87   25.70
 -11  -2   0  243.68   15.80
 -11  -2   0  272.27   25.50
  11   2   0  250.37   23.40
 -11   2   0  235.68   16.10
 -11   2   0  244.78   27.40
 -11   2   0  280.07   13.90
  11   2   0  253.07   15.60
 -11   2   0  216.88   16.50
 -12  -2   0  500.95   36.40
 -12  -2   0  490.65   24.40
 -12  -2   0  473.15   19.40
 -12  -2   0  498.05   23.30
  12  -2   0  478.95   31.40
 -12   2   0  486.35   24.70
 -12   2   0  485.15   23.30
 -12   2   0  501.85   20.20
  12   2   0  519.25   33.00
  12   2   0  469.15   26.60
 -13  -2   0   12.60    9.60
 -13  -2   0   -2.20   10.40
  13  -2   0   10.40   14.80
 -13  -2   0   11.60    8.10
 -13   2   0    6.10   10.60
 -13   2   0   -0.20    8.20
 -13   2   0    2.70   10.00
 -14  -2   0  393.16   22.00
 -14  -2   0  426.96   28.80
 -14  -2   0  411.86   25.30
 -14   2   0  383.56   28.10
 -14   2   0  422.86   22.80
 -14   2   0  423.66   26.10
 -15  -2   0   42.00   19.90
 -15  -2   0   26.10   15.90
 -15  -2   0  -18.00   13.50
 -15   2   0   23.70   15.10
 -15   2   0  -10.10   12.40
 -15   2   0   30.40   15.90
 -16  -2   0   82.99   19.70
 -16  -2   0   90.19   22.60
 -16   2   0   78.59   20.50
   0  -3   0    2.50    1.30
   0  -3   0    2.00    1.70
   0  -3   0    1.70    1.30
   0  -3   0    2.00    1.40
   0   3   0    2.70    1.40
   0   3   0    0.20    1.20
  -1  -3   0 7307.67  149.99
   1  -3   0 7110.19  150.68
   1  -3   0 6566.84  152.58
  -1  -3   0 6888.01  151.88
  -1  -3   0 7151.98  151.68
   1  -3   0 7021.00  152.48
   1  -3   0 6941.91  151.88
  -1  -3   0 6916.21  151.78
   1   3   0 7103.49  149.88
  -1   3   0 6850.61  152.28
  -1   3   0 7172.48  150.48
   1   3   0 6811.82  151.58
  -1   3   0 7249.48  151.68
   2  -3   0  614.74   16.60
  -2  -3   0  619.04   16.70
   2  -3   0  583.14   15.00
   2  -3   0  611.44   16.80
  -2  -3   0  601.34   16.80
   2  -3   0  605.34   17.40
  -2  -3   0  621.64   16.50
  -2   3   0  596.24   16.40
   2   3   0  625.14   15.90
  -2   3   0  613.54   14.80
  -2   3   0  634.24   16.80
  -2   3   0  619.54   17.40
   2   3   0  619.54   16.50
   3  -3   0 2799.32   62.89
  -3  -3   0 2717.23   62.09
  -3  -3   0 2619.14   63.09
   3  -3   0 2709.33   59.99
  -3  -3   0 2722.93   62.59
   3  -3   0 2768.72   63.89
   3  -3   0 2728.13   62.49
  -3   3   0 2746.83   62.59
  -3   3   0 2776.02   63.79
  -3   3   0 2711.13   62.39
   3   3   0 2798.12   62.49
  -3   3   0 2603.04   59.99
   3   3   0 2843.72   61.59
  -4  -3   0 1620.24   39.20
  -4  -3   0 1578.94   39.40
   4  -3   0 1652.63   41.40
   4  -3   0 1689.13   39.90
  -4  -3   0 1517.25   40.60
   4  -3   0 1597.94   36.50
   4  -3   0 1635.94   39.50
  -4   3   0 1604.34   39.50
  -4   3   0 1614.34   39.60
   4   3   0 1606.14   39.40
   4   3   0 1679.73   38.50
  -4   3   0 1550.74   37.20
  -4   3   0 1591.44   41.20
  -5  -3   0   23.70    5.50
  -5  -3   0   18.70    1.90
   5  -3   0   18.10    4.50
   5  -3   0   21.40    5.20
   5  -3   0   15.60    4.30
  -5  -3   0   31.90    5.00
  -5  -3   0   27.60    4.00
   5   3   0   19.90    2.10
   5   3   0   24.50    3.90
  -5   3   0   19.60    4.10
  -5   3   0   20.30    3.60
  -5   3   0   28.80    6.10
   5   3   0   11.20    3.50
  -5   3   0   21.80    4.50
  -6  -3   0  113.89   10.10
   6  -3   0  113.09   10.20
  -6  -3   0  123.29    8.40
  -6  -3   0  115.39    4.80
   6  -3   0   88.69    9.10
  -6  -3   0  106.99    7.80
   6  -3   0  111.89    9.00
   6   3   0   94.29    7.30
   6   3   0  105.79    4.70
  -6   3   0  100.59    5.60
  -6   3   0  119.69    8.10
  -6   3   0  111.39    7.30
  -6   3   0   94.69    8.10
   6   3   0  111.69    9.10
   7  -3   0   11.40    5.70
  -7  -3   0   14.30    6.90
   7  -3   0    5.80    5.10
  -7  -3   0   11.30    4.50
  -7  -3   0   13.50    4.60
  -7  -3   0   12.80    2.70
   7  -3   0   10.90    6.00
  -7   3   0   16.40    4.80
   7   3   0    4.20    4.20
   7   3   0   12.20    2.80
  -7   3   0   16.40    4.70
  -7   3   0   11.10    3.20
   7   3   0   12.20    5.70
   7   3   0   -0.80    4.60
  -7   3   0   13.60    4.70
  -8  -3   0  454.85   22.60
  -8  -3   0  445.86   17.90
   8  -3   0  439.96   21.40
   8  -3   0  439.16   19.40
  -8  -3   0  432.66   13.60
  -8  -3   0  454.25   18.00
  -8   3   0  466.85   16.90
  -8   3   0  498.95   14.80
   8   3   0  447.86   13.70
  -8   3   0  443.26   18.00
   8   3   0  413.56   20.80
  -8   3   0  475.95   23.40
  -8   3   0  455.45   18.30
  -9  -3   0  697.93   24.60
  -9  -3   0  709.83   24.50
   9  -3   0  637.34   32.80
  -9  -3   0  688.13   19.40
   9  -3   0  700.23   26.20
  -9  -3   0  678.03   29.80
  -9   3   0  728.33   31.60
   9   3   0  607.44   28.10
   9   3   0  663.53   19.50
  -9   3   0  685.03   23.20
  -9   3   0  657.93   20.30
  -9   3   0  708.73   24.40
  -9   3   0  703.53   24.80
 -10  -3   0  250.07   22.70
 -10  -3   0  255.97   11.50
 -10  -3   0  251.37   15.70
  10  -3   0  228.58   21.10
 -10  -3   0  248.68   15.80
 -10   3   0  249.68   16.20
 -10   3   0  240.98   11.90
 -10   3   0  241.18   16.60
  10   3   0  217.18   12.10
 -10   3   0  255.37   25.20
 -10   3   0  259.07   15.60
  10   3   0  267.77   21.50
 -11  -3   0  327.47   14.10
 -11  -3   0  316.07   19.40
 -11  -3   0  316.07   27.10
 -11  -3   0  306.87   18.90
  11  -3   0  327.67   26.70
 -11   3   0  330.67   15.00
 -11   3   0  351.16   18.80
  11   3   0  305.77   15.30
 -11   3   0  326.27   19.70
 -11   3   0  368.66   21.50
  11   3   0  359.26   26.10
  12  -3   0   23.20   14.20
 -12  -3   0   14.70    6.80
 -12  -3   0   17.00    9.60
 -12  -3   0    8.10    8.90
 -12   3   0    7.70    9.70
 -12   3   0   32.80    7.30
 -12   3   0   13.10    9.40
 -13  -3   0  697.63   25.30
 -13  -3   0  751.82   33.00
  13  -3   0  768.92   41.40
 -13  -3   0  731.83   31.50
 -13   3   0  729.93   33.30
 -13   3   0  775.02   31.50
 -13   3   0  717.03   25.90
 -14  -3   0   -8.50   12.80
 -14  -3   0   -7.10   12.80
 -14  -3   0    3.00   10.30
 -14   3   0    4.80   14.00
 -14   3   0    3.30   10.00
 -15  -3   0  296.97   28.10
 -15  -3   0  269.17   30.60
 -15   3   0  265.87   28.40
 -16  -3   0   17.30   19.50
 -16  -3   0   24.50   19.90
 -16   3   0   41.50   19.90
   0  -4   0  167.78    6.70
   0  -4   0  177.18    7.60
   0  -4   0  175.98    7.30
   0  -4   0  155.98    6.50
   0   4   0  169.18    6.70
   0   4   0  189.48    7.30
   0   4   0  168.08    6.40
   1  -4   0   13.70    2.90
  -1  -4   0   27.90    3.50
  -1  -4   0   18.30    3.10
   1  -4   0   13.60    2.70
  -1  -4   0   14.90    2.90
  -1  -4   0   17.80    2.20
   1  -4   0   12.30    2.60
   1  -4   0   21.20    2.60
  -1   4   0   25.00    3.60
  -1   4   0   15.70    2.70
   1   4   0   14.30    2.70
   1   4   0   16.80    2.00
   1   4   0   22.10    3.10
  -1   4   0   15.40    2.30
   2  -4   0  584.04   15.10
  -2  -4   0  570.34   16.60
   2  -4   0  589.54   17.70
   2  -4   0  576.44   16.70
  -2  -4   0  588.64   13.60
   2  -4   0  591.64   17.10
  -2  -4   0  563.14   16.60
  -2  -4   0  562.24   16.90
  -2   4   0  588.34   16.80
  -2   4   0  612.74   17.50
   2   4   0  570.34   16.50
  -2   4   0  597.94   14.70
   2   4   0  525.15   15.80
  -2   4   0  571.24   16.50
   2   4   0  578.44   13.50
   2   4   0  615.44   16.10
   3  -4   0 2424.36   56.29
   3  -4   0 2337.17   53.09
   3  -4   0 2374.26   57.09
  -3  -4   0 2454.85   56.09
   3  -4   0 2388.66   55.79
  -3  -4   0 2331.27   56.29
  -3  -4   0 2267.97   55.99
  -3   4   0 2469.95   57.19
  -3   4   0 2363.86   52.69
   3   4   0 2420.16   55.69
   3   4   0 2312.77   55.09
  -3   4   0 2382.46   55.89
  -3   4   0 2349.96   55.59
   3   4   0 2439.46   54.59
   4  -4   0   40.40    5.60
   4  -4   0   47.60    6.00
  -4  -4   0   43.80    5.20
   4  -4   0   40.30    3.40
  -4  -4   0   40.50    6.00
  -4  -4   0   40.00    5.30
   4  -4   0   43.00    5.70
  -4   4   0   37.10    5.10
  -4   4   0   39.60    3.50
   4   4   0   40.50    5.10
  -4   4   0   28.40    4.00
   4   4   0   41.50    4.80
   4   4   0   38.30    5.40
  -4   4   0   55.39    7.00
  -5  -4   0 2906.01   74.79
   5  -4   0 3092.99   75.69
  -5  -4   0 3174.98   73.09
   5  -4   0 3085.89   73.79
   5  -4   0 3225.28   73.59
  -5  -4   0 3145.29   73.39
   5   4   0 3179.88   73.19
  -5   4   0 3207.68   75.89
  -5   4   0 3218.48   73.29
  -5   4   0 3069.59   69.89
   5   4   0 3112.39   71.49
   5   4   0 3067.09   73.39
  -5   4   0 3122.09   73.49
   6  -4   0   44.90    6.80
   6  -4   0   50.39    7.40
  -6  -4   0   42.60    7.80
  -6  -4   0   33.90    5.60
  -6  -4   0   33.70    5.40
  -6   4   0   41.30    6.20
   6   4   0   43.40    5.60
  -6   4   0   35.90    5.50
   6   4   0   44.10    6.80
  -6   4   0   51.79    6.50
   6   4   0   29.90    6.00
  -6   4   0   55.99    9.10
  -7  -4   0 2301.17   56.69
   7  -4   0 2249.68   60.39
  -7  -4   0 2270.57   56.69
  -7  -4   0 2229.68   49.20
  -7  -4   0 2179.48   59.79
   7  -4   0 2297.97   57.39
   7   4   0 2207.88   54.49
  -7   4   0 2271.57   56.69
  -7   4   0 2251.37   60.69
  -7   4   0 2278.17   56.59
  -7   4   0 2236.98   51.39
   7   4   0 2227.18   49.20
  -7   4   0 2161.48   53.49
  -8  -4   0   30.60    3.40
  -8  -4   0   26.20    6.00
   8  -4   0   29.50    8.00
  -8  -4   0   30.10    9.60
  -8  -4   0   30.60    6.50
   8  -4   0   45.70    9.70
  -8   4   0   25.50    6.40
  -8   4   0   25.00    6.70
  -8   4   0   32.60   10.60
   8   4   0   13.80    8.20
   8   4   0   35.20    3.60
  -8   4   0   36.40    4.40
  -8   4   0   37.60    7.20
   9  -4   0 1000.40   37.50
  -9  -4   0 1073.29   33.60
   9  -4   0 1086.09   35.30
  -9  -4   0 1096.79   26.40
  -9  -4   0 1091.79   34.10
  -9  -4   0 1049.70   43.40
  -9   4   0 1084.29   32.00
  -9   4   0 1080.19   28.00
   9   4   0 1004.70   27.90
  -9   4   0 1127.79   34.00
  -9   4   0 1083.19   40.50
 -10  -4   0    8.30   12.80
  10  -4   0   14.40   11.10
 -10  -4   0   14.90    7.10
 -10  -4   0   13.60    7.50
 -10  -4   0   14.50    4.50
  10   4   0    1.90   17.20
 -10   4   0    9.10    6.50
 -10   4   0   28.40    9.80
 -10   4   0    4.30    7.60
 -10   4   0   14.50    5.20
  10   4   0   22.10    5.10
  11  -4   0  150.28   19.40
 -11  -4   0  137.69   20.20
 -11  -4   0  126.29   15.20
 -11  -4   0  118.99    9.30
 -11  -4   0  129.19   15.60
 -11   4   0   91.09   11.30
 -11   4   0  125.39   10.40
  11   4   0   83.79   10.70
 -11   4   0  129.39   14.90
 -11   4   0  143.99   15.60
  11   4   0  175.38   22.20
 -12  -4   0   37.20    7.10
 -12  -4   0   20.90   10.30
  12  -4   0   32.80   16.70
 -12  -4   0   38.60   11.60
 -12   4   0   38.20   10.00
 -12   4   0   29.60   11.10
 -12   4   0   27.10    7.60
 -13  -4   0   21.00   12.50
  13  -4   0    3.80   17.90
 -13  -4   0   16.70   12.50
 -13   4   0   33.40   13.50
 -13   4   0   33.90   12.30
 -13   4   0    9.90    7.90
 -14  -4   0   20.00   14.10
 -14  -4   0   15.70   13.70
 -14   4   0    8.20   13.70
 -14   4   0   16.00   15.30
 -14   4   0   36.50   16.30
 -15  -4   0   28.10   17.00
 -15  -4   0   46.90   18.70
 -15   4   0   28.70   17.60
 -16  -4   0   40.80   20.70
 -16  -4   0   19.30   21.70
 -16   4   0   36.90   21.40
   0  -5   0   -1.90    2.60
   0  -5   0   11.90    2.90
   0  -5   0    4.00    2.40
   0   5   0    3.00    2.20
   0   5   0   -1.10    2.50
   0   5   0   -2.40    2.10
   0   5   0    2.00    2.50
   1  -5   0 5458.05  116.59
  -1  -5   0 5270.07  114.79
  -1  -5   0 4787.92  119.79
  -1  -5   0 5318.77  117.69
   1  -5   0 5268.07  117.69
   1  -5   0 5248.77  115.69
  -1  -5   0 5277.47  116.89
   1   5   0 5523.15  116.69
  -1   5   0 5310.47  116.59
  -1   5   0 5371.16  117.39
   1   5   0 5432.36  116.69
   1   5   0 5181.68  116.39
   1   5   0 5199.38  114.79
  -1   5   0 5264.87  115.39
  -2  -5   0   22.10    2.40
  -2  -5   0   20.60    3.70
   2  -5   0   22.90    3.30
   2  -5   0   31.30    4.60
  -2  -5   0   26.30    4.30
  -2  -5   0   28.40    4.50
   2  -5   0   18.70    3.50
   2   5   0   18.90    3.40
  -2   5   0   19.60    3.70
   2   5   0   25.10    4.00
  -2   5   0   21.60    3.40
   2   5   0   22.30    2.60
  -2   5   0   23.20    4.30
  -2   5   0   19.60    3.40
   2   5   0   28.40    3.80
  -3  -5   0 2113.29   51.39
   3  -5   0 2104.39   48.60
  -3  -5   0 2169.28   51.69
   3  -5   0 2129.59   51.99
   3  -5   0 2206.48   51.69
   3  -5   0 2054.79   53.49
  -3  -5   0 2118.99   52.09
  -3   5   0 2149.78   48.00
   3   5   0 2164.28   50.59
  -3   5   0 2112.39   51.09
  -3   5   0 2162.78   51.59
  -3   5   0 2179.58   52.59
   3   5   0 2119.29   49.90
   3   5   0 2122.19   51.29
   4  -5   0  529.55   14.40
  -4  -5   0  534.95   17.70
   4  -5   0  532.85   18.30
   4  -5   0  545.05   18.50
  -4  -5   0  534.15   18.10
  -4  -5   0  507.45   18.50
   4   5   0  543.05   16.40
  -4   5   0  537.85   18.00
  -4   5   0  533.65   14.10
   4   5   0  555.44   18.20
  -4   5   0  546.35   19.40
   4   5   0  537.75   17.00
  -4   5   0  534.15   17.50
  -5  -5   0  540.15   20.30
   5  -5   0  527.25   14.30
   5  -5   0  526.15   19.30
  -5  -5   0  577.84   19.30
  -5  -5   0  535.15   18.50
   5  -5   0  522.75   19.40
   5   5   0  558.54   19.20
  -5   5   0  556.54   19.20
   5   5   0  545.45   18.10
  -5   5   0  528.45   18.30
  -5   5   0  556.44   14.60
   5   5   0  529.65   16.90
  -5   5   0  534.65   20.90
   6  -5   0   98.79   10.40
   6  -5   0   77.89   10.50
  -6  -5   0   82.79    8.50
  -6  -5   0   90.69    9.10
  -6  -5   0   80.29   10.30
  -6   5   0   78.39    8.50
  -6   5   0  107.59   12.10
   6   5   0   86.39    8.60
   6   5   0   84.39    8.20
  -6   5   0   71.29    8.60
  -7  -5   0    8.10    4.80
  -7  -5   0   13.90    7.90
  -7  -5   0    0.80    5.30
   7  -5   0    0.60    6.50
   7  -5   0    0.40    6.50
  -7   5   0   10.60    5.60
   7   5   0    7.60    5.30
  -7   5   0    2.10    2.80
  -7   5   0    0.90    7.70
  -7   5   0   10.00    4.40
  -7   5   0    8.20    5.20
  -8  -5   0   35.20    7.70
   8  -5   0   42.60   10.90
  -8  -5   0   32.80    8.90
  -8  -5   0   44.90    8.30
   8  -5   0   34.50    8.70
  -8   5   0   60.09   18.30
  -8   5   0   43.30    4.70
   8   5   0   42.90    8.90
  -8   5   0   36.40    7.00
  -8   5   0   32.00    7.70
  -8   5   0   46.80    7.00
  -9  -5   0  347.87   18.40
  -9  -5   0  332.87   18.10
  -9  -5   0  342.77   23.40
   9  -5   0  355.46   22.10
   9  -5   0  359.86   22.50
  -9   5   0  335.27   16.40
  -9   5   0  333.37   12.00
  -9   5   0  341.47   18.30
  -9   5   0  341.07   18.10
   9   5   0  328.57   20.00
 -10  -5   0    0.30   13.80
 -10  -5   0  -13.10    7.70
 -10  -5   0   -1.20    7.50
  10  -5   0   -3.20    9.80
 -10   5   0    8.00    8.30
  10   5   0   -7.00    9.30
 -10   5   0    1.50    9.40
 -10   5   0  -11.40    8.20
 -10   5   0   -0.80    4.40
 -11  -5   0  613.24   45.90
 -11  -5   0  557.04   25.80
 -11  -5   0  557.24   26.30
  11  -5   0  575.64   32.50
  11   5   0  539.95   33.10
 -11   5   0  518.65   18.10
 -11   5   0  515.45   25.70
 -11   5   0  539.45   25.50
 -12  -5   0   -6.10    9.20
  12  -5   0    2.40   15.20
 -12  -5   0   10.10   11.10
 -12   5   0    5.60    6.80
 -12   5   0    3.80    9.60
 -12   5   0    2.50   10.80
 -13  -5   0  894.61   43.70
  13  -5   0  957.40   49.99
 -13  -5   0  965.50   38.90
 -13   5   0  978.20   38.70
 -13   5   0  943.31   39.10
 -14  -5   0   32.10   15.60
 -14  -5   0    5.50   14.70
 -14   5   0   -1.20   14.50
 -15  -5   0  369.16   35.10
 -15  -5   0  380.16   34.40
 -15   5   0  433.46   35.50
   0  -6   0 1707.03   42.30
   0  -6   0 1742.23   43.90
   0  -6   0 1764.72   44.30
   0  -6   0 1806.22   41.90
   0   6   0 1719.23   42.40
   0   6   0 1746.73   41.70
   0   6   0 1798.82   42.10
   0   6   0 1750.92   42.80
  -1  -6   0  134.59    8.70
  -1  -6   0  163.28    8.50
  -1  -6   0  159.38    7.10
   1  -6   0  155.68    9.40
  -1  -6   0  142.79    8.90
   1  -6   0  145.19    7.80
   1  -6   0  169.88    8.90
   1  -6   0  151.68    9.20
   1   6   0  166.78    8.60
   1   6   0  154.38    6.80
  -1   6   0  147.09    8.00
  -1   6   0  159.68    7.50
  -1   6   0  157.28    8.90
   1   6   0  165.18    8.00
   1   6   0  160.38    8.70
  -2  -6   0  374.36   10.80
   2  -6   0  382.66   15.20
   2  -6   0  379.46   12.40
  -2  -6   0  369.86   14.00
  -2  -6   0  374.96   14.50
   2  -6   0  376.46   14.50
   2  -6   0  375.36   14.10
  -2  -6   0  368.36   14.40
  -2   6   0  358.56   13.70
   2   6   0  376.06   10.60
  -2   6   0  371.86   14.70
   2   6   0  364.46   13.90
   2   6   0  373.66   12.90
  -2   6   0  386.86   11.80
   2   6   0  382.06   13.10
  -3  -6   0  641.94   20.40
   3  -6   0  629.34   20.50
   3  -6   0  626.04   20.70
   3  -6   0  623.04   21.50
  -3  -6   0  640.24   21.00
   3  -6   0  624.84   17.50
  -3  -6   0  614.44   14.70
  -3  -6   0  641.44   20.30
  -3   6   0  648.64   21.30
  -3   6   0  627.04   20.10
  -3   6   0  642.84   16.80
   3   6   0  612.54   14.60
   3   6   0  624.94   18.50
  -3   6   0  616.24   19.50
   3   6   0  641.34   20.40
   3   6   0  636.74   18.90
  -4  -6   0  674.83   23.10
   4  -6   0  682.83   22.80
   4  -6   0  699.53   18.50
   4  -6   0  703.43   23.90
   4  -6   0  709.13   23.00
  -4  -6   0  688.03   22.20
  -4  -6   0  668.63   22.10
  -4   6   0  689.73   21.50
   4   6   0  709.93   22.50
  -4   6   0  711.43   23.90
  -4   6   0  613.74   19.60
  -4   6   0  720.03   22.60
   4   6   0  722.03   20.90
   4   6   0  716.13   20.50
  -5  -6   0 1961.40   50.59
  -5  -6   0 1998.30   50.89
   5  -6   0 1948.91   52.59
  -5  -6   0 1913.61   51.99
   5  -6   0 1982.40   51.29
   5  -6   0 1942.21   44.90
  -5   6   0 1950.70   44.70
  -5   6   0 1944.51   49.90
  -5   6   0 1986.20   52.89
   5   6   0 1965.30   48.90
  -5   6   0 2001.20   50.89
   5   6   0 2064.09   50.49
  -6  -6   0   10.00    4.50
   6  -6   0    6.70    6.20
   6  -6   0   14.80    7.20
  -6  -6   0    0.70    6.80
  -6  -6   0    5.40    5.50
   6   6   0   12.20    4.90
  -6   6   0    4.10    2.90
  -6   6   0    6.00    8.00
  -6   6   0   12.60    6.20
  -6   6   0   12.50    5.50
  -7  -6   0 1159.68   35.10
  -7  -6   0 1119.79   37.90
   7  -6   0 1131.89   35.90
  -7  -6   0 1159.58   35.10
   7  -6   0 1179.38   38.10
   7   6   0 1115.79   33.50
  -7   6   0 1159.98   34.20
  -7   6   0 1146.59   35.10
  -8  -6   0  190.38   18.20
  -8  -6   0  210.18   14.80
  -8  -6   0  188.88   14.20
   8  -6   0  190.28   18.30
   8  -6   0  175.08   17.10
   8   6   0  178.58   14.30
  -8   6   0  197.18    8.00
  -8   6   0  196.18   14.30
  -8   6   0  183.08    9.10
  -8   6   0  203.58   14.90
   9  -6   0  720.13   31.30
   9  -6   0  733.03   32.00
  -9  -6   0  650.53   32.50
  -9  -6   0  735.43   28.00
  -9  -6   0  712.73   27.90
  -9   6   0  740.83   27.50
  -9   6   0  745.93   28.10
  -9   6   0  715.43   19.10
   9   6   0  711.43   27.70
  -9   6   0  688.33   20.80
 -10  -6   0  122.99   16.20
 -10  -6   0  115.69   13.40
 -10  -6   0  122.49   21.20
  10  -6   0  169.98   20.30
 -10   6   0  128.89   15.00
 -10   6   0  142.69    8.70
 -10   6   0  139.99   15.60
  10   6   0  144.29   16.30
  11  -6   0  136.49   17.70
 -11  -6   0  123.89   14.80
 -11  -6   0  144.79   16.50
 -11   6   0  141.29   18.10
 -11   6   0  148.99   15.90
 -11   6   0  134.89   10.00
 -12  -6   0  124.29   16.10
  12  -6   0  130.79   22.40
 -12  -6   0  150.58   18.60
 -12   6   0  113.09   16.10
 -12   6   0  103.59   14.90
  13  -6   0  -39.70   21.20
 -13  -6   0    3.30   12.70
 -13  -6   0    3.50   14.60
 -13   6   0   33.80   15.10
 -14  -6   0  135.79   22.00
 -14  -6   0  124.49   21.40
 -14   6   0  118.59   21.40
 -15  -6   0   12.90   18.10
 -15  -6   0   42.30   21.00
 -15   6   0    4.00   21.60
   0  -7   0    1.30    4.00
   0  -7   0    2.50    3.90
   0  -7   0    0.10    4.30
   0   7   0    3.20    3.10
   0   7   0   10.00    5.10
   0   7   0   -1.00    4.10
   0   7   0    1.60    3.50
  -1  -7   0  609.24   20.70
  -1  -7   0  588.04   19.20
   1  -7   0  590.94   18.30
  -1  -7   0  581.94   20.30
   1  -7   0  586.84   20.80
  -1  -7   0  591.74   17.30
   1  -7   0  592.54   20.40
   1  -7   0  629.64   19.50
  -1   7   0  605.44   17.90
  -1   7   0  563.94   18.40
   1   7   0  599.24   17.00
   1   7   0  594.04   18.40
  -1   7   0  594.24   18.70
  -1   7   0  589.24   19.50
   1   7   0  602.14   19.00
   1   7   0  605.74   19.10
   2  -7   0  150.78   10.90
  -2  -7   0  138.29    6.80
  -2  -7   0  137.49    9.50
  -2  -7   0  138.29    9.90
  -2  -7   0  146.79   10.10
   2  -7   0  134.29   10.40
   2  -7   0  137.39    8.40
   2  -7   0  146.49   10.80
   2   7   0  137.69    6.30
   2   7   0  145.79   10.30
  -2   7   0  134.99    9.20
   2   7   0  140.39    9.00
   2   7   0  144.39    8.50
  -2   7   0  118.89   10.60
  -2   7   0  137.89    7.70
  -3  -7   0  239.28   12.50
  -3  -7   0  223.28   12.30
   3  -7   0  235.68   10.10
   3  -7   0  229.98   13.80
  -3  -7   0  246.08   13.40
   3  -7   0  233.88   13.60
   3  -7   0  247.78   13.40
  -3  -7   0  248.48    7.50
   3   7   0  255.37   14.00
   3   7   0  240.68   10.90
  -3   7   0  235.48   13.70
   3   7   0  234.68   13.00
  -3   7   0  246.18    9.30
   3   7   0  230.18    7.10
  -3   7   0  264.97   13.70
  -3   7   0  234.58   12.30
  -4  -7   0  906.11   28.30
  -4  -7   0  924.71   28.50
   4  -7   0  904.51   30.00
   4  -7   0  943.31   29.50
  -4  -7   0  894.81   29.20
   4  -7   0  920.61   24.00
  -4   7   0  951.80   23.20
   4   7   0  919.31   26.10
  -4   7   0  921.01   28.30
  -4   7   0  897.61   27.20
   5  -7   0  124.09   12.40
  -5  -7   0   99.99   12.00
   5  -7   0  108.59    6.50
  -5  -7   0   99.89   10.50
   5  -7   0  101.09   11.80
  -5  -7   0  111.49   10.60
   5   7   0  117.59    9.20
  -5   7   0  108.39    9.60
  -5   7   0  128.19   11.00
   6  -7   0 1507.15   43.60
   6  -7   0 1450.25   44.40
  -6  -7   0 1410.66   44.00
  -6  -7   0 1524.75   42.60
   6  -7   0 1472.65   34.50
  -6  -7   0 1508.05   42.60
  -6   7   0 1507.65   34.60
  -6   7   0 1492.75   42.50
  -6   7   0 1484.25   41.30
   6   7   0 1467.35   39.50
  -7  -7   0    9.70    9.60
  -7  -7   0    5.20    6.50
  -7  -7   0   12.40    6.70
   7  -7   0    9.40    8.50
   7  -7   0    6.90    8.60
  -7   7   0    2.20    7.00
  -7   7   0    5.40    6.90
   7   7   0   -0.70    6.10
  -7   7   0    7.10    3.40
   8  -7   0  892.01   35.00
  -8  -7   0  877.61   35.60
  -8  -7   0  865.11   31.40
   8  -7   0  881.51   34.00
  -8  -7   0  858.71   31.10
  -8   7   0  882.01   21.40
  -8   7   0  895.01   21.80
  -8   7   0  863.51   30.20
  -8   7   0  923.31   31.70
  -9  -7   0   94.49   12.00
   9  -7   0  128.39   17.20
   9  -7   0  149.49   18.50
  -9  -7   0   93.79   12.10
  -9  -7   0  126.99   16.90
  -9   7   0  110.49    7.20
  -9   7   0  121.39   14.60
  -9   7   0  126.09   16.30
  -9   7   0  124.59    6.40
   9   7   0  130.19   14.40
  10  -7   0  384.06   28.50
 -10  -7   0  357.36   23.20
 -10  -7   0  363.66   22.70
 -10   7   0  374.16   22.90
 -10   7   0  367.16   23.30
 -11  -7   0  225.98   21.40
  11  -7   0  214.38   28.60
 -11   7   0  177.08   21.80
  12  -7   0   61.19   17.80
 -12  -7   0   40.20   14.80
 -12  -7   0   45.40   14.90
 -12   7   0   49.20   15.30
 -13  -7   0  303.37   29.90
 -13  -7   0  288.47   29.50
  13  -7   0  265.17   31.10
 -13   7   0  272.57   28.90
 -14  -7   0    1.20   17.80
 -14  -7   0  -25.80   17.70
 -14   7   0   -7.30   18.10
   0  -8   0 2520.55   59.39
   0  -8   0 2505.75   62.79
   0  -8   0 2435.06   62.79
   0  -8   0 2485.85   60.19
   0   8   0 2494.35   59.19
   0   8   0 2526.15   59.99
   0   8   0 2488.85   59.59
   1  -8   0    2.70    5.80
  -1  -8   0    1.40    5.80
   1  -8   0    1.80    5.60
  -1  -8   0   -0.60    4.70
   1  -8   0    8.60    4.60
  -1  -8   0   -7.60    4.60
   1  -8   0    3.20    4.60
  -1  -8   0    0.00    4.40
  -1   8   0   12.90    4.60
  -1   8   0   -3.00    4.40
   1   8   0    3.80    5.60
   1   8   0    1.10    3.90
   1   8   0   -1.40    3.40
  -1   8   0    0.80    4.20
  -2  -8   0  605.94   21.10
   2  -8   0  612.94   23.10
  -2  -8   0  599.64   17.30
   2  -8   0  582.44   19.00
   2  -8   0  589.74   22.30
  -2  -8   0  587.44   22.20
   2  -8   0  602.04   21.40
  -2  -8   0  614.54   22.30
  -2   8   0  614.54   18.30
   2   8   0  595.14   19.20
  -2   8   0  587.14   20.00
   2   8   0  608.34   16.90
   2   8   0  586.44   21.10
  -2   8   0  611.64   20.60
  -3  -8   0  166.68   13.10
   3  -8   0  178.88   13.60
  -3  -8   0  199.28   12.70
  -3  -8   0  188.08    7.30
  -3  -8   0  170.68   12.10
   3  -8   0  168.48   13.50
   3  -8   0  169.68    9.90
   3   8   0  168.98    6.60
   3   8   0  190.58   10.70
  -3   8   0  186.08    9.20
  -3   8   0  185.18   12.00
   4  -8   0  368.76   21.40
   4  -8   0  380.96   13.60
   4  -8   0  408.86   19.60
  -4  -8   0  346.97   17.20
  -4  -8   0  363.76   19.10
  -4  -8   0  377.06   17.80
  -4   8   0  401.86   18.10
  -4   8   0  388.16   12.60
   4   8   0  377.66   15.70
  -4   8   0  354.16   17.10
  -5  -8   0   60.89   10.90
   5  -8   0   60.69    6.40
  -5  -8   0   63.89    9.30
   5  -8   0   52.79   10.80
  -5  -8   0   47.10    8.10
  -5   8   0   54.29    6.00
   5   8   0   46.80    9.50
  -5   8   0   61.69    8.80
  -5   8   0   57.79    8.20
  -6  -8   0   12.10    7.00
  -6  -8   0    6.30    8.80
   6  -8   0   15.20    7.90
   6  -8   0   10.80    9.80
   6  -8   0    6.20    3.50
  -6  -8   0   -7.50    6.00
  -6   8   0    2.80    3.50
  -6   8   0   -0.70    6.50
   6   8   0    7.50    6.60
  -6   8   0   -1.40    6.60
  -7  -8   0    1.60   11.10
   7  -8   0   -3.30    9.50
  -7  -8   0   10.60    7.80
   7  -8   0   18.10   10.10
  -7  -8   0    3.30    7.60
  -7   8   0   -0.50    7.90
  -7   8   0    7.50    7.80
  -7   8   0    2.50    3.00
   7   8   0   -2.00    7.30
  -8  -8   0  148.99   16.70
  -8  -8   0  114.39   16.40
   8  -8   0  119.89   15.60
   8  -8   0  163.88   19.70
  -8  -8   0  132.99   15.00
   8   8   0  139.29   15.90
  -8   8   0  150.18   15.80
  -8   8   0  143.19   15.80
   9  -8   0  189.98   24.60
  -9  -8   0  133.69   17.70
  -9  -8   0  138.09   15.70
  -9   8   0  166.28   18.60
  -9   8   0  167.18   16.80
 -10  -8   0  426.06   26.40
  10  -8   0  386.06   31.90
  11  -8   0    7.60   17.20
 -11  -8   0   12.40   12.10
 -11  -8   0    5.30   13.50
 -11   8   0   30.50   13.60
 -12  -8   0  489.25   32.60
  12  -8   0  381.26   40.00
 -12  -8   0  416.26   31.00
 -12   8   0  419.76   31.50
 -13  -8   0   16.10   18.00
 -13  -8   0   -2.70   17.40
 -13   8   0   18.30   17.70
 -14  -8   0  307.87   39.50
 -14  -8   0  383.76   39.00
 -14   8   0  327.27   38.60
   0  -9   0   -3.90    6.40
   0  -9   0   -1.90    5.20
   0  -9   0    7.40    7.50
   0  -9   0    7.70    6.50
   0   9   0   -0.30    4.60
   0   9   0   11.20    6.60
   0   9   0    1.20    4.60
  -1  -9   0  115.19   12.20
  -1  -9   0  123.39   11.10
  -1  -9   0  135.59   13.30
   1  -9   0  107.19   10.80
   1  -9   0  104.39   10.20
   1  -9   0  127.49   13.80
   1  -9   0  120.29   12.60
  -1  -9   0  110.39   10.50
   1   9   0  130.49   12.40
  -1   9   0  131.39   10.10
  -1   9   0  107.69   10.30
   1   9   0  111.79    9.70
  -1   9   0  109.79   10.80
   2  -9   0   23.10    6.00
   2  -9   0   18.70    7.20
   2  -9   0   16.30    8.00
  -2  -9   0   27.90    8.30
  -2  -9   0   29.90    5.70
  -2  -9   0   27.90    7.10
  -2  -9   0   41.70    8.30
  -2   9   0   21.00    5.90
   2   9   0   19.40    4.50
  -2   9   0   19.00    6.10
  -2   9   0   13.80    6.00
  -3  -9   0  208.58   14.70
   3  -9   0  261.97   12.40
  -3  -9   0  207.98   16.50
  -3  -9   0  259.07   15.80
   3  -9   0  232.28   17.30
  -3  -9   0  202.48   10.10
   3  -9   0  243.18   16.50
  -3   9   0  221.08   11.50
  -3   9   0  254.27   14.10
   3   9   0  238.68    8.50
  -3   9   0  228.58   14.20
   3   9   0  210.08   12.50
  -4  -9   0 1142.79   37.60
  -4  -9   0 1103.79   35.00
   4  -9   0 1097.89   37.20
   4  -9   0 1123.49   37.60
  -4  -9   0 1114.69   36.00
   4  -9   0 1124.59   30.00
  -4   9   0 1107.59   34.70
  -4   9   0 1162.88   29.00
   4   9   0 1127.29   31.70
   5  -9   0   31.60    5.20
   5  -9   0   52.59   12.40
  -5  -9   0   31.10    8.60
  -5  -9   0   28.60   10.60
  -5  -9   0   23.80    8.20
   5   9   0   33.00    7.60
  -5   9   0   19.40    8.60
  -5   9   0   48.60    5.50
   6  -9   0  684.73   18.20
   6  -9   0  652.03   29.70
   6  -9   0  722.43   31.80
  -6  -9   0  721.63   28.10
  -6  -9   0  712.33   28.70
  -6  -9   0  637.24   30.40
  -6   9   0  729.23   27.90
  -6   9   0  682.43   18.90
  -6   9   0  685.23   26.30
   6   9   0  677.63   24.30
  -7  -9   0   -2.20    8.60
  -7  -9   0    7.70   12.60
  -7  -9   0    4.50    8.60
   7  -9   0   -6.30    8.60
   7  -9   0   -6.40   13.60
  -7   9   0  -13.20    8.30
  -7   9   0   -6.00    9.20
  -8  -9   0  802.72   33.30
  -8  -9   0  865.51   34.60
   8  -9   0  826.32   36.90
  -8   9   0  843.32   33.50
  -8   9   0  831.82   34.20
  -9  -9   0    7.30   11.80
   9  -9   0    1.20   14.60
 -10  -9   0  259.07   25.80
 -10  -9   0  268.47   26.40
  10  -9   0  293.07   32.50
 -10   9   0  272.87   25.20
 -11  -9   0   -6.90   14.80
  11  -9   0   14.30   19.50
 -11  -9   0   -8.30   13.70
 -11   9   0  -31.80   13.40
 -12  -9   0   38.40   18.80
  12  -9   0    0.00   24.10
 -12  -9   0    1.00   17.60
 -12   9   0   28.90   17.70
 -13  -9   0  -34.10   19.00
 -13  -9   0  -12.60   20.10
 -13   9   0   25.70   21.50
   0 -10   0 1257.27   40.20
   0 -10   0 1287.97   36.60
   0 -10   0 1184.58   35.80
   0 -10   0 1285.87   40.60
   0  10   0 1265.47   34.80
  -1 -10   0   15.50    7.20
   1 -10   0   -1.00    6.10
  -1 -10   0    8.60    7.70
  -1 -10   0    6.30    9.10
   1 -10   0   -1.50    7.30
   1 -10   0    8.00    9.20
  -1 -10   0    1.40    7.50
   1  10   0   -1.20    5.20
  -1  10   0   -0.30    5.80
  -1  10   0    3.20    6.50
   1  10   0    0.40    6.10
  -1  10   0    3.70    7.90
  -2 -10   0  682.53   28.50
  -2 -10   0  734.83   28.50
  -2 -10   0  737.03   22.10
   2 -10   0  739.23   24.10
  -2 -10   0  704.93   26.20
   2 -10   0  746.33   29.10
   2 -10   0  729.33   29.50
  -2  10   0  723.83   24.90
   2  10   0  696.33   20.80
   2  10   0  693.73   23.70
  -2  10   0  720.03   25.30
  -2  10   0  712.33   23.30
  -3 -10   0   87.49   14.10
   3 -10   0   97.49   11.40
  -3 -10   0  124.09   14.20
   3 -10   0   97.99   15.50
   3 -10   0  101.79   13.50
  -3 -10   0   99.39   11.50
  -3  10   0  104.59   10.90
   3  10   0  106.79   12.40
  -3  10   0   99.79   11.40
  -3  10   0  101.59   11.40
   3  10   0   85.49    7.00
   4 -10   0  283.67   23.30
  -4 -10   0  258.47   21.70
   4 -10   0  313.27   20.90
  -4 -10   0  300.07   19.50
  -4 -10   0  278.07   18.60
   4 -10   0  267.37   13.70
   4  10   0  264.87   16.10
  -4  10   0  297.57   18.00
  -4  10   0  294.97   17.30
  -4  10   0  265.37   13.20
  -5 -10   0  113.09   16.30
  -5 -10   0  118.09   13.60
   5 -10   0   82.39    9.00
  -5 -10   0   75.39   12.10
   5 -10   0  102.09   16.40
  -5  10   0   89.39   12.30
  -5  10   0  102.69   12.80
   6 -10   0  -10.00    9.60
  -6 -10   0   18.80   10.30
  -6 -10   0   20.60    9.70
   6 -10   0   19.70    4.70
  -6  10   0    2.40    9.50
   7 -10   0  182.98   20.90
  -7 -10   0  150.78   20.20
  -7 -10   0  160.78   19.80
  -7  10   0  161.28   19.30
   8 -10   0   35.60   14.50
  -8 -10   0   34.30   13.60
  -8  10   0   44.40   24.00
  -9 -10   0   97.39   17.00
   9 -10   0   54.99   19.00
  -9 -10   0   67.99   14.90
  -9  10   0   50.29   15.20
  10 -10   0  227.18   28.30
 -10 -10   0  192.78   22.40
 -10 -10   0  189.88   20.90
 -10  10   0  151.98   20.40
 -11 -10   0   27.30   18.70
 -11 -10   0   52.29   19.90
  11 -10   0   -7.30   25.20
 -11  10   0   36.90   19.00
  12 -10   0  350.16   51.99
 -12 -10   0  325.07   38.70
 -12 -10   0  311.17   32.20
 -12  10   0  335.57   35.70
   0 -11   0    7.70   12.30
   0 -11   0    2.90    8.40
   0 -11   0   -3.60    7.60
   0  11   0   -1.20    6.40
  -1 -11   0  264.97   21.70
  -1 -11   0  230.38   19.20
  -1 -11   0  261.57   17.30
   1 -11   0  243.98   20.00
   1 -11   0  241.18   16.00
   1 -11   0  238.48   22.20
   1  11   0  236.48   13.50
  -1  11   0  213.18   15.40
  -2 -11   0   57.79   10.90
   2 -11   0   79.79   13.40
  -2 -11   0   60.79   12.30
   2 -11   0   70.99   10.10
  -2 -11   0   84.19   15.80
   2  11   0   50.09   10.90
  -2  11   0   56.49    9.80
  -3 -11   0  303.67   22.00
   3 -11   0  305.77   16.50
  -3 -11   0  304.37   19.80
   3 -11   0  289.47   22.20
   3  11   0  284.57   11.10
  -3  11   0  297.27   19.20
  -4 -11   0  303.67   22.70
  -4 -11   0  337.67   21.50
   4 -11   0  350.56   24.50
  -4  11   0  337.17   21.00
  -5 -11   0   23.00   10.70
   5 -11   0    4.80    6.30
  -5 -11   0    1.70   10.20
  -5  11   0    5.70   10.00
   6 -11   0  330.17   27.90
  -6 -11   0  311.67   23.70
  -6 -11   0  310.87   26.00
  -6  11   0  284.27   22.70
  -7 -11   0   33.90   13.60
   7 -11   0    1.10   14.20
  -7 -11   0    4.30   11.60
  -7  11   0   -2.40   12.50
   8 -11   0  259.57   31.10
  -8 -11   0  277.57   27.40
  -8 -11   0  274.67   25.90
  -8  11   0  267.97   26.80
  -9 -11   0  119.79   20.10
   9 -11   0  131.39   23.80
  -9 -11   0  108.99   20.20
  -9  11   0  110.69   21.00
 -10 -11   0  138.19   22.10
 -10 -11   0  123.99   21.40
  10 -11   0  107.09   26.10
 -10  11   0   72.89   21.50
  11 -11   0  129.49   32.10
 -11 -11   0  126.59   25.90
 -11 -11   0  140.09   25.00
 -11  11   0  137.99   25.10
   0 -12   0  225.18   22.60
   0 -12   0  266.57   19.50
   0  12   0  242.78   17.00
  -1 -12   0   10.80   10.00
   1 -12   0   13.30   11.40
  -1 -12   0   18.40   11.00
   1 -12   0   23.10   10.00
  -1  12   0   30.80    9.90
   1  12   0   13.80    7.90
   2 -12   0   34.20   10.90
  -2 -12   0   56.89   12.20
   2 -12   0   41.20   12.90
   2  12   0   47.60    9.20
  -2  12   0   67.69   12.10
  -3 -12   0  200.58   23.60
   3 -12   0  180.68   17.70
  -3 -12   0  235.08   20.90
   3 -12   0  228.78   23.90
  -3  12   0  207.58   19.70
  -4 -12   0   46.50   12.80
   4 -12   0   66.79   18.40
  -4 -12   0   49.30   13.80
  -4  12   0   74.19   13.60
  -5 -12   0  337.77   27.70
  -5 -12   0  360.36   25.60
  -5  12   0  331.87   25.20
   6 -12   0   16.20   16.60
  -6 -12   0   25.90   14.70
  -6 -12   0    4.90   13.60
  -6  12   0    0.60   13.80
  -7 -12   0  350.96   31.10
   7 -12   0  379.26   34.50
  -7 -12   0  350.36   30.00
  -7  12   0  386.86   29.20
   8 -12   0   63.59   22.80
  -8 -12   0   25.60   19.30
  -8 -12   0   52.69   17.70
  -8  12   0   36.40   17.70
  -9 -12   0  269.67   34.40
   9 -12   0  332.57   43.10
  -9 -12   0  275.67   33.90
  -9  12   0  255.77   28.20
 -10 -12   0   28.80   23.20
 -10 -12   0  -24.70   22.10
  10 -12   0   36.10   29.30
 -10  12   0   13.10   22.20
   0 -13   0   15.60   13.10
   0 -13   0   -7.30   11.80
   0  13   0   22.90   10.50
   1 -13   0  337.57   28.70
  -1 -13   0  371.56   25.30
   1 -13   0  350.46   24.10
  -1 -13   0  369.46   29.70
  -1  13   0  369.36   22.90
   2 -13   0    4.50   14.30
  -2 -13   0   25.40   14.50
   2 -13   0   -5.80   11.90
  -2 -13   0  -14.30   12.40
  -2  13   0   16.50   12.20
   3 -13   0  164.98   20.30
  -3 -13   0  182.08   19.90
  -3 -13   0  170.98   20.30
  -3  13   0  178.88   18.70
   4 -13   0    7.30   16.10
  -4 -13   0   20.00   16.30
  -4 -13   0   49.10   16.50
  -4  13   0    7.70   20.00
  -5 -13   0   81.19   19.20
  -5 -13   0   73.69   18.10
   5 -13   0   70.49   18.50
  -5  13   0   55.59   16.30
   6 -13   0   -6.20   18.30
  -6 -13   0   -5.40   17.20
  -6 -13   0    5.70   17.30
  -6  13   0   13.20   16.70
   7 -13   0  -17.30   18.70
  -7 -13   0  -11.20   18.10
  -7 -13   0    6.80   19.20
  -7  13   0   10.80   18.50
   8 -13   0   -6.70   26.40
  -8 -13   0  -31.20   20.20
  -8  13   0   27.00   21.00
   0 -14   0   80.19   18.10
   0 -14   0  128.09   20.90
  -1 -14   0   23.40   16.60
  -1 -14   0   24.70   17.70
   1 -14   0   28.60   16.20
  -2 -14   0   55.49   18.70
   2 -14   0   40.50   20.10
  -2  14   0   46.40   15.60
   3 -14   0  128.59   24.40
  -3 -14   0   88.89   20.50
  -3 -14   0  137.59   21.80
  -3  14   0  107.19   21.60
  -4 -14   0   37.10   20.00
  -4 -14   0   36.60   20.50
  -4  14   0   75.49   18.60
  -5 -14   0  310.67   30.00
   5 -14   0  332.27   43.10
  -5 -14   0  327.77   40.10
  -5  14   0  384.56   34.90
   6 -14   0   19.70   24.90
  -6 -14   0   20.50   22.10
  -6 -14   0    2.40   21.70
  -6  14   0   10.00   21.50
   0 -15   0   17.50   20.90
  -1 -15   0  131.89   26.30
   1 -15   0  144.79   26.00
 -16   0   1  -19.70   18.10
 -16   0   1    0.90   16.40
 -15   0   1   30.10   15.30
 -15   0   1   24.80   13.80
 -15   0   1   17.60   13.70
 -14   0   1    3.00   10.40
 -14   0   1    9.30   11.10
 -14   0   1   13.70   11.00
 -13   0   1  295.27   18.80
  13   0  -1  332.07   33.40
 -13   0   1  267.17   19.10
 -13   0   1  303.27   22.30
 -12   0   1    4.70    8.40
  12   0  -1   -0.80   13.00
 -12   0   1    1.00   16.70
 -12   0   1    2.40    7.50
 -12   0   1   -3.50    7.50
 -11   0   1  946.71   32.70
 -11   0   1  946.21   30.00
  11   0  -1  997.50   40.50
 -11   0   1  902.31   39.00
 -11   0   1  959.60   30.40
  10   0  -1    5.40    9.50
  10   0  -1   -6.30    7.20
 -10   0   1   -3.20    5.00
 -10   0   1   -0.80    5.30
 -10   0   1  -10.50   10.90
 -10   0   1   -4.80    5.00
  -9   0   1 1973.70   50.69
   9   0  -1 1982.00   57.89
  -9   0   1 2051.89   56.89
   9   0  -1 1932.51   51.29
   9   0  -1 1961.50   49.70
  -9   0   1 1980.90   51.89
  -9   0   1 1927.61   49.70
  -9   0   1 1956.80   49.40
   8   0  -1   -8.90    4.70
   8   0  -1   -2.70    5.40
  -8   0   1   -2.90    4.10
  -8   0   1    9.10    4.20
   8   0  -1   -3.70    6.50
  -8   0   1    4.70    5.50
  -8   0   1    0.70    7.10
  -8   0   1    4.10    3.80
  -7   0   1 4184.78   97.79
   7   0  -1 3862.01   98.39
   7   0  -1 3984.00   91.49
   7   0  -1 4078.59   92.79
  -7   0   1 4092.59   93.49
  -7   0   1 4052.29   91.99
  -7   0   1 4028.90   91.59
  -7   0   1 4061.29   92.39
   6   0  -1   -1.10    3.30
  -6   0   1    1.50    2.80
  -6   0   1   -3.40    2.40
   6   0  -1    1.20    3.00
  -6   0   1   -3.40    2.70
   6   0  -1    0.20    3.80
  -6   0   1   -0.60    4.50
  -5   0   1  612.94   20.20
   5   0  -1  619.74   17.00
   5   0  -1  625.24   17.60
   5   0  -1  603.54   20.90
  -5   0   1  576.44   16.70
  -5   0   1  617.54   17.90
  -5   0   1  612.94   17.20
   4   0  -1    7.40    3.50
  -4   0   1    1.30    2.30
  -4   0   1    7.60    2.10
  -4   0   1    0.30    1.70
   4   0  -1    2.20    1.70
  -4   0   1    2.90    2.00
   4   0  -1   -0.80    1.80
  -3   0   1 2302.97   51.69
   3   0  -1 2200.78   53.79
   3   0  -1 2388.86   51.29
  -3   0   1 2308.57   51.19
  -3   0   1 2202.48   53.39
   3   0  -1 2369.06   51.59
   2   0  -1    4.60    1.10
   2   0  -1    6.60    1.80
  -2   0   1    7.40    1.30
   2   0  -1    5.10    1.20
  -2   0   1    7.50    1.60
  -2   0   1    4.50    1.00
  -2   0   1    5.80    1.30
   2   0   1    1.00    0.90
   2   0   1    0.50    0.80
  -2   0  -1    1.20    0.90
   2   0   1    4.40    1.10
  -2   0  -1    0.50    0.70
  -2   0  -1    3.40    0.90
   2   0   1    2.40    1.80
  -2   0  -1    0.90    1.60
   3   0   1  174.88    6.50
  -3   0  -1  178.68    6.50
   3   0   1  188.08    8.70
  -3   0  -1  171.88    5.80
   3   0   1  180.38    5.90
   3   0   1  165.68    5.90
  -3   0  -1  178.68    6.00
  -3   0  -1  171.38    8.30
  -4   0  -1    0.10    1.80
  -4   0  -1    1.20    2.90
   4   0   1   -3.70    1.70
   4   0   1    2.90    1.70
   4   0   1   -2.80    1.70
  -4   0  -1   -0.60    1.60
  -4   0  -1    0.40    1.50
   4   0   1   -3.80    2.60
  -5   0  -1 6894.71  149.59
   5   0   1 6995.50  148.19
  -5   0  -1 6511.45  153.08
   5   0   1 6877.71  149.49
  -5   0  -1 6735.43  148.09
  -5   0  -1 6758.12  148.09
   6   0   1    7.00    5.20
  -6   0  -1   -6.60    4.90
   6   0   1   -0.50    3.30
  -6   0  -1    3.40    2.70
   6   0   1   -1.50    2.90
  -6   0  -1   -2.30    2.40
  -6   0  -1    1.60    3.20
   7   0   1 3138.09   80.19
  -7   0  -1 3179.88   79.29
  -7   0  -1 3059.59   72.59
   7   0   1 3232.38   74.59
  -7   0  -1 3129.59   74.69
   7   0   1 3188.18   72.59
   8   0   1    1.90    7.00
  -8   0  -1   -0.70    7.80
  -8   0  -1    8.00    3.80
  -8   0  -1    1.50    3.70
   8   0   1   -3.50    4.80
   8   0   1    4.40    5.20
  -8   0  -1   -5.90    3.60
  -9   0  -1  292.27   20.70
   9   0   1  297.97   20.00
  -9   0  -1  274.67   14.50
   9   0   1  240.68   14.00
  -9   0  -1  299.37   13.20
   9   0   1  281.97   15.80
  -9   0  -1  292.27   13.40
 -10   0  -1   16.80   12.50
  10   0   1   -3.50    9.20
  10   0   1    9.20    7.80
 -10   0  -1    3.80    5.00
 -10   0  -1    2.70    6.00
 -10   0  -1   -1.30    5.10
 -11   0  -1   49.70    8.40
  11   0   1   55.59   13.40
 -11   0  -1   74.89   10.70
 -11   0  -1   63.99    8.80
 -11   0  -1   54.69   14.20
 -12   0  -1  -19.30   18.40
 -12   0  -1    0.20    7.20
  12   0   1   21.50   14.90
 -12   0  -1    3.20    7.80
 -12   0  -1    8.40    7.80
 -13   0  -1  106.49   13.30
 -13   0  -1  122.59   13.20
 -13   0  -1  121.49   15.40
  13   0   1  141.09   21.90
 -14   0  -1   10.60   10.90
 -14   0  -1   -4.90   12.00
 -14   0  -1   -1.90   10.10
 -15   0  -1  571.54   29.80
 -15   0  -1  591.94   35.30
 -15   0  -1  546.75   29.70
 -16   0  -1   -6.50   15.90
 -16   0  -1   -9.70   26.70
 -16  -1   1   -3.50   16.50
 -16  -1   1   -1.60   19.90
 -16   1   1  -10.70   17.00
 -16   1   1   21.40   16.30
 -16   1   1  -31.20   18.40
 -15  -1   1  542.35   28.40
 -15  -1   1  599.44   31.50
 -15   1   1  529.05   34.70
 -15   1   1  586.54   29.40
 -15   1   1  609.74   31.10
 -14  -1   1    5.10   10.60
 -14  -1   1    1.10   12.80
 -14  -1   1    3.50   11.20
 -14   1   1    2.80   11.30
 -14   1   1   13.80   13.40
 -14   1   1    2.20   10.30
 -13  -1   1  647.24   29.70
 -13  -1   1  604.54   27.10
  13  -1  -1  580.44   38.30
 -13  -1   1  638.74   24.80
 -13   1   1  615.14   29.60
 -13   1   1  597.44   26.60
 -13   1   1  663.53   25.70
 -12  -1   1  201.88   14.30
 -12  -1   1  180.78   15.90
 -12  -1   1  183.58   17.00
  12  -1  -1  199.38   24.90
 -12  -1   1  115.29   19.30
 -12   1   1  198.88   25.40
 -12   1   1  163.38   15.40
 -12   1   1  151.68   16.80
 -12   1   1  180.98   14.60
  12   1  -1  156.68   20.00
 -11  -1   1  322.37   18.30
 -11  -1   1  294.17   26.50
  11  -1  -1  304.27   23.80
 -11  -1   1  314.87   15.10
 -11  -1   1  291.37   16.90
  11   1  -1  313.47   24.60
 -11   1   1  342.07   28.30
  11   1  -1  265.57   17.20
 -11   1   1  273.67   17.60
 -11   1   1  309.67   16.70
 -11   1   1  276.97   15.30
 -10  -1   1   47.60    7.60
 -10  -1   1   76.99   14.30
 -10  -1   1   51.99    8.20
 -10  -1   1   43.20    7.20
  10  -1  -1   36.50   10.40
  10   1  -1   79.19   13.80
 -10   1   1   77.39   15.10
 -10   1   1   45.20    7.70
  10   1  -1   43.60    8.40
 -10   1   1   50.69    7.30
 -10   1   1   49.30   10.00
 -10   1   1   33.10    6.90
  -9  -1   1  114.39   15.30
   9  -1  -1  118.09   11.80
  -9  -1   1  131.59   10.70
   9  -1  -1  130.79   15.00
  -9  -1   1  117.39   10.10
   9  -1  -1  129.49   12.70
  -9  -1   1  103.99    8.70
  -9   1   1  111.39   10.80
   9   1  -1  132.99   15.10
  -9   1   1  150.08   16.20
   9   1  -1  105.39    9.80
  -9   1   1  123.99    9.30
  -9   1   1  126.89   11.90
  -9   1   1  112.39   10.00
  -8  -1   1  849.22   30.30
  -8  -1   1  768.22   22.70
  -8  -1   1  793.72   25.20
   8  -1  -1  794.02   29.90
   8  -1  -1  778.82   25.20
   8  -1  -1  781.82   24.40
  -8  -1   1  806.22   24.40
  -8   1   1  776.52   24.00
   8   1  -1  842.82   24.80
   8   1  -1  743.13   29.60
  -8   1   1  798.12   25.30
  -8   1   1  782.22   28.80
  -8   1   1  767.82   23.00
  -8   1   1  778.22   23.90
   8   1  -1  797.22   22.90
   7  -1  -1   12.80    5.20
  -7  -1   1    5.30    5.50
   7  -1  -1   10.40    4.70
   7  -1  -1    9.20    4.20
  -7  -1   1    8.50    4.00
  -7  -1   1    9.40    3.40
  -7  -1   1    9.60    3.70
   7   1  -1   10.10    4.30
   7   1  -1   17.60    4.10
  -7   1   1   31.20    6.90
  -7   1   1    9.90    3.50
   7   1  -1    8.10    5.80
  -7   1   1   11.20    4.30
  -7   1   1    8.20    4.00
   6  -1  -1  165.58    8.90
   6  -1  -1  153.88    8.70
  -6  -1   1  170.88   11.10
  -6  -1   1  148.39    7.00
   6  -1  -1  138.19   10.80
  -6   1   1  156.88    8.70
   6   1  -1  158.78    7.30
   6   1  -1  130.29   11.00
  -6   1   1  145.89    8.00
  -6   1   1  153.48    7.60
  -6   1   1  154.98   12.00
   6   1  -1  153.88    8.20
  -6   1   1  158.88    8.00
  -5  -1   1 2627.44   59.79
  -5  -1   1 2549.54   62.79
  -5  -1   1 2587.44   59.89
   5  -1  -1 2707.33   60.19
  -5  -1   1 2522.05   57.89
   5  -1  -1 2652.63   59.59
   5   1  -1 2287.97   62.89
  -5   1   1 2529.15   60.09
  -5   1   1 2578.84   59.39
  -5   1   1 2572.94   62.69
   5   1  -1 2611.54   58.29
   5   1  -1 2609.44   59.29
  -5   1   1 2661.53   59.09
   4  -1  -1    3.60    2.20
  -4  -1   1    2.30    1.90
  -4  -1   1    7.30    3.00
  -4  -1   1    3.70    2.10
   4  -1  -1    8.50    3.50
  -4  -1   1    4.90    1.70
  -4   1   1    5.80    2.40
  -4   1   1    2.20    2.00
   4   1  -1    5.70    2.10
  -4   1   1    6.50    2.40
   4   1  -1    6.60    1.90
  -4   1   1    9.50    3.30
  -3  -1   1 7591.34  184.18
   3  -1  -1 8705.43  183.18
   3  -1  -1 8360.66  184.18
   3  -1  -1 7775.62  184.38
  -3  -1   1 8702.53  182.68
   3   1  -1 8895.21  181.68
  -3   1   1 8542.45  182.48
  -3   1   1 9028.50  183.38
   3   1  -1 8368.36  182.48
  -3   1   1 9056.89  183.18
  -3   1   1 8240.38  184.48
   2  -1  -1  154.38    5.50
   2  -1  -1  147.59    5.00
  -2  -1   1  153.08    4.30
  -2  -1   1  155.88    4.90
  -2  -1   1  147.89    5.80
   2   1  -1  146.49    4.70
   2   1  -1  149.69    4.40
  -2   1   1  154.78    5.50
  -2   1   1  146.89    6.00
  -2   1   1  149.19    5.40
  -2   1   1  157.88    5.20
   1  -1  -1 6367.26  137.19
  -1  -1  -1 4699.83   94.99
   1  -1   1 4161.68   94.89
   1   1   1 4325.07   95.49
  -2  -1  -1  147.19    6.30
  -2  -1  -1  128.79    4.80
  -2  -1  -1  128.49    3.90
   2  -1   1  125.49    4.80
  -2  -1  -1  126.39    4.90
  -2   1  -1  128.09    4.80
   2   1   1  137.29    4.80
   2   1   1  127.69    5.90
   2   1   1  131.89    3.80
  -2   1  -1  132.39    3.60
   2   1   1  131.09    4.90
  -2   1  -1  126.99    4.80
  -3  -1  -1  869.41   23.60
  -3  -1  -1  878.51   21.60
   3  -1   1  863.11   21.50
  -3  -1  -1  867.61   20.00
   3  -1   1  774.02   22.10
  -3  -1  -1  887.71   21.20
   3   1   1  863.41   19.80
  -3   1  -1  852.71   21.40
   3   1   1  817.62   23.50
  -3   1  -1  835.32   21.20
  -3   1  -1  872.51   23.30
   3   1   1  868.81   21.30
  -3   1  -1  861.51   19.80
  -4  -1  -1  334.77    9.60
   4  -1   1  334.17   11.00
  -4  -1  -1  326.97   10.60
  -4  -1  -1  310.57   10.80
  -4  -1  -1  333.77   13.40
   4  -1   1  340.47   13.30
  -4   1  -1  323.77   10.70
   4   1   1  331.87    9.50
   4   1   1  338.97   10.70
  -4   1  -1  349.07   11.20
  -4   1  -1  325.17    9.40
   4   1   1  335.57   10.90
   4   1   1  332.57   13.70
  -5  -1  -1    7.10    2.40
   5  -1   1   15.50    3.50
   5  -1   1   22.40    5.40
  -5  -1  -1   11.10    2.90
  -5  -1  -1    8.70    2.40
  -5  -1  -1   17.30    5.30
   5  -1   1    7.90    3.00
  -5   1  -1   11.50    2.30
   5   1   1    9.40    3.00
  -5   1  -1   11.40    4.10
   5   1   1    8.30    2.40
   5   1   1   12.20    3.00
   5   1   1   23.70    5.80
  -5   1  -1    6.60    2.60
  -5   1  -1    8.40    2.90
  -6  -1  -1  433.76   18.50
  -6  -1  -1  417.86   13.10
  -6  -1  -1  421.16   15.00
   6  -1   1  433.86   15.20
   6  -1   1  429.46   14.50
  -6  -1  -1  408.66   14.10
  -6   1  -1  428.76   13.10
   6   1   1  407.36   18.60
   6   1   1  435.16   13.10
  -6   1  -1  414.76   14.10
  -6   1  -1  429.06   18.30
   6   1   1  440.96   14.90
   6   1   1  442.86   14.50
  -7  -1  -1  804.72   21.80
  -7  -1  -1  798.92   28.30
   7  -1   1  762.62   23.00
  -7  -1  -1  794.02   24.60
   7  -1   1  786.62   24.20
  -7  -1  -1  779.52   22.90
   7  -1   1  783.22   28.30
   7   1   1  794.02   29.20
  -7   1  -1  764.52   21.50
  -7   1  -1  822.22   28.30
  -7   1  -1  785.42   24.00
   7   1   1  816.22   21.90
   7   1   1  803.92   23.80
  -7   1  -1  766.32   22.90
   8  -1   1   47.60    7.00
   8  -1   1   51.89   10.40
   8  -1   1   56.69    7.70
  -8  -1  -1   74.49    8.50
  -8  -1  -1   51.39    6.00
  -8  -1  -1   93.69   12.60
  -8  -1  -1   54.39    6.80
   8   1   1   60.29   10.40
   8   1   1   64.29    7.90
  -8   1  -1   70.59    8.30
  -8   1  -1   44.20    5.50
  -8   1  -1   30.20    7.50
  -8   1  -1   55.49    7.00
   8   1   1   58.09    6.70
   9  -1   1 2057.09   52.49
  -9  -1  -1 1971.10   48.80
   9  -1   1 2018.50   58.59
  -9  -1  -1 1954.00   52.09
   9  -1   1 1934.31   50.49
  -9  -1  -1 1978.50   50.19
  -9  -1  -1 1973.70   57.79
  -9   1  -1 1997.60   49.70
   9   1   1 1986.80   48.90
   9   1   1 1932.71   51.59
  -9   1  -1 1964.70   57.69
  -9   1  -1 1961.90   48.70
   9   1   1 1939.81   58.59
  -9   1  -1 1970.80   50.39
  -9   1  -1 1982.90   52.19
 -10  -1  -1   -2.50   11.10
 -10  -1  -1   -1.50    5.80
  10  -1   1   10.10    8.00
 -10  -1  -1    6.50    5.40
 -10  -1  -1    7.00    5.40
 -10   1  -1    7.80    4.90
 -10   1  -1    3.50   11.70
  10   1   1   32.30   10.90
  10   1   1    9.90    7.40
 -10   1  -1   -9.70    6.70
 -10   1  -1    8.10    6.00
 -10   1  -1   -3.30    5.10
 -11  -1  -1  893.91   40.00
 -11  -1  -1  897.11   29.20
 -11  -1  -1  881.41   27.60
  11  -1   1  877.21   37.80
 -11  -1  -1  880.21   31.70
 -11   1  -1  922.41   31.50
  11   1   1  880.11   38.50
 -11   1  -1  890.31   29.30
 -11   1  -1  871.61   27.50
  11   1   1  856.41   29.20
 -12  -1  -1   -5.20    8.10
 -12  -1  -1   15.60    8.10
 -12  -1  -1    1.40    7.10
 -12  -1  -1   14.20   17.90
  12   1   1    4.20   13.60
 -12   1  -1   -5.40    7.90
 -12   1  -1    5.60    9.00
 -12   1  -1   10.10    6.90
 -13  -1  -1  800.12   33.30
 -13  -1  -1  787.12   30.10
 -13  -1  -1  772.52   28.30
  13  -1   1  857.21   43.10
 -13   1  -1  772.42   28.10
  13   1   1  769.82   42.50
 -13   1  -1  746.63   30.20
 -13   1  -1  749.73   32.70
 -14  -1  -1   67.29   12.90
 -14  -1  -1   31.30   13.90
 -14  -1  -1   67.09   12.70
 -14   1  -1   68.49   13.80
 -14   1  -1   69.19   12.80
 -14   1  -1   55.29   15.90
 -15  -1  -1  242.68   28.60
 -15  -1  -1  276.07   24.10
 -15   1  -1  257.57   23.40
 -15   1  -1  302.97   30.60
 -15   1  -1  249.08   25.00
 -16  -1  -1   50.39   20.90
 -16  -1  -1   49.30   18.80
 -16   1  -1   47.90   18.40
 -16  -2   1  215.68   24.70
 -16  -2   1  177.38   22.50
 -16   2   1  196.58   23.80
 -15  -2   1  -18.00   13.70
 -15  -2   1   -2.20   14.90
 -15  -2   1  -11.40   15.20
 -15   2   1   21.00   15.00
 -15   2   1    0.20   12.60
 -15   2   1   -2.40   15.00
 -14  -2   1  339.47   24.80
 -14  -2   1  346.07   21.00
 -14  -2   1  357.56   27.30
 -14   2   1  334.87   21.90
 -14   2   1  354.26   24.80
 -14   2   1  399.56   28.20
 -13  -2   1  119.59   14.30
 -13  -2   1  106.79   13.80
  13  -2  -1   58.99   17.30
 -13  -2   1  109.19   11.30
 -13   2   1   92.79   13.70
 -13   2   1  110.69   12.60
 -13   2   1  116.49   14.70
 -12  -2   1  146.99   12.60
  12  -2  -1  153.08   21.70
 -12  -2   1  127.69   18.60
 -12  -2   1  131.59   15.80
 -12  -2   1  145.79   16.80
 -12   2   1  149.39   13.40
  12   2  -1  131.09   15.90
  12   2  -1  193.08   22.30
 -12   2   1  149.39   16.90
 -12   2   1  153.78   15.90
  11  -2  -1  699.33   33.00
 -11  -2   1  656.73   25.40
 -11  -2   1  646.84   21.60
 -11  -2   1  634.34   26.10
 -11  -2   1  681.23   33.50
 -11   2   1  653.13   25.20
 -11   2   1  659.33   22.60
  11   2  -1  654.23   32.40
  11   2  -1  622.14   23.30
 -11   2   1  644.04   35.40
 -11   2   1  670.33   26.50
 -10  -2   1   41.80    8.00
 -10  -2   1   52.59    8.20
  10  -2  -1   40.40   11.00
 -10  -2   1   61.59    7.00
 -10  -2   1   68.49   13.60
 -10   2   1   60.29    9.40
 -10   2   1   51.69    9.60
  10   2  -1   56.09    7.90
 -10   2   1   41.50    6.70
  10   2  -1   60.69   12.60
 -10   2   1   52.29    8.30
 -10   2   1   41.90   12.30
  -9  -2   1 1855.51   47.80
   9  -2  -1 1731.13   48.40
   9  -2  -1 1873.01   54.39
  -9  -2   1 1791.42   48.20
  -9  -2   1 1792.52   43.90
  -9   2   1 1844.22   53.49
  -9   2   1 1789.82   46.50
   9   2  -1 1800.22   44.10
  -9   2   1 1768.12   44.70
  -9   2   1 1764.02   47.00
  -9   2   1 1790.72   48.40
   9   2  -1 1636.84   52.59
   8  -2  -1  140.69   12.20
  -8  -2   1  149.29    8.00
   8  -2  -1  128.39   11.70
   8  -2  -1  130.89   13.70
  -8  -2   1  148.49   10.30
  -8  -2   1  151.88   13.80
  -8  -2   1  133.99    9.90
   8   2  -1  158.38    8.60
  -8   2   1  165.18   15.20
   8   2  -1  123.39   10.10
  -8   2   1  145.39   11.00
   8   2  -1  117.29   13.30
  -8   2   1  129.09   10.00
  -8   2   1  148.49    8.70
  -8   2   1  152.18   10.60
  -7  -2   1 1694.33   43.20
  -7  -2   1 1640.14   42.90
   7  -2  -1 1757.12   43.80
  -7  -2   1 1661.83   39.60
   7  -2  -1 1676.03   43.00
   7  -2  -1 1639.64   47.30
  -7  -2   1 1695.13   46.90
  -7   2   1 1665.93   40.70
  -7   2   1 1637.74   43.50
   7   2  -1 1687.03   39.80
   7   2  -1 1704.23   42.10
  -7   2   1 1749.53   42.10
   7   2  -1 1530.45   48.40
  -7   2   1 1739.73   47.30
  -7   2   1 1639.74   42.70
   6  -2  -1  343.17   13.20
  -6  -2   1  308.07   12.60
  -6  -2   1  308.67   12.40
  -6  -2   1  321.37   15.30
   6  -2  -1  344.47   13.40
  -6  -2   1  315.97   10.10
   6  -2  -1  318.07   15.40
  -6   2   1  333.67   15.60
  -6   2   1  337.87   13.30
   6   2  -1  347.77   12.20
  -6   2   1  335.47   12.00
   6   2  -1  322.97   10.70
  -6   2   1  316.57   12.60
   5  -2  -1 1789.52   42.20
   5  -2  -1 1759.92   42.40
  -5  -2   1 1612.34   44.20
  -5  -2   1 1664.53   42.00
  -5  -2   1 1706.13   42.10
  -5  -2   1 1715.53   39.00
   5  -2  -1 1719.43   45.00
   5   2  -1 1726.63   39.20
  -5   2   1 1786.52   45.30
  -5   2   1 1687.73   42.00
   5   2  -1 1775.72   41.10
  -5   2   1 1736.43   41.00
   4  -2  -1  264.47    8.50
  -4  -2   1  253.77   10.90
   4  -2  -1  258.47   11.20
   4  -2  -1  256.67   11.00
  -4  -2   1  266.47    9.40
  -4  -2   1  274.17   10.00
  -4  -2   1  268.07    7.40
   4  -2  -1  275.67   10.10
   4   2  -1  279.77    9.10
  -4   2   1  265.57    9.20
   4   2  -1  269.67    9.90
   4   2  -1  268.97    7.50
  -4   2   1  257.77    9.80
   3  -2  -1  118.49    5.80
   3  -2  -1  128.29    6.90
   3  -2  -1  129.19    6.10
   3  -2  -1  131.39    5.10
  -3  -2   1  131.69    5.40
  -3  -2   1  113.19    6.10
  -3  -2   1  119.79    3.70
  -3   2   1  127.69    6.10
  -3   2   1  130.19    5.50
   3   2  -1  123.29    3.90
   3   2  -1  129.89    5.90
   3   2  -1  122.09    5.00
   3   2  -1  120.09    5.90
  -2  -2   1 2097.39   47.70
  -2  -2   1 2148.98   46.90
   2  -2  -1 2100.19   48.60
  -2  -2   1 2111.59   45.30
   2  -2  -1 2120.49   47.00
   2  -2  -1 2144.19   48.00
  -2  -2   1 2071.59   45.40
  -2  -2   1 2008.80   47.40
  -2   2   1 2101.59   48.60
  -2   2   1 2041.60   47.00
  -2   2   1 2116.49   47.90
   2   2  -1 2197.58   46.50
   2   2  -1 2053.39   46.80
  -2   2   1 2145.09   47.80
  -1  -2   1  432.26   11.50
   1  -2  -1  423.16   11.30
   1  -2  -1  439.46   11.60
   1  -2  -1  446.76   12.00
  -1  -2   1  435.46   11.10
  -1  -2   1  448.56   11.00
  -1  -2   1  440.46   10.30
  -1   2   1  439.06   11.60
   1   2  -1  452.85   11.50
  -1   2   1  452.45   12.30
   1   2  -1  438.06   10.40
  -1   2   1  439.06   11.20
   1   2  -1  445.46   10.60
  -1   2   1  436.66   11.90
   1   2  -1  448.26   10.70
   0  -2   1  400.36   10.10
   0  -2   1  408.36   10.30
   0  -2   1  399.56   10.00
   0  -2  -1  387.16   10.90
   0  -2  -1  418.56   11.10
   0  -2  -1  417.16   10.70
   0  -2   1  406.76   10.20
   0  -2  -1  400.76   10.20
   0   2  -1  401.26    9.90
   0   2  -1  402.56   10.00
   0   2  -1  400.56   10.20
   0   2   1  391.06   10.90
   0   2   1  416.96   10.60
   0   2   1  408.96   11.00
   0   2   1  407.86   10.20
   0   2  -1  415.86   10.00
   1  -2   1  800.32   18.50
   1  -2   1  744.73   16.90
  -1  -2  -1  729.23   18.90
  -1  -2  -1  766.72   18.70
   1  -2   1  758.92   18.60
  -1  -2  -1  780.72   18.60
   1  -2   1  759.92   18.20
  -1  -2  -1  759.62   17.20
   1   2   1  767.62   17.10
   1   2   1  783.72   18.60
  -1   2  -1  759.92   18.40
  -1   2  -1  801.32   18.50
   1   2   1  714.43   18.70
   1   2   1  723.63   18.40
   2  -2   1   80.69    4.70
  -2  -2  -1   81.99    4.90
   2  -2   1   77.39    4.00
   2  -2   1   74.09    2.30
  -2  -2  -1   79.09    4.30
  -2  -2  -1   76.89    4.10
   2   2   1   74.89    2.50
   2   2   1   80.49    4.00
  -2   2  -1   72.59    4.50
   2   2   1   76.79    4.60
  -2   2  -1   77.79    3.90
   3  -2   1 2459.25   57.49
  -3  -2  -1 2489.45   59.09
  -3  -2  -1 2480.05   54.89
  -3  -2  -1 2616.24   57.59
  -3  -2  -1 2511.25   57.49
   3  -2   1 2603.54   59.09
   3  -2   1 2660.13   57.69
   3   2   1 2502.95   54.59
  -3   2  -1 2518.75   57.49
  -3   2  -1 2525.95   55.19
   3   2   1 2471.75   57.49
  -3   2  -1 2550.84   57.39
   3   2   1 2655.43   57.59
   3   2   1 2395.66   58.79
  -4  -2  -1  104.29    6.00
  -4  -2  -1   98.29    7.70
   4  -2   1  106.09    6.40
  -4  -2  -1  105.39    4.00
  -4  -2  -1  110.39    6.10
   4  -2   1  119.69    7.60
   4  -2   1  107.09    6.20
  -4   2  -1  102.59    4.10
  -4   2  -1  108.19    4.50
   4   2   1  104.69    3.90
   4   2   1  101.39    5.80
  -4   2  -1   93.59    7.40
   4   2   1  114.09    6.30
   4   2   1  103.69    7.60
  -4   2  -1  102.39    6.00
  -4   2  -1  100.19    5.80
  -5  -2  -1 4340.57   95.69
   5  -2   1 4253.57   99.09
  -5  -2  -1 4278.17   99.39
  -5  -2  -1 4240.18   92.69
   5  -2   1 4405.06   95.79
  -5  -2  -1 4228.78   95.99
  -5   2  -1 4337.77   96.09
   5   2   1 4314.67   95.49
  -5   2  -1 4199.18   93.29
  -5   2  -1 4280.67   92.79
   5   2   1 4230.58   92.59
   5   2   1 3774.02   98.59
   5   2   1 4261.97   95.59
  -5   2  -1 4362.86   95.89
   6  -2   1  171.68    9.60
  -6  -2  -1  163.38    6.70
  -6  -2  -1  171.18   12.00
   6  -2   1  157.18    9.30
  -6  -2  -1  171.48    8.90
   6   2   1  157.88    6.80
  -6   2  -1  184.48    9.40
  -6   2  -1  163.78    6.80
   6   2   1  143.99   11.50
   6   2   1  162.08    8.90
  -6   2  -1  164.28    8.90
  -6   2  -1  156.28   11.90
  -6   2  -1  171.08    7.50
   7  -2   1 1580.94   40.80
   7  -2   1 1534.15   39.90
  -7  -2  -1 1544.65   39.70
  -7  -2  -1 1537.15   36.80
  -7  -2  -1 1441.06   40.00
  -7  -2  -1 1618.14   46.70
   7  -2   1 1551.04   44.70
   7   2   1 1360.76   44.30
   7   2   1 1577.64   36.80
  -7   2  -1 1516.25   39.70
   7   2   1 1501.95   39.60
   7   2   1 1526.95   39.80
  -7   2  -1 1508.05   40.10
  -7   2  -1 1534.45   36.90
  -7   2  -1 1571.44   37.70
  -7   2  -1 1605.74   45.20
  -8  -2  -1 1522.45   37.20
  -8  -2  -1 1469.65   40.00
   8  -2   1 1497.25   46.00
   8  -2   1 1517.25   41.70
  -8  -2  -1 1537.05   46.40
   8  -2   1 1480.35   40.40
  -8  -2  -1 1530.05   41.30
   8   2   1 1492.25   40.30
   8   2   1 1409.16   46.10
  -8   2  -1 1575.34   46.80
  -8   2  -1 1495.05   37.20
  -8   2  -1 1546.75   41.30
  -8   2  -1 1566.04   38.60
   8   2   1 1531.45   37.20
  -8   2  -1 1502.75   40.30
  -9  -2  -1  693.13   24.40
  -9  -2  -1  674.13   20.40
   9  -2   1  679.93   25.50
  -9  -2  -1  734.13   30.40
  -9  -2  -1  685.33   23.20
   9  -2   1  671.03   29.50
  -9   2  -1  683.33   30.50
   9   2   1  638.74   29.30
  -9   2  -1  680.43   20.60
   9   2   1  686.43   20.70
  -9   2  -1  702.83   22.20
  -9   2  -1  668.93   23.20
  -9   2  -1  669.83   24.20
  10  -2   1 1095.69   36.30
 -10  -2  -1 1095.39   30.20
  10  -2   1 1027.70   44.60
 -10  -2  -1 1144.59   41.70
 -10  -2  -1 1136.79   35.00
 -10  -2  -1 1095.59   33.40
 -10   2  -1 1145.59   35.00
  10   2   1 1081.09   30.60
 -10   2  -1 1130.89   42.50
 -10   2  -1 1058.89   33.40
  10   2   1 1056.19   41.20
 -10   2  -1 1082.39   30.20
 -10   2  -1 1090.59   32.30
  11  -2   1   17.30   10.00
 -11  -2  -1   17.00    6.40
 -11  -2  -1   25.90    7.60
 -11  -2  -1   30.50   15.30
 -11  -2  -1   44.30    9.40
 -11   2  -1   26.80    9.50
 -11   2  -1   26.30    8.80
 -11   2  -1   32.30    6.50
 -11   2  -1   20.80    8.30
  11   2   1   15.90    8.00
  11   2   1   33.40   12.90
 -12  -2  -1  411.16   21.10
 -12  -2  -1  397.86   22.80
 -12  -2  -1  425.86   37.10
 -12  -2  -1  377.06   17.80
  12  -2   1  393.26   29.10
  12   2   1  449.36   32.70
 -12   2  -1  398.26   21.30
 -12   2  -1  424.86   23.00
  12   2   1  421.56   27.70
 -12   2  -1  368.86   17.60
 -13  -2  -1   38.30   10.50
 -13  -2  -1   39.80    9.50
 -13  -2  -1   55.19   11.40
  13  -2   1   59.19   18.40
 -13   2  -1   52.19    9.80
 -13   2  -1   29.10   11.40
 -13   2  -1   56.99   11.90
 -14  -2  -1  183.78   24.50
 -14  -2  -1  237.48   21.80
 -14  -2  -1  165.88   18.40
 -14   2  -1  202.98   22.50
 -14   2  -1  204.58   21.00
 -14   2  -1  192.08   18.40
 -15  -2  -1  178.98   29.30
 -15  -2  -1  127.09   18.00
 -15  -2  -1  195.78   24.40
 -15   2  -1  160.58   22.80
 -15   2  -1  180.18   21.40
 -15   2  -1  161.98   19.20
 -16  -2  -1   19.20   19.20
 -16  -2  -1   57.09   21.30
 -16   2  -1   59.29   19.90
 -16  -3   1   -1.70   18.40
 -16  -3   1   34.30   19.00
 -16   3   1   60.09   21.40
 -15  -3   1  121.09   18.60
 -15  -3   1  172.18   20.70
 -15   3   1  154.78   20.50
 -15   3   1  174.68   21.40
 -15   3   1  147.19   20.20
 -14  -3   1   36.70   14.10
 -14  -3   1   34.60   16.40
 -14  -3   1   42.80   10.90
 -14   3   1   33.20   11.10
 -14   3   1   22.40   14.50
 -13  -3   1  113.49   15.10
  13  -3  -1  137.79   23.00
 -13  -3   1   94.69   10.90
 -13  -3   1   91.59   15.00
 -13   3   1  110.19   16.00
 -13   3   1   82.99   11.00
 -13   3   1  100.49   14.80
 -12  -3   1  453.75   23.30
 -12  -3   1  464.35   18.00
  12  -3  -1  436.06   31.70
 -12  -3   1  471.15   24.50
  12   3  -1  481.45   35.10
 -12   3   1  443.96   24.80
 -12   3   1  485.85   19.70
 -12   3   1  464.95   24.00
 -11  -3   1  110.59   12.60
 -11  -3   1  100.29   12.00
  11  -3  -1   80.99   16.00
 -11  -3   1  109.69   18.00
 -11  -3   1   94.89    9.70
 -11   3   1  100.49   12.70
 -11   3   1  106.79   12.10
  11   3  -1  108.79   12.20
 -11   3   1   86.19   10.20
 -11   3   1  101.99   13.70
  11   3  -1   77.49   18.10
  10  -3  -1 1422.56   53.19
 -10  -3   1 1461.45   42.50
 -10  -3   1 1443.66   36.80
 -10  -3   1 1514.65   48.80
 -10  -3   1 1450.45   43.00
 -10   3   1 1500.55   38.40
 -10   3   1 1482.05   41.90
 -10   3   1 1451.75   42.30
 -10   3   1 1453.05   43.10
  10   3  -1 1438.36   37.20
   9  -3  -1    1.50    7.60
   9  -3  -1   -0.80    7.30
  -9  -3   1   22.30    9.30
  -9  -3   1   12.50    5.60
  -9  -3   1   24.90    6.90
  -9  -3   1    9.20    3.90
  -9   3   1    4.00    5.90
   9   3  -1   14.40    4.60
  -9   3   1    6.90    6.90
  -9   3   1    7.00    5.70
  -9   3   1   11.80    4.50
  -8  -3   1 2183.48   54.99
  -8  -3   1 2139.69   54.79
   8  -3  -1 2157.18   55.59
   8  -3  -1 2115.89   59.49
  -8  -3   1 2179.88   59.09
  -8  -3   1 2149.88   49.50
   8   3  -1 2141.59   49.70
  -8   3   1 2166.98   54.79
  -8   3   1 2037.10   58.39
  -8   3   1 2242.48   53.69
  -8   3   1 2083.89   51.39
  -7  -3   1   12.10    4.50
  -7  -3   1   20.30    5.10
   7  -3  -1   28.00    7.10
   7  -3  -1   20.90    6.90
   7  -3  -1   18.80    6.00
  -7  -3   1   12.00    6.00
  -7  -3   1   21.10    3.10
  -7   3   1   18.10    5.30
   7   3  -1   14.90    4.00
  -7   3   1    9.90    3.90
   7   3  -1   26.10    6.50
  -7   3   1   17.90    5.60
   7   3  -1   16.60    4.80
   6  -3  -1 3464.65   79.19
   6  -3  -1 3285.97   82.09
  -6  -3   1 3365.96   74.09
  -6  -3   1 3408.86   79.29
   6  -3  -1 3560.34   79.89
  -6  -3   1 3336.57   78.59
  -6  -3   1 3226.28   81.49
  -6   3   1 3530.45   82.69
   6   3  -1 3345.17   74.29
   6   3  -1 3424.96   77.29
  -6   3   1 3436.46   79.29
   6   3  -1 3271.37   80.29
  -6   3   1 3414.16   77.69
  -6   3   1 3326.57   79.29
   5  -3  -1  443.26   17.10
   5  -3  -1  453.05   15.60
   5  -3  -1  433.66   15.40
  -5  -3   1  442.16   14.50
  -5  -3   1  433.86   15.00
  -5  -3   1  426.66   10.80
  -5  -3   1  428.36   16.70
   5   3  -1  429.76   14.90
   5   3  -1  434.26   11.10
   5   3  -1  427.56   13.50
   5   3  -1  432.06   15.30
  -5   3   1  436.26   14.00
  -5   3   1  443.96   15.20
  -5   3   1  417.76   14.90
  -5   3   1  456.05   17.30
  -4  -3   1 1869.31   47.60
  -4  -3   1 1979.20   46.20
   4  -3  -1 1938.51   48.60
  -4  -3   1 1934.11   46.90
  -4  -3   1 1924.41   42.20
   4  -3  -1 1990.90   47.00
   4  -3  -1 1927.01   44.60
   4  -3  -1 1895.01   48.30
  -4   3   1 1928.51   45.50
  -4   3   1 1985.80   48.80
  -4   3   1 1948.41   47.00
   4   3  -1 1951.50   46.50
  -4   3   1 2013.80   47.10
   4   3  -1 2089.99   45.40
   4   3  -1 1976.60   46.80
   3  -3  -1 2697.53   60.39
   3  -3  -1 2735.13   62.39
  -3  -3   1 2605.64   62.09
  -3  -3   1 2637.84   61.99
  -3  -3   1 2643.74   61.19
   3  -3  -1 2795.62   62.19
  -3   3   1 2638.94   60.49
   3   3  -1 2679.33   60.99
  -3   3   1 2758.22   62.29
   3   3  -1 2793.82   60.39
   3   3  -1 2775.62   61.99
  -3   3   1 2743.43   62.29
  -3   3   1 2704.53   63.29
   2  -3  -1    9.40    2.20
   2  -3  -1    1.60    2.30
   2  -3  -1   -0.30    1.80
   2  -3  -1    3.90    1.90
  -2  -3   1    3.80    1.60
  -2  -3   1    3.60    2.10
  -2  -3   1    1.40    0.80
  -2  -3   1    2.80    1.80
  -2   3   1    4.50    2.00
  -2   3   1    0.20    1.70
   2   3  -1    3.00    1.90
   2   3  -1    2.10    0.90
   2   3  -1    6.50    1.60
   2   3  -1    4.90    1.60
  -2   3   1    5.80    1.80
  -1  -3   1  201.08    7.00
  -1  -3   1  203.48    5.90
  -1  -3   1  210.58    6.90
   1  -3  -1  202.28    7.90
  -1  -3   1  202.88    6.90
   1  -3  -1  215.18    7.70
   1  -3  -1  200.08    6.90
   1   3  -1  179.38    7.50
  -1   3   1  203.28    7.40
   1   3  -1  215.88    6.40
  -1   3   1  200.18    6.60
   1   3  -1  204.48    5.90
   1   3  -1  209.48    6.40
  -1   3   1  192.08    7.10
   0  -3  -1  542.75   13.70
   0  -3  -1  554.14   15.00
   0  -3   1  536.95   13.60
   0  -3  -1  533.15   14.80
   0  -3   1  542.05   13.60
   0  -3   1  533.35   14.00
   0  -3  -1  540.55   14.20
   0  -3   1  538.95   14.10
   0   3  -1  545.15   13.70
   0   3  -1  529.45   13.50
   0   3  -1  530.75   13.40
   0   3   1  541.95   13.70
   0   3   1  525.25   14.80
   0   3  -1  490.65   14.60
   0   3   1  546.15   14.10
   0   3   1  541.25   14.60
  -1  -3  -1  991.70   24.20
  -1  -3  -1  978.50   24.50
  -1  -3  -1  960.00   24.60
   1  -3   1  981.00   22.50
  -1  -3  -1 1008.90   22.60
   1  -3   1  992.60   24.00
   1  -3   1  998.40   24.40
   1   3   1 1004.10   24.20
  -1   3  -1 1008.10   24.10
  -1   3  -1  960.10   23.90
   1   3   1  967.20   24.30
  -1   3  -1  981.40   22.40
   1   3   1  987.10   22.50
   2  -3   1 2204.08   51.39
   2  -3   1 2122.49   48.10
  -2  -3  -1 2173.58   51.39
   2  -3   1 2227.38   50.69
  -2  -3  -1 2172.38   50.69
  -2  -3  -1 2253.77   50.99
   2  -3   1 2309.47   50.89
  -2   3  -1 2218.38   50.79
  -2   3  -1 2191.28   47.90
   2   3   1 2161.08   50.99
   2   3   1 2189.58   47.60
   2   3   1 2253.07   50.69
  -2   3  -1 2235.18   51.19
   2   3   1 2255.27   50.49
   3  -3   1  111.39    3.60
  -3  -3  -1  106.59    6.80
   3  -3   1  117.19    6.20
   3  -3   1  118.79    6.70
  -3  -3  -1  117.39    6.20
  -3  -3  -1  108.29    6.10
   3  -3   1  101.79    6.60
  -3   3  -1  114.79    5.80
  -3   3  -1  106.59    3.60
  -3   3  -1  102.59    6.20
   3   3   1  108.29    6.40
  -3   3  -1  113.29    6.80
   3   3   1  116.59    6.30
   3   3   1  125.39    6.00
  -4  -3  -1 2002.20   47.80
   4  -3   1 2048.59   49.80
   4  -3   1 2053.39   47.90
   4  -3   1 1949.10   47.80
  -4  -3  -1 1918.81   49.50
  -4  -3  -1 2041.30   47.90
  -4   3  -1 1966.10   47.70
  -4   3  -1 2006.20   47.50
   4   3   1 2075.99   47.20
  -4   3  -1 2064.29   49.70
   4   3   1 2041.50   47.70
  -4   3  -1 1885.41   44.50
   4   3   1 1917.11   48.80
  -5  -3  -1  155.78    8.50
  -5  -3  -1  153.08   10.50
   5  -3   1  166.28   10.40
  -5  -3  -1  158.28    5.30
   5  -3   1  167.58    9.00
   5  -3   1  156.78    9.30
   5   3   1  147.89    9.80
   5   3   1  161.08    5.00
  -5   3  -1  150.98    5.50
   5   3   1  148.69    8.70
  -5   3  -1  161.28    6.70
  -5   3  -1  167.68    8.90
   5   3   1  163.58    8.30
  -5   3  -1  165.88    8.50
  -5   3  -1  174.08   10.80
  -6  -3  -1 2894.31   67.89
   6  -3   1 2949.00   67.89
   6  -3   1 2889.51   68.19
  -6  -3  -1 2790.62   71.19
  -6  -3  -1 2810.72   62.89
   6  -3   1 2771.12   70.79
  -6  -3  -1 2862.71   67.59
  -6   3  -1 2880.61   67.79
  -6   3  -1 2929.01   67.89
   6   3   1 2876.81   66.79
   6   3   1 2654.33   70.39
   6   3   1 2865.41   62.69
   6   3   1 2849.42   67.49
  -6   3  -1 2846.22   63.29
  -7  -3  -1   52.09    4.50
  -7  -3  -1   77.99   10.50
  -7  -3  -1   53.19    6.60
   7  -3   1   72.99    8.50
   7  -3   1   79.69    9.60
  -7  -3  -1   59.09    7.30
   7  -3   1   69.29   11.30
  -7   3  -1   36.90    6.00
   7   3   1   40.10    6.00
  -7   3  -1   40.10    6.00
   7   3   1   53.69    7.50
   7   3   1   53.09    8.90
   7   3   1   46.10    5.70
  -7   3  -1   55.19    6.50
  -7   3  -1   41.00    8.90
  -7   3  -1   53.79    4.80
   8  -3   1  757.32   25.60
  -8  -3  -1  716.63   19.70
  -8  -3  -1  755.42   24.20
   8  -3   1  718.93   28.40
  -8  -3  -1  689.43   29.80
  -8  -3  -1  730.93   24.60
  -8   3  -1  732.33   20.00
   8   3   1  631.04   27.30
  -8   3  -1  732.93   29.80
  -8   3  -1  723.23   24.30
   8   3   1  736.43   24.10
   8   3   1  742.13   19.60
  -8   3  -1  750.12   24.40
  -8   3  -1  766.22   22.20
   9  -3   1  274.37   19.70
  -9  -3  -1  288.97   11.30
  -9  -3  -1  272.37   15.20
  -9  -3  -1  282.57   15.60
   9  -3   1  266.87   17.30
  -9  -3  -1  284.47   21.90
  -9   3  -1  286.67   19.00
  -9   3  -1  296.67   15.40
  -9   3  -1  302.17   14.50
  -9   3  -1  286.67   11.50
  -9   3  -1  300.87   23.00
   9   3   1  284.87   11.40
   9   3   1  234.28   19.10
  10  -3   1   44.40   12.10
 -10  -3  -1   55.69    9.10
  10  -3   1   42.10   12.90
 -10  -3  -1   46.00    8.50
 -10  -3  -1   42.40    6.20
 -10   3  -1   50.19    9.00
 -10   3  -1   40.70    8.80
 -10   3  -1   49.10    6.40
  10   3   1   52.09    6.80
  10   3   1   41.30   12.00
 -10   3  -1   59.49    9.50
 -11  -3  -1  468.75   23.10
 -11  -3  -1  445.56   21.80
 -11  -3  -1  470.65   32.40
 -11  -3  -1  466.75   17.20
  11  -3   1  495.75   29.60
 -11   3  -1  466.85   17.40
 -11   3  -1  481.35   23.00
 -11   3  -1  458.05   22.00
 -11   3  -1  480.35   22.90
  11   3   1  438.46   17.90
  11   3   1  441.26   28.40
 -12  -3  -1   11.90    8.70
 -12  -3  -1   -5.00    6.50
 -12  -3  -1   -3.40    8.20
  12  -3   1    0.60   13.60
 -12   3  -1    6.70    9.70
 -12   3  -1   -2.40    9.40
 -12   3  -1    3.80    6.50
  12   3   1   20.10   14.20
 -13  -3  -1  152.48   16.80
  13  -3   1  166.68   22.90
 -13  -3  -1  115.89   14.40
 -13  -3  -1  131.39   15.50
 -13   3  -1  144.49   16.20
 -13   3  -1  167.28   19.10
 -13   3  -1  151.38   14.60
 -14  -3  -1  286.57   19.30
 -14  -3  -1  222.68   25.20
 -14  -3  -1  188.38   23.90
 -14   3  -1  195.58   17.90
 -14   3  -1  226.28   25.80
 -15  -3  -1   65.29   16.70
 -15  -3  -1   68.69   18.70
 -15   3  -1   23.40   16.40
 -16  -3  -1  195.18   25.40
 -16  -3  -1  291.87   33.70
 -16   3  -1  306.67   33.30
 -16  -4   1  380.86   39.80
 -16  -4   1  500.65   39.60
 -16   4   1  370.76   38.50
 -15  -4   1   12.30   14.90
 -15  -4   1   -3.00   16.30
 -15   4   1  -20.00   16.10
 -14  -4   1  546.45   32.40
 -14  -4   1  528.85   30.50
 -14   4   1  571.04   31.30
 -14   4   1  510.55   23.80
 -14   4   1  577.34   33.20
  13  -4  -1   12.90   17.60
 -13  -4   1    8.00   11.60
 -13  -4   1  -13.10   13.80
 -13   4   1  -18.30   11.30
 -13   4   1   -4.50    8.70
 -13   4   1    3.60   12.40
 -12  -4   1  675.83   21.40
 -12  -4   1  678.43   29.50
  12  -4  -1  719.33   38.90
 -12  -4   1  672.33   30.10
 -12   4   1  721.43   30.80
 -12   4   1  682.13   23.40
 -12   4   1  668.03   29.40
 -11  -4   1    6.30    8.60
 -11  -4   1   10.80   13.60
  11  -4  -1   -4.70   10.90
 -11  -4   1   20.50    9.40
 -11  -4   1    7.80    5.30
  11   4  -1   -6.70    6.80
 -11   4   1   25.20    6.40
 -11   4   1    5.60   12.30
 -11   4   1   16.10    8.80
  11   4  -1   23.00   12.40
 -11   4   1    7.70    8.60
  10  -4  -1  152.58   18.90
 -10  -4   1  191.58   15.30
 -10  -4   1  201.08   15.00
 -10  -4   1  174.38    8.90
 -10   4   1  180.68   10.50
  10   4  -1  190.08   18.90
 -10   4   1  193.18   15.20
  10   4  -1  193.58   10.20
 -10   4   1  212.08   17.90
 -10   4   1  167.38   15.20
  -9  -4   1   44.20    8.10
  -9  -4   1   46.40    5.40
  -9  -4   1   66.39    9.60
  -9  -4   1   67.29   12.80
   9  -4  -1   56.39   10.60
   9  -4  -1   50.59   10.00
  -9   4   1   46.50    9.00
   9   4  -1   50.09    9.90
  -9   4   1   16.20   10.60
  -9   4   1   46.80    8.80
  -9   4   1   56.19    6.40
  -9   4   1   67.49    9.80
  -8  -4   1   20.10    6.00
   8  -4  -1   18.10    7.40
  -8  -4   1    9.10    7.60
  -8  -4   1   13.70    2.70
  -8  -4   1   10.80    5.80
   8  -4  -1   16.40    7.10
  -8   4   1   14.90    5.80
  -8   4   1   10.20    6.50
  -8   4   1   14.50    3.80
   8   4  -1    8.20    3.10
  -8   4   1   11.40    9.00
   8   4  -1    5.50    6.60
  -8   4   1   11.10    4.90
  -7  -4   1   18.70    6.30
   7  -4  -1   32.80    9.10
  -7  -4   1   23.20    2.40
  -7  -4   1   12.70    5.00
  -7  -4   1   25.70    5.60
   7  -4  -1   21.80    6.50
  -7   4   1   21.00    5.10
  -7   4   1   18.90    7.60
   7   4  -1   17.80    5.00
  -7   4   1   32.00    6.10
   7   4  -1   23.80    6.00
  -7   4   1   19.20    6.00
   6  -4  -1  578.24   22.10
   6  -4  -1  579.64   20.50
  -6  -4   1  598.64   19.40
  -6  -4   1  594.04   19.90
  -6  -4   1  569.74   21.70
   6  -4  -1  616.64   20.70
   6   4  -1  577.74   17.70
   6   4  -1  576.94   19.60
  -6   4   1  573.34   22.70
  -6   4   1  583.24   19.90
  -6   4   1  574.54   18.20
  -6   4   1  569.24   19.90
   6   4  -1  580.74   19.90
  -5  -4   1   79.79    8.20
   5  -4  -1   86.39    8.70
  -5  -4   1   82.39    6.60
   5  -4  -1   79.49    8.50
   5  -4  -1   74.69    8.00
   5  -4  -1   74.89    5.00
  -5  -4   1   65.39    6.90
  -5   4   1   79.99    9.30
  -5   4   1   74.29    7.30
   5   4  -1   74.19    5.90
  -5   4   1   78.99    6.40
   5   4  -1   76.79    8.00
   5   4  -1   74.59    6.60
   4  -4  -1 3583.04   79.29
   4  -4  -1 3712.63   82.29
  -4  -4   1 3640.94   82.19
   4  -4  -1 3367.26   84.49
  -4  -4   1 3452.65   82.49
   4  -4  -1 3632.84   83.99
  -4  -4   1 3590.24   81.29
   4   4  -1 3622.94   79.79
   4   4  -1 3619.14   81.89
  -4   4   1 3108.89   80.49
  -4   4   1 3666.43   83.99
   4   4  -1 3630.84   80.79
  -4   4   1 3647.54   82.19
  -4   4   1 3762.32   82.59
   3  -4  -1   31.10    5.10
  -3  -4   1   36.40    4.70
   3  -4  -1   28.30    3.50
  -3  -4   1   27.00    4.00
   3  -4  -1   27.80    4.40
   3  -4  -1   30.70    4.60
  -3   4   1   22.10    3.80
   3   4  -1   27.60    3.40
   3   4  -1   31.10    3.70
  -3   4   1   38.10    5.40
  -3   4   1   27.70    3.20
   3   4  -1   19.50    3.50
  -3   4   1   26.90    3.90
  -2  -4   1 5478.75  117.59
  -2  -4   1 5370.16  120.69
   2  -4  -1 5385.66  119.69
   2  -4  -1 5527.75  122.39
  -2  -4   1 5539.95  120.89
   2  -4  -1 5625.24  120.99
  -2  -4   1 5352.86  120.39
   2  -4  -1 5584.84  121.79
  -2   4   1 5546.45  121.09
   2   4  -1 5265.97  117.69
  -2   4   1 5367.66  119.19
  -2   4   1 5610.24  122.09
   2   4  -1 5659.93  120.79
   2   4  -1 5519.65  119.59
  -2   4   1 5498.45  121.29
   2   4  -1 5438.96  119.19
  -1  -4   1  127.39    4.90
   1  -4  -1  132.99    6.90
   1  -4  -1  131.79    6.10
   1  -4  -1  139.39    7.20
  -1  -4   1  123.59    6.00
   1  -4  -1  132.59    6.40
  -1  -4   1  126.59    6.10
  -1  -4   1  124.29    6.10
   1   4  -1  134.19    6.10
  -1   4   1  124.49    6.40
   1   4  -1  125.89    5.30
  -1   4   1  129.09    7.00
  -1   4   1  120.89    6.10
   1   4  -1  141.19    5.60
   1   4  -1  131.39    5.00
   0  -4   1 5172.98  115.29
   0  -4   1 5366.86  116.19
   0  -4  -1 5187.38  117.19
   0  -4  -1 5395.96  117.09
   0  -4  -1 5237.58  115.99
   0  -4   1 5125.89  116.29
   0   4  -1 5242.78  115.29
   0   4   1 5321.27  115.79
   0   4  -1 5227.38  115.29
   0   4   1 5407.26  116.69
   0   4   1 5329.17  115.29
   0   4  -1 5486.05  115.59
   0   4   1 5343.87  116.79
   1  -4   1    4.80    1.80
   1  -4   1    0.10    1.70
   1  -4   1    2.50    2.30
  -1  -4  -1    1.30    2.50
   1  -4   1   -1.80    2.00
  -1  -4  -1    6.80    2.30
  -1  -4  -1    1.20    2.20
  -1  -4  -1   -0.20    1.50
  -1   4  -1   -1.40    2.00
  -1   4  -1    1.10    2.00
  -1   4  -1    1.60    1.50
   1   4   1   -1.60    1.90
   1   4   1   -1.90    2.30
  -1   4  -1    1.20    1.50
   1   4   1    3.00    2.30
   1   4   1    1.80    1.50
  -2  -4  -1 3186.28   70.39
  -2  -4  -1 3224.78   73.69
  -2  -4  -1 3146.59   74.29
   2  -4   1 3282.67   73.69
   2  -4   1 3398.16   73.69
   2  -4   1 3279.37   74.39
  -2  -4  -1 3197.18   73.89
   2  -4   1 3190.58   70.89
   2   4   1 3303.47   73.19
  -2   4  -1 3281.57   73.59
  -2   4  -1 3250.47   73.79
   2   4   1 3181.68   70.19
  -2   4  -1 3216.28   70.59
   2   4   1 3342.17   73.69
   3  -4   1   28.30    4.70
  -3  -4  -1   17.60    3.30
  -3  -4  -1   24.90    3.80
  -3  -4  -1   16.30    3.70
   3  -4   1   21.50    2.50
   3  -4   1   20.00    4.10
   3  -4   1   29.80    4.30
  -3   4  -1   23.80    2.10
  -3   4  -1   17.80    3.90
   3   4   1   18.30    4.10
  -3   4  -1   33.10    4.90
  -3   4  -1   18.40    3.00
   3   4   1   19.10    3.10
   4  -4   1  282.37   12.50
   4  -4   1  294.07    7.90
  -4  -4  -1  293.47   11.70
   4  -4   1  302.97   12.00
  -4  -4  -1  273.77   12.80
  -4  -4  -1  293.97   12.10
   4  -4   1  328.17   12.60
  -4   4  -1  314.47   13.40
  -4   4  -1  291.67    7.90
   4   4   1  312.97   11.40
  -4   4  -1  296.97   11.30
   4   4   1  298.27   12.10
  -4   4  -1  286.57   11.90
  -5  -4  -1  222.08   10.90
  -5  -4  -1  197.68   10.20
  -5  -4  -1  214.18   12.30
   5  -4   1  217.08   11.00
   5  -4   1  207.88   11.40
   5   4   1  218.58   10.00
  -5   4  -1  198.68   10.70
   5   4   1  218.68   11.10
  -5   4  -1  215.48    7.10
   5   4   1  214.88   12.50
  -5   4  -1  205.08   10.00
  -5   4  -1  221.08   12.80
  -6  -4  -1   63.19    8.00
   6  -4   1   71.69    8.50
   6  -4   1   58.19    7.80
   6  -4   1   78.99    8.70
  -6  -4  -1   75.39    7.80
  -6  -4  -1   82.39   10.00
   6   4   1   72.99    8.80
  -6   4  -1   68.89    4.10
   6   4   1   73.69    7.90
   6   4   1   74.19    8.90
  -6   4  -1   66.79    5.50
  -6   4  -1   66.59    7.90
  -6   4  -1   83.99    9.90
  -6   4  -1   80.99    7.50
   7  -4   1    1.50    5.80
  -7  -4  -1    9.90    5.10
  -7  -4  -1   -0.40    2.20
  -7  -4  -1   13.30    7.40
   7  -4   1    6.00    6.80
  -7  -4  -1    8.30    4.60
  -7   4  -1    6.70    4.50
  -7   4  -1    8.00    2.60
  -7   4  -1    5.50    4.40
  -7   4  -1   11.40    5.40
   7   4   1    7.40    5.70
  -7   4  -1   -7.40    6.50
   7   4   1    0.10    4.80
   8  -4   1  693.43   28.30
  -8  -4  -1  722.63   18.40
  -8  -4  -1  717.83   24.60
  -8  -4  -1  655.83   32.50
  -8  -4  -1  710.43   24.90
   8  -4   1  704.03   25.70
  -8   4  -1  734.23   19.20
  -8   4  -1  759.12   25.00
  -8   4  -1  724.83   22.00
   8   4   1  723.23   17.90
   8   4   1  692.03   27.40
  -8   4  -1  755.32   25.10
  -8   4  -1  706.53   30.10
   9  -4   1   -2.30    8.40
  -9  -4  -1    6.20   10.40
  -9  -4  -1    5.90    6.20
  -9  -4  -1    0.40    3.60
  -9  -4  -1   -6.20    5.80
   9  -4   1   -3.80    7.90
  -9   4  -1    2.80    3.70
   9   4   1   -5.00    7.60
  -9   4  -1    6.20    6.20
  -9   4  -1   -8.50    6.10
  -9   4  -1   -3.90    5.80
 -10  -4  -1 1612.24   52.69
  10  -4   1 1560.54   50.99
 -10  -4  -1 1574.94   37.10
 -10  -4  -1 1551.94   45.40
 -10  -4  -1 1501.65   44.20
  10  -4   1 1505.25   46.60
 -10   4  -1 1547.05   44.70
 -10   4  -1 1542.45   44.50
 -10   4  -1 1340.57   42.70
 -10   4  -1 1512.75   41.80
  10   4   1 1512.45   36.40
  10   4   1 1352.26   48.30
 -11  -4  -1   19.20    6.10
 -11  -4  -1   -6.00   16.00
  11  -4   1   21.90   13.20
 -11  -4  -1   17.60    8.70
 -11  -4  -1   13.30    8.00
  11   4   1   29.00   13.80
 -11   4  -1   10.00    5.50
 -11   4  -1    6.80   11.10
 -11   4  -1   -1.00    8.70
 -11   4  -1   11.90    8.20
  11   4   1    1.00    6.10
 -12  -4  -1  966.40   35.40
 -12  -4  -1  943.81   27.50
 -12  -4  -1  971.00   36.90
  12  -4   1  965.50   44.70
 -12   4  -1  958.70   36.20
 -12   4  -1  943.31   28.00
 -12   4  -1  988.10   35.70
 -13  -4  -1  -17.90   11.30
 -13  -4  -1    0.90   11.50
  13  -4   1   18.70   18.30
 -13   4  -1   -4.10    7.60
 -13   4  -1  -22.30   10.70
 -13   4  -1    5.10   11.40
 -14  -4  -1  385.16   28.40
 -14   4  -1  418.56   28.50
 -15  -4  -1   -1.70   16.40
 -15  -4  -1   34.20   16.00
 -15   4  -1    9.10   17.40
 -16  -4  -1  130.79   23.60
 -16  -4  -1  121.99   22.50
 -16   4  -1  183.78   24.80
 -15  -5   1   80.89   20.70
 -15  -5   1   66.89   20.60
 -15   5   1   87.19   19.90
 -14  -5   1    5.90   12.40
 -14  -5   1  -10.80   14.40
 -14   5   1   33.20   15.90
  13  -5  -1   41.50   21.00
 -13  -5   1   33.90   22.60
 -13  -5   1   21.90   12.60
 -13   5   1   14.60   13.40
 -13   5   1   34.60    8.70
 -13   5   1   32.30   13.00
 -12  -5   1  284.97   22.90
 -12  -5   1  338.17   23.70
  12  -5  -1  286.47   29.90
 -12   5   1  320.47   22.60
 -12   5   1  323.67   15.80
 -12   5   1  342.87   23.70
 -11  -5   1   24.00    9.40
  11  -5  -1   38.10   13.30
 -11  -5   1   43.60   10.30
 -11  -5   1   56.09   21.70
 -11   5   1   63.89   12.40
 -11   5   1   31.70    9.70
 -11   5   1   43.80    6.90
 -10  -5   1  796.32   29.40
 -10  -5   1  716.73   28.50
  10  -5  -1  758.42   34.20
 -10  -5   1  727.93   35.00
 -10   5   1  737.13   22.00
 -10   5   1  765.52   29.20
  10   5  -1  760.42   30.00
 -10   5   1  714.83   28.10
 -10   5   1  697.53   28.10
  -9  -5   1    4.00    6.50
  -9  -5   1    7.40    9.70
   9  -5  -1    7.30    8.30
   9  -5  -1   -8.10   10.60
  -9  -5   1    0.20    6.60
  -9   5   1   10.10    7.40
  -9   5   1   -1.70    8.30
  -9   5   1    3.50    4.20
   9   5  -1    8.60    7.90
  -9   5   1   11.80    7.60
  -8  -5   1 1881.41   55.39
  -8  -5   1 2047.00   52.49
   8  -5  -1 1911.51   53.09
   8  -5  -1 1952.90   56.19
  -8  -5   1 1960.20   52.09
  -8   5   1 1894.91   51.69
  -8   5   1 1997.60   52.59
  -8   5   1 1909.41   56.99
   8   5  -1 1956.30   51.39
  -8   5   1 1830.72   48.50
  -7  -5   1   24.40    5.90
  -7  -5   1   47.00    8.30
  -7  -5   1   32.30    6.50
   7  -5  -1   23.00    7.00
   7  -5  -1   59.29    9.60
  -7   5   1   36.20    9.60
  -7   5   1   39.40    6.80
  -7   5   1   29.40    7.00
  -7   5   1   42.00    6.60
   7   5  -1   32.60    6.40
  -6  -5   1 1372.46   37.80
  -6  -5   1 1279.97   39.00
  -6  -5   1 1401.46   37.40
   6  -5  -1 1376.26   38.40
   6  -5  -1 1351.66   33.00
   6  -5  -1 1410.16   40.80
   6   5  -1 1319.17   34.60
  -6   5   1 1382.96   34.10
  -6   5   1 1400.56   37.80
   6   5  -1 1384.06   36.30
  -6   5   1 1379.46   37.90
  -6   5   1 1375.26   41.00
  -5  -5   1  419.46   15.40
  -5  -5   1  400.56   15.90
  -5  -5   1  401.46   16.70
   5  -5  -1  385.46   12.40
   5  -5  -1  394.26   16.70
   5  -5  -1  406.16   16.40
   5   5  -1  414.76   14.30
  -5   5   1  395.26   12.70
   5   5  -1  405.76   13.60
  -5   5   1  417.56   18.30
  -5   5   1  406.86   16.10
  -5   5   1  409.76   15.70
   4  -5  -1  948.71   26.50
  -4  -5   1  877.41   26.20
  -4  -5   1  900.81   25.40
   4  -5  -1  894.31   23.10
  -4  -5   1  901.71   26.00
   4   5  -1  893.81   24.00
   4   5  -1  911.21   23.50
  -4   5   1  944.51   28.00
  -4   5   1  891.21   25.80
  -4   5   1  889.81   22.80
   4   5  -1  873.21   25.60
  -4   5   1  903.41   26.10
  -3  -5   1  195.88    9.60
  -3  -5   1  196.18    9.20
   3  -5  -1  205.68    8.40
   3  -5  -1  205.88   10.20
  -3  -5   1  196.78    9.70
   3  -5  -1  205.48   10.40
   3  -5  -1  185.78   10.80
   3   5  -1  192.58    8.10
  -3   5   1  193.68    9.40
   3   5  -1  197.18    9.80
  -3   5   1  212.38   11.30
   3   5  -1  220.98    8.40
  -3   5   1  206.18    9.90
  -3   5   1  207.78    7.80
   2  -5  -1   12.60    3.10
   2  -5  -1    9.30    3.10
  -2  -5   1   13.00    3.50
   2  -5  -1   13.60    4.10
  -2  -5   1   15.10    3.40
   2  -5  -1   17.40    4.00
  -2  -5   1   13.10    3.20
  -2  -5   1   17.80    2.20
  -2   5   1   17.80    3.00
  -2   5   1   10.00    3.10
   2   5  -1   14.30    2.10
  -2   5   1    9.40    2.80
   2   5  -1   13.60    2.70
   2   5  -1   15.60    4.00
   2   5  -1   13.40    2.70
  -2   5   1   14.70    4.40
   1  -5  -1  234.48   10.40
  -1  -5   1  199.08    7.90
  -1  -5   1  221.38    9.30
  -1  -5   1  219.48    9.20
   1  -5  -1  212.38    9.80
  -1  -5   1  222.88    9.00
   1  -5  -1  227.48    8.90
   1  -5  -1  226.58    9.20
   1   5  -1  219.98    8.80
  -1   5   1  223.08    9.00
  -1   5   1  227.98    8.60
  -1   5   1  244.88   10.20
  -1   5   1  213.88    9.20
   1   5  -1  219.48    8.10
   1   5  -1  224.08    8.30
   1   5  -1  210.98    7.60
   0  -5   1  825.92   21.00
   0  -5   1  802.62   21.00
   0  -5   1  789.62   22.70
   0  -5  -1  809.02   22.90
   0  -5  -1  819.92   21.00
   0  -5  -1  816.92   23.20
   0  -5   1  796.42   22.00
   0  -5  -1  813.22   21.80
   0   5  -1  818.52   21.20
   0   5   1  779.22   22.50
   0   5   1  796.22   20.90
   0   5  -1  809.92   20.90
   0   5   1  841.72   22.50
   0   5  -1  806.72   20.80
   0   5   1  819.42   21.50
   0   5  -1  805.82   20.90
   1  -5   1 1745.93   45.20
   1  -5   1 1856.11   43.70
  -1  -5  -1 1846.62   44.20
   1  -5   1 1815.62   44.40
  -1  -5  -1 1824.32   42.40
  -1  -5  -1 1825.52   45.10
   1  -5   1 1864.81   42.50
  -1   5  -1 1871.41   43.80
   1   5   1 1892.51   44.40
   1   5   1 1896.01   44.10
   1   5   1 1863.41   42.10
  -1   5  -1 1803.32   43.20
  -1   5  -1 1853.11   43.80
   2  -5   1 2519.75   59.09
  -2  -5  -1 2505.95   58.99
   2  -5   1 2541.55   58.59
  -2  -5  -1 2564.44   59.69
  -2  -5  -1 2468.95   59.69
   2  -5   1 2477.45   56.09
  -2  -5  -1 2521.25   55.39
   2  -5   1 2462.15   59.59
   2   5   1 2471.45   55.09
  -2   5  -1 2504.95   58.59
   2   5   1 2524.85   58.69
   2   5   1 2542.95   58.29
  -2   5  -1 2528.35   55.59
  -2   5  -1 2460.55   58.79
   3  -5   1    9.90    2.20
  -3  -5  -1    8.80    3.20
   3  -5   1   12.90    4.20
  -3  -5  -1    2.40    3.80
  -3  -5  -1    3.80    3.90
   3  -5   1    5.70    4.00
   3  -5   1    8.80    3.20
   3   5   1    6.90    3.30
  -3   5  -1    6.40    1.90
   3   5   1    8.50    4.10
  -3   5  -1    5.30    3.60
  -3   5  -1    7.10    3.10
  -3   5  -1    9.30    4.30
   4  -5   1 4309.17   97.69
  -4  -5  -1 4172.58   98.79
  -4  -5  -1 4273.17   97.39
  -4  -5  -1 4156.58   97.39
   4  -5   1 4420.36   97.59
   4  -5   1 4194.48   98.89
   4  -5   1 4192.18   91.99
   4   5   1 4303.37   95.99
  -4   5  -1 4186.88   97.29
  -4   5  -1 4210.88   98.49
   4   5   1 4401.66   97.39
  -4   5  -1 4227.88   91.79
  -4   5  -1 4209.48   96.49
  -5  -5  -1    1.20    4.10
  -5  -5  -1    0.20    5.10
   5  -5   1    4.30    4.20
   5  -5   1   -4.00    5.50
   5  -5   1    4.10    4.40
  -5  -5  -1    1.60    3.20
  -5   5  -1    2.80    4.50
  -5   5  -1    4.30    1.80
  -5   5  -1   -4.30    3.20
  -5   5  -1    1.60    5.90
   5   5   1    9.20    4.30
   5   5   1    6.60    5.70
   6  -5   1 2620.84   64.49
  -6  -5  -1 2611.94   63.99
  -6  -5  -1 2529.25   66.69
   6  -5   1 2583.94   66.49
  -6  -5  -1 2574.64   63.99
  -6   5  -1 2578.34   56.89
  -6   5  -1 2593.44   66.69
  -6   5  -1 2646.94   63.29
  -6   5  -1 2551.34   57.19
   6   5   1 2557.64   61.99
  -6   5  -1 2652.83   64.19
   7  -5   1   10.10    6.30
   7  -5   1   12.80    7.00
  -7  -5  -1   17.10    5.80
  -7  -5  -1    7.60    7.70
  -7  -5  -1   15.50    5.50
  -7   5  -1   15.10    2.50
  -7   5  -1   10.90    6.10
  -7   5  -1    9.70    4.80
  -7   5  -1    9.20    8.80
  -7   5  -1   13.80    3.30
   8  -5   1  895.11   31.00
   8  -5   1  908.81   33.40
  -8  -5  -1  899.61   29.60
  -8  -5  -1  845.62   29.10
  -8  -5  -1  914.71   34.40
  -8   5  -1  948.91   29.40
  -8   5  -1  895.81   22.20
  -8   5  -1  875.21   29.60
   9  -5   1   51.89   10.70
   9  -5   1   89.69   14.70
  -9  -5  -1   80.69   11.00
  -9  -5  -1   67.89   14.10
  -9  -5  -1   58.89    9.80
  -9   5  -1   51.19    6.10
  -9   5  -1   75.09    8.20
  -9   5  -1   47.50    8.00
  -9   5  -1   62.29    9.70
 -10  -5  -1  130.29   15.00
  10  -5   1  143.79   18.80
  10  -5   1  165.18   21.00
 -10  -5  -1  181.88   21.00
 -10  -5  -1  167.38   15.90
 -10   5  -1  167.68   16.60
  10   5   1  147.69   19.10
 -10   5  -1  159.28   15.30
 -10   5  -1  160.48    8.80
 -10   5  -1  139.59   14.10
 -11  -5  -1   85.69   12.30
 -11  -5  -1  162.58   31.80
 -11  -5  -1  115.19   14.50
  11  -5   1   88.59   15.90
  11   5   1  110.79   17.30
 -11   5  -1  125.99   14.60
 -11   5  -1   98.19    8.70
 -11   5  -1   91.19   12.60
  12  -5   1   28.70   16.60
 -12  -5  -1    8.70   10.50
 -12  -5  -1   -0.60   10.00
 -12   5  -1    7.80   11.80
 -12   5  -1    8.10   11.20
 -12   5  -1  -11.20    6.30
 -13  -5  -1   19.50   13.50
  13  -5   1   -4.50   20.20
 -13  -5  -1   33.90   13.50
 -13   5  -1   31.90   13.70
 -13   5  -1   60.49   15.90
 -14  -5  -1  241.98   28.30
 -14  -5  -1  270.57   27.90
 -14   5  -1  252.37   27.30
 -15  -5  -1   24.10   16.70
 -15  -5  -1   28.70   18.10
 -15   5  -1   39.80   18.70
 -15  -6   1  -29.40   20.10
 -15  -6   1  -34.10   17.40
 -15   6   1  -13.30   20.40
 -14  -6   1  254.47   24.90
 -14  -6   1  260.97   30.30
 -14   6   1  299.87   31.60
 -13  -6   1   49.50   14.50
  13  -6  -1   73.99   23.00
 -13  -6   1   56.69   15.80
 -13   6   1   48.60   15.10
 -12  -6   1  242.78   23.70
 -12  -6   1  248.58   22.80
  12  -6  -1  272.27   31.90
 -12   6   1  246.98   23.10
 -12   6   1  238.78   23.20
 -12   6   1  245.08   14.20
 -11  -6   1  238.68   20.60
  11  -6  -1  238.68   26.10
 -11  -6   1  242.88   19.90
 -11   6   1  238.28   21.40
 -11   6   1  273.17   21.40
 -11   6   1  239.18   12.60
 -10  -6   1   77.09   11.10
 -10  -6   1   79.29   12.80
  10  -6  -1   89.49   16.60
 -10  -6   1   69.69   15.60
 -10   6   1  104.89   18.30
 -10   6   1   92.49   12.70
  10   6  -1   92.39   13.20
 -10   6   1   73.49    9.40
 -10   6   1   96.99   13.30
  -9  -6   1  757.42   28.00
  -9  -6   1  755.02   28.40
   9  -6  -1  748.83   32.80
   9  -6  -1  676.93   30.70
  -9  -6   1  713.43   32.20
   9   6  -1  699.53   30.50
  -9   6   1  618.54   29.80
  -9   6   1  719.43   20.30
  -9   6   1  748.53   28.60
  -9   6   1  716.93   23.40
  -8  -6   1   20.10    9.20
   8  -6  -1   36.90   11.20
  -8  -6   1   18.20    7.50
  -8  -6   1   27.00    6.90
   8  -6  -1   19.20    8.90
  -8   6   1   30.40    8.50
   8   6  -1   30.70    9.90
  -8   6   1   20.00    7.40
  -8   6   1   38.50    6.40
  -7  -6   1  659.73   24.20
  -7  -6   1  674.63   24.80
   7  -6  -1  654.23   25.80
   7  -6  -1  678.33   27.30
  -7  -6   1  637.24   26.70
   7   6  -1  690.63   22.60
  -7   6   1  704.93   24.50
  -7   6   1  693.93   25.00
  -7   6   1  658.33   19.50
   6  -6  -1  718.13   25.50
  -6  -6   1  677.13   23.60
   6  -6  -1  731.93   26.80
  -6  -6   1  688.63   25.80
  -6  -6   1  693.83   24.40
   6  -6  -1  695.03   19.20
  -6   6   1  715.43   19.60
  -6   6   1  734.53   24.80
   6   6  -1  696.63   21.70
  -6   6   1  742.03   28.20
  -6   6   1  716.63   24.00
  -5  -6   1  111.59   10.50
  -5  -6   1  110.79   10.10
   5  -6  -1  119.69   11.10
  -5  -6   1  108.59    8.90
   5  -6  -1  115.99    6.90
   5  -6  -1  106.99   11.20
  -5   6   1  109.19    9.40
  -5   6   1  124.49   10.40
  -5   6   1  113.49    6.90
   5   6  -1  124.69    8.30
   5   6  -1  128.29    9.70
  -5   6   1  116.69   13.10
  -4  -6   1 1263.37   33.80
   4  -6  -1 1241.88   36.00
  -4  -6   1 1235.58   34.00
   4  -6  -1 1224.58   34.40
   4  -6  -1 1210.08   34.90
  -4  -6   1 1214.98   34.40
   4  -6  -1 1221.28   30.80
  -4   6   1 1228.78   33.80
   4   6  -1 1244.38   31.40
   4   6  -1 1212.18   30.90
   4   6  -1 1228.08   33.80
  -4   6   1 1257.27   30.20
  -4   6   1 1264.77   34.30
  -4   6   1 1211.98   35.70
  -3  -6   1  178.28    5.50
   3  -6  -1  163.78    8.50
   3  -6  -1  168.08   11.00
   3  -6  -1  179.48   11.40
  -3  -6   1  177.48    9.70
   3  -6  -1  192.68   11.10
  -3  -6   1  188.68   10.20
  -3  -6   1  176.28   10.20
   3   6  -1  185.68    8.40
  -3   6   1  184.08    9.80
  -3   6   1  182.28    8.00
  -3   6   1  183.08   11.50
   3   6  -1  182.18    8.30
   3   6  -1  173.98    5.60
   3   6  -1  188.48   10.60
  -3   6   1  184.78   10.20
  -2  -6   1 3557.64   84.59
   2  -6  -1 3662.53   84.19
  -2  -6   1 3666.83   84.29
   2  -6  -1 3748.62   85.79
  -2  -6   1 3747.02   80.59
   2  -6  -1 3642.44   86.29
   2  -6  -1 3591.44   82.79
  -2  -6   1 3546.85   84.39
  -2   6   1 3787.52   84.39
  -2   6   1 3760.12   82.29
   2   6  -1 3691.43   83.79
  -2   6   1 3636.74   84.39
   2   6  -1 3682.03   82.29
   2   6  -1 3615.74   80.59
   2   6  -1 3653.83   82.19
  -2   6   1 3711.33   85.49
  -1  -6   1  123.19    8.00
   1  -6  -1  115.09    7.40
   1  -6  -1  111.29    8.60
  -1  -6   1  113.29    7.70
  -1  -6   1  108.39    6.20
  -1  -6   1  103.69    7.20
   1  -6  -1  116.09    7.90
   1  -6  -1  125.29    8.70
   1   6  -1  120.39    6.60
  -1   6   1  108.99    8.70
  -1   6   1  110.99    7.40
  -1   6   1  100.19    7.10
   1   6  -1  116.59    6.90
   1   6  -1  111.69    5.90
   1   6  -1  120.59    7.40
  -1   6   1  116.09    7.20
   0  -6   1 2008.30   46.40
   0  -6  -1 1929.91   48.80
   0  -6   1 1968.90   46.60
   0  -6  -1 1977.30   49.30
   0  -6  -1 1928.51   47.20
   0  -6  -1 1988.30   46.40
   0  -6   1 1903.11   47.90
   0  -6   1 1936.61   48.40
   0   6   1 1963.20   48.00
   0   6   1 2017.40   47.10
   0   6  -1 2006.90   46.30
   0   6  -1 1955.80   46.30
   0   6  -1 1985.20   46.70
   0   6   1 2006.40   46.40
   0   6  -1 1933.11   46.30
  -1  -6  -1  288.47    9.90
   1  -6   1  298.87   11.60
  -1  -6  -1  264.37   12.30
   1  -6   1  273.37   11.70
  -1  -6  -1  276.27   12.40
   1  -6   1  283.07   12.10
   1  -6   1  285.07   10.20
   1   6   1  274.57    9.50
  -1   6  -1  272.87    9.70
   1   6   1  291.27   12.00
  -1   6  -1  262.67   10.30
   1   6   1  288.27   11.70
  -1   6  -1  302.17   11.60
  -1   6  -1  288.67   11.00
   2  -6   1 1144.99   30.80
   2  -6   1 1169.38   31.60
  -2  -6  -1 1168.28   27.60
  -2  -6  -1 1141.49   31.10
   2  -6   1 1187.78   32.20
  -2  -6  -1 1148.49   32.20
  -2  -6  -1 1185.98   32.00
   2  -6   1 1170.18   28.50
   2   6   1 1178.68   27.30
  -2   6  -1 1154.38   30.80
  -2   6  -1 1178.98   30.10
  -2   6  -1 1178.38   27.90
   2   6   1 1212.08   30.70
  -2   6  -1 1182.58   31.10
   2   6   1 1162.08   31.00
   2   6   1  991.70   29.90
  -3  -6  -1  634.34   20.30
   3  -6   1  629.94   21.30
   3  -6   1  628.34   20.30
   3  -6   1  602.24   20.20
  -3  -6  -1  607.04   20.30
  -3  -6  -1  608.54   21.10
   3  -6   1  611.74   16.50
  -3   6  -1  607.34   20.40
   3   6   1  590.44   19.10
  -3   6  -1  630.34   15.80
  -3   6  -1  630.24   20.00
   3   6   1  618.34   14.50
   3   6   1  626.14   20.30
   3   6   1  635.44   19.10
  -4  -6  -1  351.06   14.90
   4  -6   1  352.06   15.40
  -4  -6  -1  350.06   16.00
   4  -6   1  343.27   10.20
   4  -6   1  354.86   14.90
  -4  -6  -1  361.76   15.10
   4   6   1  369.66   13.70
   4   6   1  356.46   14.00
   4   6   1  322.77   15.10
  -4   6  -1  353.36    9.60
  -4   6  -1  342.07   14.70
  -4   6  -1  339.67   13.50
  -4   6  -1  357.56   16.10
   5  -6   1  725.33   25.50
   5  -6   1  730.23   17.50
  -5  -6  -1  693.93   23.90
  -5  -6  -1  731.73   25.90
   5  -6   1  767.52   25.80
  -5  -6  -1  763.62   24.60
   5   6   1  753.22   23.70
   5   6   1  714.53   23.20
  -5   6  -1  729.83   26.00
  -5   6  -1  735.93   24.20
  -5   6  -1  745.93   17.40
  -5   6  -1  718.43   22.80
   6  -6   1    8.30    6.30
  -6  -6  -1   21.70    5.30
   6  -6   1   22.60    7.40
  -6  -6  -1   28.20    6.30
  -6  -6  -1   25.90    8.30
   6   6   1   20.80    6.10
  -6   6  -1   28.20    6.40
  -6   6  -1   23.30    2.50
  -6   6  -1   22.40    6.20
  -7  -6  -1  148.99   12.60
  -7  -6  -1  152.48   12.00
  -7  -6  -1  117.39   15.70
   7  -6   1  156.88   14.50
   7  -6   1  160.88   14.80
   7   6   1  123.49   12.40
  -7   6  -1  151.08   11.50
  -7   6  -1  141.09   12.60
  -7   6  -1  139.39    5.10
  -7   6  -1  142.19    5.40
  -8  -6  -1  247.38   15.90
   8  -6   1  262.37   19.40
  -8  -6  -1  245.18   20.60
  -8  -6  -1  252.97   16.10
   8  -6   1  271.47   19.50
  -8   6  -1  258.77   16.10
   8   6   1  243.28   16.70
  -8   6  -1  259.87   15.80
  -8   6  -1  240.18    8.10
  -8   6  -1  255.67    7.80
   9  -6   1  256.57   22.70
  -9  -6  -1  258.17   17.30
  -9  -6  -1  250.57   23.80
   9  -6   1  242.68   21.10
  -9  -6  -1  250.07   16.80
  -9   6  -1  268.87   17.30
  -9   6  -1  230.28    8.20
  -9   6  -1  226.38    9.10
   9   6   1  224.48   18.80
  -9   6  -1  254.07   17.40
 -10  -6  -1  732.13   29.60
 -10  -6  -1  732.53   30.40
  10  -6   1  751.32   34.80
 -10  -6  -1  722.43   38.20
  10  -6   1  754.12   37.70
 -10   6  -1  786.42   30.50
 -10   6  -1  751.62   19.10
 -10   6  -1  740.83   29.20
  10   6   1  682.03   31.50
 -11  -6  -1    1.20    9.00
  11  -6   1   -9.20   12.60
 -11  -6  -1    0.30   10.70
 -11   6  -1    4.50   10.20
 -11   6  -1    0.00   11.50
 -11   6  -1   -0.50    4.70
  12  -6   1  538.95   38.00
 -12  -6  -1  577.94   30.20
 -12  -6  -1  561.14   29.70
 -12   6  -1  536.05   29.80
 -12   6  -1  539.85   31.60
 -13  -6  -1   49.60   15.80
  13  -6   1   67.29   23.40
 -13  -6  -1   45.80   15.50
 -13   6  -1   25.70   15.20
 -14  -6  -1  188.78   23.60
 -14  -6  -1  214.98   23.90
 -14   6  -1  195.88   23.80
 -15  -6  -1  116.49   23.10
 -15  -6  -1   85.29   20.40
 -15   6  -1   64.49   22.00
 -14  -7   1   12.20   17.80
 -14  -7   1   18.60   19.60
 -14   7   1   25.70   19.50
 -13  -7   1  209.68   27.00
 -13  -7   1  237.68   29.20
 -13   7   1  220.28   23.10
 -12  -7   1   17.50   13.40
 -12  -7   1   62.89   14.80
  12  -7  -1   36.60   20.30
 -12   7   1   55.59   15.80
 -11  -7   1  174.38   31.10
  11  -7  -1  135.59   20.20
 -11  -7   1  153.08   19.70
 -11   7   1  185.88   21.90
  10  -7  -1  220.98   25.20
 -10  -7   1  194.28   19.50
 -10  -7   1  185.08   18.90
 -10   7   1  195.58   10.20
 -10   7   1  221.68   19.30
 -10   7   1  192.78   20.00
   9  -7  -1   19.60   14.30
   9  -7  -1   49.00   13.20
  -9  -7   1   26.20   14.30
  -9  -7   1   29.40    8.90
  -9  -7   1   20.20    9.50
  -9   7   1   13.20    4.80
  -9   7   1   25.00    9.90
   9   7  -1   18.40    9.70
  -9   7   1   35.20    9.20
  -9   7   1   23.50    6.60
   8  -7  -1  535.95   26.70
   8  -7  -1  483.85   27.10
  -8  -7   1  551.54   27.10
  -8  -7   1  487.65   22.50
  -8  -7   1  500.55   22.90
  -8   7   1  498.85   23.10
   8   7  -1  479.25   20.20
  -8   7   1  477.45   16.00
  -8   7   1  504.05   22.80
  -7  -7   1   80.69   10.30
  -7  -7   1   83.39   12.90
   7  -7  -1   56.29   11.10
  -7  -7   1   62.09    9.30
   7  -7  -1   85.49   12.80
  -7   7   1   65.59    7.30
  -7   7   1   66.19   10.00
  -7   7   1   69.29    9.60
   7   7  -1   74.29    8.50
  -6  -7   1  263.57   14.90
   6  -7  -1  260.77   16.70
   6  -7  -1  278.57   17.20
   6  -7  -1  257.47   10.20
  -6  -7   1  247.58   16.90
  -6  -7   1  283.17   15.80
   6   7  -1  235.48   12.50
  -6   7   1  280.57   15.00
  -6   7   1  261.97   10.40
  -6   7   1  239.28   15.10
  -5  -7   1  256.27   14.20
   5  -7  -1  271.27   16.00
  -5  -7   1  243.08   14.90
   5  -7  -1  258.97   10.50
  -5  -7   1  258.07   13.90
   5  -7  -1  241.08   15.80
  -5   7   1  262.87   10.30
   5   7  -1  255.07   11.80
  -5   7   1  248.38   14.20
  -5   7   1  249.68   13.60
   4  -7  -1  266.17   15.50
   4  -7  -1  271.47   15.30
  -4  -7   1  278.97   13.60
   4  -7  -1  272.57   11.30
  -4  -7   1  296.87   13.90
  -4  -7   1  266.37   14.60
  -4   7   1  290.47   10.70
  -4   7   1  281.17   16.50
  -4   7   1  262.77   13.30
  -4   7   1  288.37   14.20
  -3  -7   1  907.71   27.80
  -3  -7   1  906.31   27.50
   3  -7  -1  903.81   25.10
  -3  -7   1  876.41   27.10
  -3  -7   1  917.81   21.50
   3  -7  -1  938.91   29.40
   3  -7  -1  883.31   27.70
   3  -7  -1  910.11   28.50
   3   7  -1  911.51   21.60
  -3   7   1  933.11   24.10
  -3   7   1  927.21   27.40
  -3   7   1  901.01   28.70
  -3   7   1  901.31   26.90
   3   7  -1  891.41   25.70
   3   7  -1  996.10   26.70
   3   7  -1  881.41   27.00
   2  -7  -1    0.50    3.70
  -2  -7   1    9.40    4.30
   2  -7  -1   -8.30    4.30
  -2  -7   1   -3.20    3.80
  -2  -7   1    4.50    2.90
   2  -7  -1    2.70    5.10
  -2  -7   1    3.90    4.20
   2  -7  -1   -2.40    5.20
  -2   7   1    1.90    3.60
   2   7  -1    2.20    3.30
   2   7  -1    6.00    4.90
  -2   7   1    2.40    3.90
  -2   7   1    4.60    4.10
   2   7  -1    2.80    2.50
   2   7  -1    4.90    3.80
  -2   7   1    1.30    5.90
  -1  -7   1 1557.64   40.80
   1  -7  -1 1592.84   41.80
   1  -7  -1 1535.65   39.20
   1  -7  -1 1552.04   39.60
   1  -7  -1 1502.95   42.00
  -1  -7   1 1552.14   39.60
  -1  -7   1 1563.44   41.00
  -1  -7   1 1616.44   37.70
  -1   7   1 1556.74   39.30
   1   7  -1 1557.14   38.40
   1   7  -1 1531.15   37.50
  -1   7   1 1529.55   40.70
   1   7  -1 1561.54   38.20
  -1   7   1 1600.04   38.70
   1   7  -1 1561.74   39.20
   0  -7  -1  223.78   10.90
   0  -7   1  228.78   10.40
   0  -7  -1  210.48   12.00
   0  -7   1  219.78   11.50
   0  -7  -1  212.48   12.00
   0  -7   1  219.58   11.50
   0  -7  -1  206.38   10.30
   0  -7   1  226.18   10.30
   0   7   1  207.88    9.60
   0   7  -1  204.48   10.80
   0   7  -1  222.58   10.00
   0   7   1  223.18   10.90
   0   7   1  220.48   11.60
   0   7  -1  214.98    9.60
   0   7  -1  214.58    9.50
  -1  -7  -1  466.05   18.10
  -1  -7  -1  483.55   14.90
  -1  -7  -1  480.65   18.30
   1  -7   1  477.15   16.60
   1  -7   1  467.25   17.50
   1  -7   1  478.45   17.90
   1  -7   1  481.05   15.40
  -1  -7  -1  475.35   17.00
   1   7   1  492.55   17.00
  -1   7  -1  472.15   15.50
  -1   7  -1  473.25   16.30
  -1   7  -1  507.95   15.10
   1   7   1  488.95   16.60
   1   7   1  473.75   17.30
   1   7   1  498.05   14.70
  -1   7  -1  453.55   16.30
  -2  -7  -1  531.35   14.90
  -2  -7  -1  554.14   19.50
   2  -7   1  513.95   19.20
  -2  -7  -1  516.15   19.40
  -2  -7  -1  515.35   18.30
   2  -7   1  513.65   18.60
   2  -7   1  507.15   18.60
   2  -7   1  517.85   15.80
   2   7   1  509.55   17.70
   2   7   1  534.65   17.70
   2   7   1  527.15   14.40
  -2   7  -1  517.65   15.00
  -2   7  -1  501.55   18.10
  -2   7  -1  524.55   17.00
   2   7   1  510.45   18.40
  -2   7  -1  515.95   17.70
   3  -7   1   34.30    4.30
  -3  -7  -1   35.60    6.40
   3  -7   1   38.50    6.80
  -3  -7  -1   35.10    6.50
   3  -7   1   31.80    7.00
  -3  -7  -1   29.60    3.70
   3  -7   1   35.40    6.50
  -3  -7  -1   34.00    6.10
  -3   7  -1   23.30    5.50
   3   7   1   26.60    6.00
   3   7   1   32.80    5.50
  -3   7  -1   33.60    6.70
   3   7   1   29.60    3.10
   3   7   1   37.10    7.20
  -3   7  -1   31.60    3.80
  -3   7  -1   27.00    4.70
   4  -7   1 1200.28   29.10
  -4  -7  -1 1219.88   34.80
  -4  -7  -1 1220.38   35.30
   4  -7   1 1170.38   36.00
  -4  -7  -1 1226.78   36.30
   4  -7   1 1206.08   35.20
  -4   7  -1 1237.28   34.80
   4   7   1 1198.48   33.20
  -4   7  -1 1226.98   28.40
  -5  -7  -1  145.89   13.60
   5  -7   1  156.28    6.00
  -5  -7  -1  145.19   11.90
  -5  -7  -1  153.48   12.10
   5  -7   1  159.68   13.00
  -5   7  -1  163.88   10.70
   5   7   1  154.58   11.00
  -5   7  -1  159.08    5.70
  -5   7  -1  159.98   12.20
  -6  -7  -1  687.13   25.30
  -6  -7  -1  685.33   27.90
   6  -7   1  684.03   26.70
  -6  -7  -1  678.23   25.20
   6  -7   1  705.83   26.40
  -6   7  -1  698.23   23.80
  -6   7  -1  679.43   25.20
   6   7   1  715.13   24.00
  -7  -7  -1  293.57   21.30
   7  -7   1  334.37   20.50
  -7  -7  -1  317.27   17.70
   7  -7   1  348.97   20.20
  -7  -7  -1  309.07   17.70
   7   7   1  331.77   17.20
  -7   7  -1  321.07   17.70
  -7   7  -1  324.27   16.40
  -8  -7  -1  149.69   15.20
  -8  -7  -1  153.78   20.40
   8  -7   1  109.79   13.70
  -8  -7  -1  148.09   14.50
   8  -7   1  128.39   16.50
  -8   7  -1  145.99   14.70
  -8   7  -1  128.79   14.00
   8   7   1  129.79   14.80
  -9  -7  -1  572.74   33.30
   9  -7   1  659.73   31.60
  -9  -7  -1  611.54   26.90
  -9  -7  -1  617.14   27.10
   9  -7   1  624.44   31.20
   9   7   1  573.34   26.80
  -9   7  -1  588.34   26.00
  -9   7  -1  611.64   26.60
  10  -7   1    3.00   12.20
 -10  -7  -1    8.70   10.20
 -10  -7  -1   21.20    9.90
 -10   7  -1   17.90   11.20
 -10   7  -1   38.30   12.00
  11  -7   1  445.06   33.20
 -11  -7  -1  476.15   27.80
 -11   7  -1  395.36   41.00
 -12  -7  -1    1.40   12.80
  12  -7   1  -16.20   16.00
 -12  -7  -1   -4.80   11.40
 -12   7  -1   14.00   13.90
  13  -7   1  471.05   43.90
 -13  -7  -1  347.37   31.30
 -13  -7  -1  393.76   32.70
 -13   7  -1  351.06   30.50
 -14  -7  -1   43.90   21.20
 -14  -7  -1    8.80   20.00
 -14   7  -1   63.89   20.00
 -14  -8   1   21.50   21.50
 -14  -8   1   39.10   23.50
 -14   8   1    3.20   21.90
 -13  -8   1   39.50   18.20
 -13  -8   1   55.99   18.90
 -13   8   1   63.39   20.20
 -12  -8   1   27.80   16.70
  12  -8  -1   63.19   22.40
 -12  -8   1   84.59   17.60
 -12   8   1   50.39   17.70
 -11  -8   1  492.85   30.00
 -11  -8   1  408.96   29.10
  11  -8  -1  432.26   36.50
 -11   8   1  459.65   29.00
 -10  -8   1   -1.20    9.50
  10  -8  -1   -2.00   15.90
 -10   8   1   21.30   13.50
   9  -8  -1 1136.49   45.40
  -9  -8   1 1148.39   39.70
  -9  -8   1 1168.58   40.40
  -9   8   1 1118.79   39.60
  -9   8   1 1072.29   27.10
  -9   8   1 1099.09   38.60
   8  -8  -1   19.10   10.10
   8  -8  -1   -2.00   12.50
  -8  -8   1   -3.00   11.60
  -8  -8   1   -0.50    7.50
  -8  -8   1   -8.80    7.70
  -8   8   1   -3.20    8.80
   8   8  -1   -0.20    8.10
  -8   8   1   10.30    9.30
  -8   8   1   -4.50    5.00
  -7  -8   1  736.23   31.30
   7  -8  -1  712.13   31.10
  -7  -8   1  738.43   28.20
   7  -8  -1  690.93   30.60
  -7  -8   1  791.62   28.60
  -7   8   1  733.53   28.20
   7   8  -1  701.83   24.20
  -7   8   1  726.93   20.00
  -7   8   1  739.73   27.60
  -6  -8   1   27.80    9.40
   6  -8  -1   20.70    7.90
  -6  -8   1   50.59    9.10
   6  -8  -1   36.20    5.30
   6  -8  -1   29.00   11.00
  -6  -8   1   37.90    8.60
   6   8  -1   40.60    7.30
  -6   8   1   46.10    5.60
  -6   8   1   26.60    8.50
  -6   8   1   35.30    8.10
  -5  -8   1  420.96   19.50
   5  -8  -1  428.16   14.60
   5  -8  -1  413.86   21.50
  -5  -8   1  413.66   19.00
  -5  -8   1  414.86   20.30
  -5   8   1  445.46   19.70
   5   8  -1  424.86   15.90
  -5   8   1  408.56   18.50
  -5   8   1  405.96   14.10
  -4  -8   1  308.37   16.90
   4  -8  -1  303.57   12.80
   4  -8  -1  288.67   17.20
  -4  -8   1  298.57   15.60
   4  -8  -1  310.17   18.20
  -4  -8   1  299.47   15.60
  -4   8   1  291.77   15.70
   4   8  -1  293.87   12.60
  -4   8   1  288.57   12.00
  -4   8   1  267.67   14.40
  -3  -8   1  220.38   13.40
  -3  -8   1  240.18   13.50
   3  -8  -1  221.68   14.70
  -3  -8   1  241.98   14.10
  -3  -8   1  223.58    8.20
   3  -8  -1  212.68   11.50
   3   8  -1  233.68    8.10
  -3   8   1  244.18   11.00
  -3   8   1  241.58   13.30
  -3   8   1  219.78   12.60
   3   8  -1  229.18   10.90
   2  -8  -1   31.70    7.70
  -2  -8   1   27.70    4.80
   2  -8  -1   23.00    7.40
   2  -8  -1   24.10    7.00
  -2  -8   1   29.70    7.00
  -2  -8   1   25.00    6.20
  -2  -8   1   27.40    6.30
   2   8  -1   32.50    5.20
   2   8  -1   26.70    4.10
   2   8  -1   20.50    6.50
  -2   8   1   33.00    5.50
  -2   8   1   26.60    6.20
   1  -8  -1   67.19    9.50
  -1  -8   1   56.99    7.40
   1  -8  -1   75.09    8.40
   1  -8  -1   58.59    7.90
  -1  -8   1   50.09    6.60
   1  -8  -1   63.99    7.50
  -1  -8   1   60.79    6.40
  -1  -8   1   59.99    8.20
   1   8  -1   59.39    7.40
   1   8  -1   59.09    6.60
  -1   8   1   59.39    7.20
   1   8  -1   70.59    9.00
  -1   8   1   68.99    7.90
   0  -8  -1    0.50    5.50
   0  -8   1    2.40    5.20
   0  -8  -1    3.60    4.60
   0  -8  -1    4.70    4.80
   0  -8   1   17.60    5.20
   0  -8  -1    7.10    5.50
   0  -8   1   10.30    5.60
   0  -8   1    5.60    4.40
   0   8  -1   -2.90    3.90
   0   8   1    1.60    5.50
   0   8   1    2.90    4.30
   0   8  -1   10.30    4.00
   0   8   1    0.50    3.90
   0   8  -1    3.00    4.90
   1  -8   1  889.21   25.60
  -1  -8  -1  861.21   28.70
   1  -8   1  900.21   28.30
  -1  -8  -1  878.71   26.90
  -1  -8  -1  881.21   29.00
   1  -8   1  911.11   28.70
  -1  -8  -1  881.81   24.60
   1  -8   1  909.01   26.70
  -1   8  -1  925.61   24.70
  -1   8  -1  901.01   26.10
  -1   8  -1  891.41   25.30
   1   8   1  876.71   26.80
   1   8   1  888.91   24.10
   1   8   1  916.11   26.40
  -2  -8  -1    1.80    5.30
   2  -8   1   -2.20    4.00
  -2  -8  -1   -0.80    5.30
   2  -8   1   -4.90    4.80
  -2  -8  -1    2.50    4.10
  -2  -8  -1   -0.40    5.30
   2  -8   1    1.90    6.70
   2  -8   1   -0.80    5.70
  -2   8  -1   -3.70    4.80
   2   8   1    1.60    6.20
  -2   8  -1    5.50    4.00
   2   8   1   -7.10    3.90
  -2   8  -1   -1.20    4.20
   2   8   1    1.50    3.00
  -3  -8  -1  875.21   21.80
   3  -8   1  873.81   29.50
  -3  -8  -1  906.51   29.40
   3  -8   1  858.11   23.90
  -3  -8  -1  894.21   29.90
   3  -8   1  884.51   28.90
  -3  -8  -1  902.21   28.10
   3   8   1  873.31   21.30
  -3   8  -1  860.91   26.20
  -3   8  -1  920.41   28.00
  -3   8  -1  882.61   22.90
   3   8   1  904.91   26.80
  -4  -8  -1   92.49   10.80
  -4  -8  -1   99.49   11.20
   4  -8   1   94.29   12.30
   4  -8   1   99.99    7.10
  -4  -8  -1   81.89   10.80
   4  -8   1   94.39   12.40
   4   8   1   78.59    9.40
  -4   8  -1   78.79    7.30
  -4   8  -1   82.89   10.70
  -4   8  -1  111.19    9.70
   5  -8   1 1736.33   50.39
   5  -8   1 1748.03   39.70
  -5  -8  -1 1799.12   48.60
  -5  -8  -1 1702.73   50.39
   5  -8   1 1715.93   49.10
  -5  -8  -1 1776.42   49.20
  -5   8  -1 1716.23   39.20
  -5   8  -1 1794.22   48.30
   5   8   1 1736.93   46.00
   6  -8   1   -7.30    5.90
   6  -8   1   -6.30    8.40
  -6  -8  -1   -0.70    9.70
  -6  -8  -1   -6.40    6.90
  -6  -8  -1    3.20    6.30
  -6   8  -1    7.60    6.70
  -6   8  -1    8.50    7.20
   6   8   1   -4.80    6.20
   7  -8   1  785.82   32.00
   7  -8   1  753.82   32.00
  -7  -8  -1  770.92   29.50
  -7  -8  -1  793.82   29.20
  -7  -8  -1  744.83   33.00
  -7   8  -1  740.13   26.90
  -7   8  -1  769.22   29.00
   7   8   1  720.13   26.70
  -8  -8  -1   38.70    9.90
   8  -8   1   48.60   12.50
   8  -8   1   49.20   15.30
  -8  -8  -1   49.90   15.80
  -8  -8  -1   37.70    9.80
  -8   8  -1   62.39   11.50
  -8   8  -1   34.80   10.00
  -9  -8  -1  388.46   23.80
  -9  -8  -1  383.56   23.10
   9  -8   1  346.07   27.10
  -9   8  -1  373.96   23.50
  -9   8  -1  349.96   22.90
  10  -8   1  116.09   19.90
 -10  -8  -1   97.59   13.90
 -11  -8  -1   -0.10   13.70
  11  -8   1   19.70   17.30
 -11  -8  -1   31.40   11.80
 -11   8  -1   12.20   13.30
 -12  -8  -1   -0.20   13.20
  12  -8   1   30.40   22.20
 -12  -8  -1   40.40   16.10
 -12   8  -1   21.30   16.40
 -13  -8  -1   47.80   19.20
  13  -8   1   82.79   28.50
 -13  -8  -1   49.60   19.10
 -13   8  -1   60.29   19.50
 -14  -8  -1   15.00   20.90
 -14  -8  -1   17.10   20.30
 -14   8  -1   35.00   23.20
 -13  -9   1  283.07   30.00
 -13  -9   1  308.27   38.40
 -13   9   1  217.78   26.70
 -12  -9   1   -6.60   18.20
 -12  -9   1   17.80   17.00
  12  -9  -1  -57.09   23.50
 -12   9   1   22.10   18.60
 -11  -9   1  234.68   28.10
  11  -9  -1  344.37   37.00
 -11  -9   1  288.47   28.90
 -11   9   1  262.77   27.20
 -10  -9   1   -7.40   12.60
  10  -9  -1   32.70   18.00
 -10  -9   1   30.80   13.20
 -10   9   1   14.20   12.70
   9  -9  -1    4.20   13.90
  -8  -9   1   17.90   10.50
  -8  -9   1   17.30   10.20
   8  -9  -1   11.70   11.60
  -8   9   1   19.30   11.20
  -8   9   1   20.90   12.10
   7  -9  -1   48.40   11.10
  -7  -9   1   76.99   12.30
  -7  -9   1   52.09   10.80
   7  -9  -1   43.90   17.10
  -7  -9   1   86.09   15.50
   7   9  -1   65.99   16.70
  -7   9   1   85.29   12.20
  -7   9   1   74.09   12.50
  -6  -9   1    9.10    7.80
  -6  -9   1   11.70    8.00
   6  -9  -1   -7.90    7.70
  -6  -9   1   -3.10   10.00
   6  -9  -1    7.80    4.90
   6  -9  -1  -14.70   12.10
  -6   9   1    3.30    5.40
  -6   9   1   -2.30    8.10
  -6   9   1   10.80    8.20
   6   9  -1   -0.40    7.10
  -5  -9   1  575.14   24.40
   5  -9  -1  581.84   19.00
  -5  -9   1  583.34   26.30
   5  -9  -1  614.24   28.30
  -5  -9   1  584.94   24.20
  -5   9   1  591.44   24.50
  -5   9   1  619.34   23.70
   5   9  -1  575.74   20.00
  -5   9   1  573.74   18.30
  -4  -9   1   -3.40    6.80
   4  -9  -1   -3.70    9.60
  -4  -9   1   -9.00    7.40
  -4  -9   1    7.90    6.70
   4  -9  -1   -8.40    7.40
   4  -9  -1   -1.70    5.30
  -4   9   1    2.20    6.70
  -4   9   1    0.80    5.50
   4   9  -1    8.40    6.10
  -4   9   1   12.90    7.10
  -3  -9   1 1826.72   51.09
   3  -9  -1 1926.31   53.39
  -3  -9   1 1823.02   51.39
  -3  -9   1 1825.52   49.90
   3  -9  -1 1868.71   47.30
   3  -9  -1 1853.81   52.69
   3   9  -1 1865.51   43.00
  -3   9   1 1903.21   50.09
  -3   9   1 1923.61   46.20
   3   9  -1 1872.01   46.10
   2  -9  -1    3.30    7.20
   2  -9  -1  -12.90    7.90
   2  -9  -1    6.90    5.70
  -2  -9   1   -1.00    6.30
  -2  -9   1    3.70    5.90
  -2  -9   1   -4.40    5.50
  -2  -9   1    8.40    5.00
  -2   9   1   -3.40    5.90
  -2   9   1   -2.30    5.20
   2   9  -1   -9.10    4.60
   2   9  -1    4.00    4.10
  -2   9   1    1.70    5.40
  -1  -9   1 1572.54   39.90
  -1  -9   1 1561.44   42.10
  -1  -9   1 1533.65   44.30
   1  -9  -1 1567.14   42.40
  -1  -9   1 1569.74   44.40
   1  -9  -1 1594.44   41.90
   1  -9  -1 1606.34   46.00
   1  -9  -1 1591.14   45.50
   1   9  -1 1564.64   41.70
  -1   9   1 1559.04   41.00
  -1   9   1 1514.65   41.80
   1   9  -1 1566.04   39.70
  -1   9   1 1604.34   41.60
   0  -9   1   -4.00    6.50
   0  -9  -1   -1.70    6.60
   0  -9   1    3.10    5.50
   0  -9  -1    1.50    7.10
   0  -9  -1    6.50    5.90
   0  -9   1    6.90    6.60
   0  -9   1    2.50    5.60
   0  -9  -1   -1.70    5.50
   0   9  -1   -2.80    4.40
   0   9  -1   10.20    6.30
   0   9   1    6.20    4.80
   0   9  -1    4.80    5.00
   0   9   1    3.70    7.00
   0   9   1   -1.70    5.30
  -1  -9  -1 1441.86   36.90
   1  -9   1 1434.16   37.70
  -1  -9  -1 1389.86   39.40
   1  -9   1 1415.46   41.40
   1  -9   1 1411.46   39.10
  -1  -9  -1 1433.06   42.20
  -1  -9  -1 1406.66   42.10
   1  -9   1 1394.66   41.40
  -1   9  -1 1461.65   38.50
  -1   9  -1 1432.66   36.90
  -1   9  -1 1437.56   37.50
   1   9   1 1408.66   38.50
  -2  -9  -1   33.70    5.90
   2  -9   1   28.20    6.70
  -2  -9  -1   33.80    8.00
   2  -9   1   38.50    8.40
  -2  -9  -1   20.20    6.90
   2  -9   1   40.80    8.40
  -2  -9  -1   39.80    9.70
  -2   9  -1   34.30    7.00
   2   9   1   42.30    5.10
  -2   9  -1   42.30    6.70
  -2   9  -1   38.80    6.00
   2   9   1   39.00    7.00
  -3  -9  -1  418.46   19.30
   3  -9   1  397.96   15.10
   3  -9   1  419.26   20.90
  -3  -9  -1  448.86   20.60
  -3  -9  -1  411.46   21.60
   3  -9   1  408.36   20.50
   3   9   1  415.36   17.20
  -3   9  -1  409.46   17.00
  -3   9  -1  435.46   14.40
  -3   9  -1  425.36   19.00
   3   9   1  436.36   12.40
  -4  -9  -1    3.20    6.80
   4  -9   1    3.60    4.50
  -4  -9  -1   -8.80    6.80
   4  -9   1   10.40    8.70
   4  -9   1   -8.50    7.10
  -4  -9  -1    8.70    9.20
  -4   9  -1  -13.50    6.50
  -4   9  -1   10.10    6.20
  -4   9  -1    3.30    4.00
   4   9   1   -5.70    6.10
  -5  -9  -1   -0.20    9.90
  -5  -9  -1    2.60    7.40
  -5  -9  -1   12.20    7.50
   5  -9   1   19.70   10.50
   5  -9   1    8.70    3.70
   5  -9   1   15.70    8.40
  -5   9  -1   10.70    3.30
  -5   9  -1   -2.60    8.10
  -5   9  -1    8.40    7.00
  -6  -9  -1   -1.50    7.80
   6  -9   1    6.20    9.30
  -6  -9  -1    9.50    8.00
  -6  -9  -1   -6.70   11.30
   6  -9   1    2.80   12.00
   6   9   1   -8.30    8.00
  -6   9  -1    2.50    8.40
  -7  -9  -1  126.19   15.90
  -7  -9  -1  112.99   13.60
  -7  -9  -1  133.99   18.10
   7  -9   1  163.88   20.00
   7  -9   1  114.19   16.10
  -7   9  -1  137.49   15.40
  -7   9  -1  136.59   15.50
  -8  -9  -1   27.20   10.60
  -8  -9  -1   -0.70    9.30
   8  -9   1    6.40   12.60
  -8   9  -1   22.10   11.20
   9  -9   1  421.46   31.70
  -9  -9  -1  389.56   26.20
  10  -9   1   -8.90   15.40
 -10  -9  -1   -5.30   12.30
 -10  -9  -1    2.40   13.30
 -10   9  -1    5.10   13.30
 -11  -9  -1  535.95   33.20
 -11  -9  -1  489.75   34.10
  11  -9   1  532.05   41.00
 -11   9  -1  527.45   32.30
 -12  -9  -1   -8.50   16.40
 -12  -9  -1   14.30   17.60
 -12   9  -1    6.00   16.50
 -13  -9  -1  274.77   30.50
 -13  -9  -1  392.86   38.20
 -13   9  -1  318.07   36.60
 -12 -10   1   -1.60   21.00
 -12  10   1    8.00   19.50
 -11 -10   1  227.18   26.10
 -11 -10   1  218.08   24.70
  11 -10  -1  234.28   39.10
 -11  10   1  191.78   23.60
 -10 -10   1   61.79   16.60
 -10 -10   1   39.90   16.70
  10 -10  -1   12.80   20.70
 -10  10   1   44.10   16.40
  -9 -10   1  411.16   29.20
   9 -10  -1  438.46   34.10
  -9 -10   1  468.75   30.40
  -9  10   1  468.05   29.40
   8 -10  -1   -2.70   15.10
  -8 -10   1   12.60   12.20
   7 -10  -1  577.84   31.60
  -7 -10   1  506.05   27.20
  -7 -10   1  586.44   29.10
  -7  10   1  530.85   27.90
  -6 -10   1   42.60   10.90
   6 -10  -1   35.70   11.20
   6 -10  -1   42.70    6.50
  -6 -10   1   39.20   10.80
  -6 -10   1   34.90   15.10
  -6  10   1   38.20   13.60
  -6  10   1   34.20   11.40
  -5 -10   1  456.45   23.30
  -5 -10   1  472.75   23.30
   5 -10  -1  443.66   29.60
   5 -10  -1  464.65   17.30
  -5 -10   1  443.66   26.50
   5  10  -1  440.76   20.90
  -5  10   1  501.35   25.40
  -5  10   1  474.15   23.60
   4 -10  -1   96.49    9.60
   4 -10  -1   96.59   13.10
  -4 -10   1  109.39   14.60
  -4 -10   1   98.49   12.40
  -4 -10   1  113.39   14.40
   4 -10  -1  111.89   15.70
  -4  10   1   98.29   12.10
   4  10  -1  115.19   10.50
  -4  10   1  111.19   12.00
  -3 -10   1   42.80    9.50
   3 -10  -1   45.90   13.30
  -3 -10   1   33.80   10.60
  -3 -10   1   37.40    9.10
   3 -10  -1   31.50    9.60
   3 -10  -1   39.00    7.90
  -3 -10   1   42.10    6.40
  -3  10   1   56.69    9.80
   3  10  -1   43.70    7.70
   3  10  -1   38.40    5.10
  -3  10   1   44.60    9.20
  -3  10   1   39.20    8.10
   2 -10  -1  539.85   24.80
   2 -10  -1  514.95   26.50
  -2 -10   1  526.15   21.90
  -2 -10   1  507.95   23.20
  -2 -10   1  515.65   18.10
  -2 -10   1  531.45   24.10
   2 -10  -1  497.85   20.20
  -2  10   1  484.55   20.90
  -2  10   1  512.65   20.80
   2  10  -1  513.55   18.60
  -2  10   1  533.15   20.20
   2  10  -1  533.55   17.10
   1 -10  -1   17.90    8.00
   1 -10  -1    2.50    9.80
  -1 -10   1   15.60    9.40
   1 -10  -1   11.20    6.60
  -1 -10   1    5.00    6.40
  -1 -10   1    9.30    7.90
  -1 -10   1   14.30    7.70
   1  10  -1   -1.70    5.50
  -1  10   1    2.60    8.40
  -1  10   1    4.50    6.90
  -1  10   1    8.60    6.30
   1  10  -1    3.80    6.40
   0 -10   1  312.77   19.70
   0 -10   1  279.17   17.30
   0 -10   1  324.57   18.70
   0 -10  -1  327.77   21.10
   0 -10   1  341.77   16.30
   0 -10  -1  258.97   17.20
   0 -10  -1  309.47   19.30
   0 -10  -1  318.97   16.80
   0  10   1  301.87   16.00
   0  10   1  300.67   14.70
   0  10  -1  317.27   15.10
   0  10  -1  314.27   15.00
   0  10  -1  292.87   16.80
  -1 -10  -1  310.77   20.70
  -1 -10  -1  372.26   20.30
  -1 -10  -1  320.97   17.40
  -1 -10  -1  338.97   16.60
   1 -10   1  334.87   15.80
   1 -10   1  338.87   19.30
   1 -10   1  330.97   20.30
  -1  10  -1  345.37   16.40
  -1  10  -1  329.77   15.80
   1  10   1  324.87   16.40
   1  10   1  337.47   14.40
  -1  10  -1  363.16   16.40
  -2 -10  -1  184.48   16.50
  -2 -10  -1  175.28   18.30
  -2 -10  -1  170.28   14.70
  -2 -10  -1  196.48   12.20
   2 -10   1  175.18   17.80
   2 -10   1  147.69   12.30
   2 -10   1  145.79   15.50
   2  10   1  161.48    9.60
  -2  10  -1  159.08   13.20
  -2  10  -1  176.28   12.40
  -2  10  -1  165.28   13.80
  -3 -10  -1  619.44   25.00
   3 -10   1  653.03   27.80
  -3 -10  -1  667.53   28.90
   3 -10   1  613.74   20.80
   3 -10   1  653.43   27.60
  -3 -10  -1  645.74   27.50
  -3  10  -1  630.04   24.70
  -3  10  -1  630.74   23.10
  -3  10  -1  636.54   20.10
   3  10   1  636.64   17.30
   3  10   1  612.14   23.40
   4 -10   1  -14.20   11.60
  -4 -10  -1    7.60    8.20
  -4 -10  -1   -8.00   11.00
   4 -10   1   -4.80    5.50
  -4 -10  -1   -5.20    8.20
   4 -10   1    2.20    8.10
  -4  10  -1   -2.10    5.40
   4  10   1  -12.10    7.50
  -4  10  -1   -3.60    7.50
  -4  10  -1   -3.90    7.80
  -5 -10  -1  995.50   39.70
   5 -10   1 1047.10   39.80
  -5 -10  -1 1049.79   37.50
  -5 -10  -1 1048.10   36.40
   5 -10   1 1011.80   25.40
  -5  10  -1 1086.09   35.90
  -5  10  -1 1050.69   34.40
  -6 -10  -1   -8.00    9.00
   6 -10   1    4.00   10.60
  -6 -10  -1  -11.60    8.90
  -6  10  -1   13.20   10.10
   7 -10   1  470.45   29.10
  -7 -10  -1  459.95   27.20
  -7 -10  -1  543.25   27.20
  -7  10  -1  444.96   25.80
  -8 -10  -1   56.49   17.10
   8 -10   1   42.00   15.40
  -9 -10  -1  166.48   19.70
  -9 -10  -1  199.58   23.50
   9 -10   1  231.18   25.80
  -9  10  -1  212.88   24.30
 -10 -10  -1  107.19   20.00
 -10 -10  -1  120.99   20.30
  10 -10   1   90.19   39.50
 -10  10  -1   92.99   18.10
 -11 -10  -1   10.30   17.70
 -11 -10  -1    5.70   17.20
  11 -10   1  -29.40   21.90
 -11  10  -1   36.90   18.90
  12 -10   1  168.28   33.30
 -12 -10  -1   91.19   22.30
 -12 -10  -1   68.99   21.60
 -12  10  -1   74.29   22.50
 -11 -11   1   14.10   21.60
  11 -11  -1   54.39   29.50
 -11 -11   1   52.69   22.70
 -11  11   1   17.40   20.90
 -10 -11   1  279.37   34.30
 -10 -11   1  257.67   32.40
  10 -11  -1  377.26   44.00
 -10  11   1  287.77   31.80
  -9 -11   1   71.99   18.00
  -9 -11   1   54.29   16.80
  -9  11   1   60.09   19.00
  -8 -11   1  257.27   27.20
  -8 -11   1  268.07   27.60
   8 -11  -1  310.67   32.80
  -8  11   1  257.97   25.90
  -7 -11   1   35.00   13.00
   7 -11  -1   27.30   13.40
  -7 -11   1   17.30   13.10
  -7  11   1   17.60   13.80
  -6 -11   1  225.18   21.80
  -6 -11   1  208.18   22.20
   6 -11  -1  253.67   26.00
  -6  11   1  187.68   20.70
  -5 -11   1  161.18   20.50
  -5 -11   1  133.99   15.70
  -5  11   1  183.08   18.30
   4 -11  -1  167.08   14.40
  -4 -11   1  156.48   17.20
   4 -11  -1  162.28   20.90
  -4 -11   1  161.08   18.20
  -4  11   1  208.38   18.30
  -3 -11   1  560.94   33.90
  -3 -11   1  495.95   24.00
   3 -11  -1  498.85   27.40
  -3 -11   1  503.35   26.10
   3 -11  -1  529.95   21.60
  -3  11   1  526.35   23.70
   3  11  -1  502.35   15.70
  -2 -11   1    1.90    8.70
   2 -11  -1   10.20   10.00
  -2 -11   1   -6.20    7.80
  -2 -11   1   -3.30   11.50
   2 -11  -1  -11.70    7.70
  -2  11   1   -1.30    7.40
   1 -11  -1  424.76   28.20
  -1 -11   1  401.06   20.30
   1 -11  -1  392.86   19.70
  -1 -11   1  395.36   22.60
   1 -11  -1  413.16   23.90
  -1 -11   1  375.86   24.10
   1  11  -1  420.06   17.00
  -1  11   1  388.16   19.00
   0 -11   1   20.40    8.40
   0 -11  -1   65.09   17.60
   0 -11  -1   35.20    9.80
   0 -11  -1   38.40    9.60
   0 -11   1   36.30   11.90
   0 -11   1   16.10    8.80
   0  11  -1   24.60    7.50
   0  11   1   28.30    7.80
   1 -11   1  319.07   17.10
  -1 -11  -1  297.47   18.70
  -1 -11  -1  300.57   21.40
   1 -11   1  288.67   23.30
  -1 -11  -1  271.27   23.10
   1 -11   1  316.07   21.40
   1  11   1  298.37   14.70
  -1  11  -1  306.87   17.20
  -2 -11  -1  275.57   18.70
  -2 -11  -1  273.57   20.80
   2 -11   1  263.57   25.60
   2 -11   1  271.77   20.00
  -2 -11  -1  242.98   29.40
   2 -11   1  228.98   15.60
  -2  11  -1  276.47   17.20
  -3 -11  -1  148.59   17.00
  -3 -11  -1  149.79   18.90
   3 -11   1  141.49   18.20
   3 -11   1  137.79   13.20
  -3  11  -1  125.09   13.50
   3  11   1  146.89    8.60
   4 -11   1  476.85   27.00
   4 -11   1  470.55   17.50
  -4 -11  -1  434.06   24.10
  -4 -11  -1  408.76   25.70
  -4  11  -1  449.46   23.10
  -5 -11  -1   15.30    9.90
   5 -11   1    9.40   11.60
  -5 -11  -1   -8.60    9.70
  -5  11  -1    5.90   10.00
  -6 -11  -1  398.16   25.30
   6 -11   1  368.16   27.90
  -6  11  -1  370.86   24.90
   7 -11   1   12.40   13.30
  -7 -11  -1   17.70   13.30
  -7 -11  -1    4.40   11.80
  -7  11  -1    1.50   13.40
   8 -11   1  148.09   24.30
  -8 -11  -1  149.29   19.40
  -8 -11  -1  166.68   19.90
  -8  11  -1  156.08   20.70
  -9 -11  -1  171.58   21.20
   9 -11   1  118.79   23.80
  -9 -11  -1  198.98   24.50
  -9  11  -1  180.48   22.80
  10 -11   1  111.99   26.40
 -10 -11  -1   84.39   22.00
 -10 -11  -1   86.99   21.00
 -10  11  -1   78.09   21.00
  11 -11   1  189.38   33.50
 -11 -11  -1   99.29   24.50
 -11 -11  -1  180.38   26.10
 -11  11  -1  128.69   25.60
 -10 -12   1   58.39   24.30
  10 -12  -1   22.80   30.50
 -10 -12   1   53.09   23.00
 -10  12   1   21.90   22.60
  -9 -12   1   16.60   19.80
   9 -12  -1   53.19   23.60
  -9 -12   1   54.09   19.40
  -9  12   1   42.40   20.10
  -8 -12   1    4.00   17.70
   8 -12  -1   18.30   22.20
  -8 -12   1  -13.90   15.30
  -8  12   1   -1.30   16.10
  -7 -12   1   45.70   16.20
  -7 -12   1   88.79   18.10
   7 -12  -1   63.59   20.10
  -7  12   1   49.40   16.60
  -6 -12   1   99.79   17.90
   6 -12  -1   62.69   18.20
  -6 -12   1   80.39   15.90
  -6  12   1   81.59   16.20
  -5 -12   1   -5.20   12.10
  -5 -12   1   15.00   12.80
  -5  12   1    0.00   12.10
   4 -12  -1  281.37   18.60
  -4 -12   1  236.58   24.40
  -4 -12   1  238.88   21.70
   4 -12  -1  310.57   27.00
  -4  12   1  281.47   21.90
   3 -12  -1  -10.70   11.00
  -3 -12   1   -4.40   10.80
  -3 -12   1    7.20   11.70
   3 -12  -1    2.20    9.70
  -3  12   1    2.40   10.40
  -2 -12   1  554.14   26.00
  -2 -12   1  432.86   35.50
   2 -12  -1  580.54   30.50
   2 -12  -1  571.04   24.80
   2  12  -1  517.45   19.60
  -2  12   1  560.44   25.10
   1 -12  -1    7.80    9.50
   1 -12  -1    6.30   12.00
  -1 -12   1    2.90   10.00
  -1  12   1  -10.50    8.60
   1  12  -1    0.40    7.80
   0 -12  -1  366.86   21.90
   0 -12  -1  368.06   26.00
   0 -12   1  382.86   26.90
   0 -12   1  350.16   20.60
   0  12  -1  350.06   19.00
   0  12   1  370.56   19.00
   1 -12   1   40.30   10.80
   1 -12   1   62.59   14.70
  -1 -12  -1   46.00   14.40
  -1 -12  -1   69.19   12.50
  -1  12  -1   65.39   11.40
   1  12   1   73.99    9.70
   2 -12   1  195.78   23.90
   2 -12   1  171.38   16.90
  -2 -12  -1  180.38   19.50
  -2 -12  -1  174.48   19.30
   2  12   1  184.88   13.20
  -2  12  -1  200.28   18.00
   3 -12   1   94.39   11.80
  -3 -12  -1   91.29   14.60
  -3  12  -1   91.69   13.60
  -4 -12  -1    5.30   11.90
  -4 -12  -1   18.40   13.10
   4 -12   1   -0.20   14.10
  -4  12  -1    0.90   11.00
  -5 -12  -1  109.19   18.10
   5 -12   1   63.49   15.90
  -5 -12  -1   88.89   22.30
  -5  12  -1  102.29   15.50
  -6 -12  -1   51.89   16.00
   6 -12   1    2.00   15.90
  -6 -12  -1   42.00   15.00
  -6  12  -1   39.10   14.60
  -7 -12  -1   77.69   18.30
   7 -12   1   41.00   17.50
  -7 -12  -1   97.49   18.30
  -7  12  -1   88.39   17.70
  -8 -12  -1  175.88   23.30
   8 -12   1  156.78   25.60
  -8 -12  -1  170.08   21.80
  -8  12  -1  185.78   23.10
   9 -12   1   20.90   23.70
  -9 -12  -1  -10.10   19.50
  -9 -12  -1   26.30   20.50
  -9  12  -1   10.30   18.90
  10 -12   1  226.58   34.20
 -10 -12  -1  208.28   29.50
 -10 -12  -1  223.48   28.50
 -10  12  -1  259.37   30.00
   8 -13  -1  296.47   33.00
  -8 -13   1  339.17   38.10
  -8 -13   1  319.77   30.60
  -8  13   1  280.07   28.70
  -7 -13   1   33.10   18.90
   7 -13  -1   10.60   21.40
  -7 -13   1   28.60   19.30
  -7  13   1  -33.40   17.50
   6 -13  -1  275.27   31.10
  -6 -13   1  280.47   31.70
  -6 -13   1  253.87   25.70
  -6  13   1  231.28   28.00
  -5 -13   1   16.80   16.30
  -5 -13   1    1.80   15.70
  -5  13   1   21.60   15.20
   4 -13  -1   88.79   18.80
  -4 -13   1   96.99   17.90
  -4  13   1   93.99   22.90
   3 -13  -1  -11.10   15.20
  -3 -13   1  -13.20   13.40
  -3 -13   1   23.40   14.10
  -3  13   1   -3.10   12.90
  -2 -13   1   -6.40   12.50
   2 -13  -1   -8.90   13.50
  -2 -13   1  -10.80   12.10
   2 -13  -1   17.10   12.80
  -2  13   1   11.70   12.10
  -1 -13   1  -10.20   13.10
   1 -13  -1   29.50   14.60
  -1 -13   1   -2.20   11.90
   1 -13  -1    5.00   12.60
  -1  13   1  -15.60   10.40
   0 -13  -1   94.49   15.00
   0 -13  -1   66.69   15.50
   0 -13   1   98.69   14.30
   0 -13   1   97.09   17.60
   0  13  -1   87.59   13.00
   0  13   1   85.19   12.70
  -1 -13  -1  -21.70   12.30
  -1 -13  -1    7.20   12.90
   1 -13   1  -10.60   11.80
   1 -13   1    8.40   11.90
  -1  13  -1   13.10   10.90
   2 -13   1  309.57   27.90
  -2 -13  -1  344.57   29.50
  -2 -13  -1  256.37   25.10
  -2  13  -1  283.47   23.30
   3 -13   1   -1.00   14.70
  -3 -13  -1   -6.90   13.60
  -3 -13  -1   -7.80   14.60
  -3  13  -1   17.50   13.30
  -4 -13  -1  377.66   29.20
  -4 -13  -1  448.76   34.00
   4 -13   1  417.26   32.30
  -4  13  -1  422.46   43.40
   5 -13   1   17.50   16.90
  -5 -13  -1   -0.10   16.90
  -5 -13  -1   -2.40   16.30
  -5  13  -1   43.00   16.00
   6 -13   1  340.37   37.80
  -6 -13  -1  323.47   31.80
  -6 -13  -1  302.87   34.50
  -6  13  -1  315.57   30.40
   7 -13   1   -8.50   20.40
  -7 -13  -1  -30.10   18.90
  -7 -13  -1   -6.20   19.10
  -7  13  -1  -17.50   17.80
  -8 -13  -1  184.48   27.70
   8 -13   1  180.18   31.50
  -8 -13  -1  138.59   25.40
  -8  13  -1  156.28   25.40
   6 -14  -1   87.79   29.40
  -6 -14   1   48.00   23.10
  -6 -14   1   89.19   24.10
  -6  14   1   85.59   23.40
   5 -14  -1   34.10   23.20
  -5 -14   1   20.50   21.20
  -5 -14   1   39.10   20.80
  -5  14   1   14.90   19.40
  -4 -14   1   97.79   21.00
   4 -14  -1  125.79   23.70
  -4 -14   1  150.08   23.40
  -4  14   1  178.68   21.60
  -3 -14   1   40.70   18.70
  -3 -14   1  -12.60   16.90
   3 -14  -1  -14.00   17.90
  -3  14   1   19.90   18.40
  -2 -14   1  198.88   22.80
  -2 -14   1  202.48   24.40
   2 -14  -1  204.38   25.00
  -2  14   1  230.18   25.70
   1 -14  -1   30.70   18.70
  -1 -14   1   18.00   16.50
  -1 -14   1    4.30   17.10
   0 -14   1  298.57   31.50
   0 -14  -1  296.97   35.00
   0 -14  -1  320.67   30.30
  -1 -14  -1   32.20   17.00
  -1 -14  -1   26.40   18.50
   1 -14   1   33.00   17.00
   2 -14   1  146.69   23.20
  -2 -14  -1  112.39   19.70
  -2 -14  -1  134.19   25.00
  -2  14  -1  110.59   17.00
   3 -14   1   24.00   18.60
  -3 -14  -1   16.70   19.00
  -3 -14  -1   34.20   18.80
  -3  14  -1    2.00   16.50
  -4 -14  -1   -2.80   18.00
  -4 -14  -1   18.20   19.70
  -4  14  -1   12.90   17.50
   5 -14   1   77.39   25.20
  -5 -14  -1   42.60   23.50
  -5 -14  -1   40.60   20.90
  -5  14  -1   63.89   20.00
  -6 -14  -1   -4.30   21.80
  -6 -14  -1   -1.60   23.30
   6 -14   1   10.10   22.50
  -6  14  -1   71.39   22.30
   1 -15  -1   86.59   25.80
  -1 -15   1  145.69   25.30
   0 -15  -1   19.50   22.30
   0 -15   1   71.59   21.90
  -1 -15  -1   24.90   23.30
   1 -15   1   46.20   24.50
 -16   0   2  462.05   40.10
 -16   0   2  447.86   32.80
 -15   0   2   -8.20   13.20
 -15   0   2   11.40   24.30
 -14   0   2  538.35   30.50
 -14   0   2  507.65   26.60
 -14   0   2  503.15   25.50
 -13   0   2    2.20    9.80
 -13   0   2   28.50   10.70
 -13   0   2   -1.20    8.90
  12   0  -2  609.04   34.10
 -12   0   2  665.63   36.00
 -12   0   2  615.74   24.70
 -12   0   2  571.84   26.60
 -12   0   2  576.84   23.70
 -11   0   2    2.70    6.70
 -11   0   2  -15.70   12.00
 -11   0   2    5.70    6.50
  11   0  -2    7.40   11.30
 -11   0   2    2.20    6.60
 -10   0   2   84.49   10.10
 -10   0   2   80.89    9.60
 -10   0   2   93.99   10.70
 -10   0   2  104.49   15.00
  10   0  -2   88.99   13.60
  10   0  -2   69.69    9.60
  -9   0   2    4.90    4.50
   9   0  -2   -8.80    5.90
  -9   0   2    0.40    4.40
  -9   0   2   -3.10    6.90
  -9   0   2   -6.50    6.50
   9   0  -2    2.50    7.00
  -9   0   2   -2.80    4.40
  -8   0   2  436.36   17.20
  -8   0   2  439.56   15.80
   8   0  -2  420.16   16.90
   8   0  -2  453.75   16.60
   8   0  -2  448.36   21.40
  -8   0   2  441.26   17.30
  -8   0   2  461.05   16.60
  -7   0   2    2.20    4.90
  -7   0   2    0.20    3.70
   7   0  -2    1.50    4.00
  -7   0   2   -2.40    3.40
   7   0  -2    2.70    4.70
   7   0  -2    0.80    3.80
  -7   0   2    6.70    4.60
  -7   0   2    3.10    3.50
   6   0  -2 3570.84   79.69
  -6   0   2 3528.95   83.79
  -6   0   2 3526.35   80.39
   6   0  -2 3324.57   84.59
   6   0  -2 3561.84   80.29
  -6   0   2 3490.45   79.49
  -6   0   2 3555.24   80.29
  -5   0   2    1.90    2.90
   5   0  -2    3.10    2.50
   5   0  -2    3.00    3.20
  -5   0   2   -0.60    2.10
  -5   0   2   -0.20    2.10
  -5   0   2    2.50    2.80
   5   0  -2   -0.40    2.30
  -4   0   2 9716.43  205.38
  -4   0   2 9113.09  207.28
  -4   0   2 9921.71  205.58
   4   0  -2 9632.54  204.98
   4   0  -2 8154.18  207.48
  -4   0   2 9906.71  204.88
   4   0  -2 9999.00  204.98
  -3   0   2    0.50    1.40
   3   0  -2    0.50    1.30
  -3   0   2    1.80    1.80
  -3   0   2    2.20    1.50
   3   0  -2    1.30    1.60
   2   0  -2 3648.83   78.79
  -2   0   2 3710.63   78.99
  -2   0   2 3594.84   79.49
   2   0  -2 3710.73   79.19
  -2   0   2 3617.84   79.19
  -2   0   2 3506.75   79.79
   2   0  -2 3620.34   79.49
   1   0  -2    0.10    0.90
   1   0  -2    0.20    0.70
  -1   0   2    2.80    1.00
  -1   0   2    0.60    1.00
  -1   0   2    0.70    0.60
   1   0   2    4.10    1.10
  -1   0  -2    4.20    1.10
  -1   0  -2    4.00    0.90
   2   0   2   40.70    2.30
  -2   0  -2   41.80    2.70
  -2   0  -2   38.90    3.90
  -2   0  -2   39.90    2.40
  -2   0  -2   39.00    2.60
   2   0   2   40.20    2.60
   2   0   2   61.69    6.20
  -3   0  -2    2.10    1.50
   3   0   2    1.90    1.30
  -3   0  -2    6.60    2.70
  -3   0  -2    7.30    1.60
   3   0   2    5.30    2.20
   3   0   2    2.90    1.50
  -3   0  -2    3.80    1.40
  -4   0  -2  135.09    6.50
  -4   0  -2  131.79    5.60
   4   0   2  128.09    5.80
  -4   0  -2  127.09    5.90
   4   0   2  125.39    6.30
  -4   0  -2  149.29    9.10
   4   0   2  144.89    6.60
  -5   0  -2    5.60    4.60
  -5   0  -2    4.40    2.30
   5   0   2   -1.60    2.10
  -5   0  -2    1.90    2.30
   5   0   2   -4.80    2.30
   5   0   2    2.80    2.40
   5   0   2    0.90    3.00
  -5   0  -2    3.20    2.70
  -6   0  -2 1355.26   33.60
  -6   0  -2 1292.67   35.10
   6   0   2 1395.86   33.80
   6   0   2 1381.06   40.00
   6   0   2 1371.06   33.90
  -6   0  -2 1405.16   40.00
   6   0   2 1363.86   35.40
  -6   0  -2 1348.07   33.90
  -7   0  -2    2.90    3.50
  -7   0  -2   -4.40    6.20
   7   0   2   13.40    4.90
  -7   0  -2   -3.50    3.50
   7   0   2    0.80    4.70
  -7   0  -2   -2.60    3.00
   7   0   2   -6.00    3.80
  -8   0  -2 1945.81   54.29
   8   0   2 1880.91   54.19
   8   0   2 1918.41   48.30
  -8   0  -2 1865.61   46.20
  -8   0  -2 1848.42   45.60
  -8   0  -2 1654.43   55.89
   8   0   2 1823.82   46.00
  -9   0  -2   -2.80    4.50
   9   0   2    9.90    8.60
  -9   0  -2    1.50    7.90
  -9   0  -2    0.60    5.50
   9   0   2   -5.70    6.10
   9   0   2    6.40    6.80
  -9   0  -2    7.10    4.60
 -10   0  -2 1495.55   43.50
 -10   0  -2 1534.65   51.19
  10   0   2 1480.75   41.90
 -10   0  -2 1498.65   40.50
 -10   0  -2 1517.35   41.10
  10   0   2 1594.14   51.29
 -11   0  -2    5.20    6.20
 -11   0  -2    5.10    6.70
  11   0   2    1.70   12.10
 -11   0  -2   -3.00    6.20
 -11   0  -2    2.00   13.70
 -12   0  -2  780.72   27.90
 -12   0  -2  780.52   31.20
 -12   0  -2  775.22   27.30
  12   0   2  807.22   39.40
 -13   0  -2   -4.00    9.20
 -13   0  -2   -6.50    9.70
 -13   0  -2   -2.60    8.40
 -14   0  -2  505.65   31.00
 -14   0  -2  511.75   26.30
 -14   0  -2  483.85   25.00
 -15   0  -2   -5.00   12.70
 -15   0  -2   35.70   17.00
 -15   0  -2    0.40   13.80
 -16   0  -2  -13.30   16.10
 -16  -1   2    9.60   17.60
 -16  -1   2    7.10   17.80
 -16   1   2   -8.20   15.70
 -16   1   2   21.00   17.90
 -16   1   2   -9.10   17.60
 -15  -1   2   81.69   15.70
 -15  -1   2   82.09   15.30
 -15  -1   2  101.99   18.20
 -15   1   2   89.49   19.60
 -15   1   2   67.69   15.00
 -15   1   2   67.89   15.10
 -14  -1   2  185.58   18.90
 -14  -1   2  232.88   22.00
 -14  -1   2  177.38   22.90
 -14   1   2  225.28   20.50
 -14   1   2  226.68   21.60
 -14   1   2  267.47   24.50
  13  -1  -2  156.58   31.40
 -13  -1   2  119.39   14.10
 -13  -1   2  108.29   14.60
 -13  -1   2  101.69   12.00
 -13   1   2  107.99   12.90
 -13   1   2   99.29   13.30
 -13   1   2  132.99   16.70
 -12  -1   2 1060.89   43.90
 -12  -1   2 1018.40   32.10
  12  -1  -2 1095.79   44.60
 -12  -1   2 1031.10   36.40
 -12  -1   2 1031.60   34.70
 -12   1   2 1029.10   45.30
 -12   1   2 1056.39   36.80
 -12   1   2 1054.79   34.30
  12   1  -2 1055.09   43.30
 -12   1   2 1031.50   33.20
 -11  -1   2   13.40    7.60
  11  -1  -2   14.00   11.40
 -11  -1   2   17.30    6.40
 -11  -1   2   26.00    7.70
 -11  -1   2   14.20   12.80
 -11   1   2   13.80   13.50
 -11   1   2   25.90    7.90
 -11   1   2   21.60    7.70
  11   1  -2   36.00   12.40
 -11   1   2   24.60    7.20
  11   1  -2    5.50   10.20
  10  -1  -2 1890.01   58.19
 -10  -1   2 1938.91   57.09
 -10  -1   2 1929.51   50.99
 -10  -1   2 1912.51   48.50
 -10  -1   2 1899.01   52.09
 -10   1   2 1926.01   52.49
  10   1  -2 1831.32   57.39
 -10   1   2 1922.71   50.19
  10   1  -2 1932.11   49.20
 -10   1   2 1899.81   49.50
 -10   1   2 1981.20   57.99
  -9  -1   2   12.60    5.10
  -9  -1   2    6.90    4.70
   9  -1  -2   13.50    7.60
   9  -1  -2    6.80    7.40
   9  -1  -2   19.80    7.10
  -9  -1   2   -1.10    4.60
  -9   1   2    8.50    5.30
   9   1  -2   12.20    5.70
  -9   1   2   13.50    5.00
  -9   1   2   16.10    7.00
  -9   1   2    1.30    9.20
  -9   1   2    2.00    5.20
   9   1  -2    9.10    7.20
   8  -1  -2 1955.00   48.90
   8  -1  -2 1925.01   49.40
  -8  -1   2 1964.50   49.80
  -8  -1   2 1843.62   52.79
  -8  -1   2 1985.10   49.90
  -8  -1   2 1940.61   49.10
   8  -1  -2 1889.61   54.69
  -8   1   2 2004.50   54.09
  -8   1   2 2003.60   48.80
  -8   1   2 1926.51   50.09
   8   1  -2 1931.01   47.20
   8   1  -2 1842.82   54.49
   8   1  -2 1916.01   48.50
  -8   1   2 1924.21   48.00
  -8   1   2 1926.71   48.80
   7  -1  -2  345.47   13.90
  -7  -1   2  348.37   16.50
  -7  -1   2  353.16   13.70
  -7  -1   2  341.27   13.70
   7  -1  -2  325.67   17.10
   7  -1  -2  330.47   14.00
  -7  -1   2  338.97   12.00
  -7   1   2  335.47   13.00
  -7   1   2  303.77   24.10
   7   1  -2  305.17   17.00
  -7   1   2  328.97   14.00
   7   1  -2  333.87   13.30
  -7   1   2  329.87   13.50
  -7   1   2  328.47   13.20
   7   1  -2  335.77   12.30
   6  -1  -2  248.18   13.40
  -6  -1   2  255.27    9.40
   6  -1  -2  249.58   11.00
   6  -1  -2  249.28   10.90
  -6  -1   2  255.17   12.90
  -6  -1   2  248.78   10.60
  -6  -1   2  257.07   10.90
  -6   1   2  224.48   10.40
  -6   1   2  262.07   10.80
   6   1  -2  254.27   10.30
  -6   1   2  242.18   12.90
   6   1  -2  272.57    9.80
  -5  -1   2  320.87   11.30
   5  -1  -2  321.77   11.60
  -5  -1   2  300.77   10.10
   5  -1  -2  330.07   14.10
  -5  -1   2  325.87   11.70
  -5  -1   2  321.37   13.40
   5  -1  -2  313.27   11.60
   5   1  -2  324.77   10.40
   5   1  -2  336.87   11.00
  -5   1   2  346.47   11.60
  -5   1   2  328.57   11.80
  -5   1   2  304.87   11.30
   4  -1  -2  242.78    9.00
   4  -1  -2  257.57    9.20
  -4  -1   2  244.18    7.90
  -4  -1   2  226.38   10.10
   4  -1  -2  235.98   10.50
  -4  -1   2  243.88    8.70
  -4   1   2  239.68    9.10
  -4   1   2  264.07   10.60
   4   1  -2  253.97    8.30
   4   1  -2  244.08    8.00
  -4   1   2  246.78    9.10
  -4   1   2  246.18    9.00
   3  -1  -2  351.36   10.60
  -3  -1   2  352.06   11.40
   3  -1  -2  348.97   10.50
  -3  -1   2  342.67    9.40
   3  -1  -2  347.77   10.30
  -3  -1   2  351.76    9.90
   3  -1  -2  332.97   11.60
   3   1  -2  315.67   10.00
   3   1  -2  352.76    9.60
  -3   1   2  346.47   11.50
  -3   1   2  345.17   10.50
   3   1  -2  331.87   11.20
  -3   1   2  341.77   10.60
  -3   1   2  333.87   10.50
  -2  -1   2  163.58    5.70
   2  -1  -2  145.89    6.10
  -2  -1   2  153.88    5.00
   2  -1  -2  156.18    5.60
   2  -1  -2  151.18    5.70
  -2  -1   2  159.38    4.80
  -2   1   2  163.18    5.90
  -2   1   2  155.58    5.90
   2   1  -2  159.68    5.20
   2   1  -2  152.28    5.10
   2   1  -2  160.88    4.50
  -2   1   2  162.48    5.70
  -2   1   2  146.49    6.10
   1  -1  -2  831.92   20.00
   1  -1  -2  763.72   19.60
  -1  -1   2  851.01   19.70
   1  -1  -2  806.92   20.00
  -1   1   2  851.21   20.10
  -1   1   2  859.91   19.90
  -1   1   2  854.21   19.90
  -1   1   2  864.81   20.10
   0  -1  -2 4365.46   92.59
   0  -1  -2 4303.67   92.49
   0  -1   2 3547.55   93.49
   0  -1   2 4334.07   93.59
   0   1  -2 4185.38   91.79
   0   1   2 4590.94   95.49
   0   1  -2 4412.16   92.39
   0   1   2 4310.07   92.39
   0   1   2 4399.26   92.69
   1  -1   2   24.00    1.60
  -1  -1  -2   29.20    2.30
   1  -1   2   22.00    2.10
   1  -1   2   23.90    1.30
   1  -1   2   26.80    2.00
  -1  -1  -2   27.90    2.60
  -1   1  -2   23.70    1.40
   1   1   2   23.20    1.90
   1   1   2   21.90    2.00
  -1   1  -2   18.60    1.80
  -2  -1  -2 4643.24  101.69
   2  -1   2 4774.32  100.79
   2  -1   2 4891.01  102.69
  -2  -1  -2 4682.43  102.69
   2  -1   2 4743.33  102.39
  -2  -1  -2 4857.91  102.49
   2  -1   2 4451.35  103.49
  -2   1  -2 4756.02  100.79
  -2   1  -2 4531.95  103.49
  -2   1  -2 4714.53  102.29
   2   1   2 4295.77  104.09
  -2   1  -2 4901.01  102.79
   2   1   2 4860.51  102.49
   2   1   2 4784.72  101.59
   2   1   2 4806.92  102.79
  -3  -1  -2  422.06   12.40
   3  -1   2  426.46   12.10
  -3  -1  -2  423.56   11.90
  -3  -1  -2  397.56   14.10
   3  -1   2  424.16   12.20
  -3  -1  -2  422.76   11.10
   3  -1   2  418.56   13.90
   3  -1   2  423.96   10.50
   3   1   2  411.76   12.80
  -3   1  -2  422.36   12.10
  -3   1  -2  427.66   12.20
   3   1   2  419.66   14.50
   3   1   2  419.16   11.00
  -3   1  -2  415.56   10.50
  -3   1  -2  406.16   13.80
   3   1   2  424.06   12.30
  -4  -1  -2 6747.73  144.99
   4  -1   2 6768.62  146.79
  -4  -1  -2 6499.35  149.88
   4  -1   2 6933.41  146.29
  -4  -1  -2 6638.14  146.79
  -4  -1  -2 6781.42  146.09
   4  -1   2 6880.21  144.59
  -4   1  -2 6704.43  144.39
  -4   1  -2 6892.11  146.49
   4   1   2 6842.02  145.99
   4   1   2 6689.23  144.79
  -4   1  -2 6690.73  146.59
   4   1   2 6357.06  150.18
  -4   1  -2 6402.76  149.49
  -5  -1  -2   12.50    3.10
  -5  -1  -2   10.90    4.50
  -5  -1  -2   11.40    2.50
   5  -1   2   10.40    3.20
   5  -1   2   13.90    4.90
   5  -1   2   14.10    3.40
  -5  -1  -2    8.30    2.50
  -5   1  -2   12.40    3.30
  -5   1  -2   13.90    2.40
   5   1   2   16.90    3.40
   5   1   2   10.60    4.40
  -5   1  -2    8.30    2.50
   5   1   2   12.10    2.60
   5   1   2   14.50    3.20
  -5   1  -2   13.60    4.60
   6  -1   2 2036.90   49.00
  -6  -1  -2 2058.89   48.80
  -6  -1  -2 2017.80   47.70
  -6  -1  -2 2052.09   50.19
  -6  -1  -2 2057.59   54.49
   6  -1   2 2074.39   50.09
  -6   1  -2 2077.49   54.29
  -6   1  -2 1931.21   49.40
   6   1   2 2019.70   54.99
   6   1   2 2086.69   47.60
  -6   1  -2 2035.20   49.90
   6   1   2 2014.30   48.70
   6   1   2 2085.79   49.90
  -6   1  -2 2029.20   47.20
  -7  -1  -2  253.97   11.10
   7  -1   2  254.07   11.90
  -7  -1  -2  246.38   10.20
   7  -1   2  248.88   15.80
   7  -1   2  251.07   12.50
  -7  -1  -2  229.18   13.50
  -7  -1  -2  268.77   16.50
  -7   1  -2  255.27   16.20
   7   1   2  247.78   10.30
  -7   1  -2  256.07   12.00
   7   1   2  261.27   16.50
   7   1   2  245.98   11.50
  -7   1  -2  238.88    9.70
  -7   1  -2  244.28   11.40
   7   1   2  261.17   12.50
   8  -1   2  781.92   24.80
  -8  -1  -2  809.62   24.30
  -8  -1  -2  878.51   31.70
  -8  -1  -2  797.32   25.90
   8  -1   2  810.12   30.80
   8  -1   2  821.82   26.40
  -8   1  -2  841.42   31.20
  -8   1  -2  820.32   25.80
   8   1   2  780.52   23.20
   8   1   2  813.82   31.40
  -8   1  -2  825.82   24.80
   8   1   2  805.42   25.80
   9  -1   2  143.69   15.00
  -9  -1  -2  168.08   19.00
  -9  -1  -2  162.98   12.00
  -9  -1  -2  152.18   10.50
   9  -1   2  111.39   12.30
  -9  -1  -2  154.88   10.00
   9  -1   2  148.79   13.40
  -9   1  -2  123.79   10.40
  -9   1  -2  144.29   17.80
   9   1   2  138.49   10.80
   9   1   2  181.48   17.20
  -9   1  -2  152.98   11.70
  -9   1  -2  134.39    9.20
   9   1   2  119.49   12.90
 -10  -1  -2  191.58   12.00
 -10  -1  -2  188.48   12.50
 -10  -1  -2  191.48   14.10
 -10  -1  -2  187.88   21.80
  10  -1   2  185.88   16.80
 -10   1  -2  210.98   14.00
 -10   1  -2  193.98   11.40
 -10   1  -2  185.38   13.90
  10   1   2  180.08   13.60
 -10   1  -2  185.58   21.90
 -10   1  -2  169.08   12.70
  10   1   2  205.68   19.80
 -11  -1  -2  223.08   14.80
  11  -1   2  218.28   22.30
 -11  -1  -2  222.98   16.60
 -11  -1  -2  254.97   25.90
 -11  -1  -2  231.78   13.90
 -11   1  -2  219.88   16.50
 -11   1  -2  226.08   13.20
 -11   1  -2  219.18   14.90
  11   1   2  214.08   23.50
 -11   1  -2  250.17   30.10
 -12  -1  -2  162.78   14.20
 -12  -1  -2  252.17   33.00
 -12  -1  -2  158.28   17.60
 -12  -1  -2  141.39   14.40
  12  -1   2  214.08   24.70
 -12   1  -2  176.48   15.90
 -12   1  -2  154.18   16.70
 -12   1  -2  172.08   13.60
  12   1   2  211.98   27.30
 -13  -1  -2   82.69   15.40
 -13  -1  -2   76.09   12.20
 -13  -1  -2   71.29   11.10
  13  -1   2   88.59   20.90
 -13   1  -2   51.99   11.60
 -13   1  -2   80.19   11.00
 -13   1  -2   71.39   13.50
  13   1   2  106.99   22.40
 -14  -1  -2  577.44   26.70
 -14  -1  -2  554.94   27.90
 -14  -1  -2  607.34   32.40
 -14   1  -2  663.33   33.20
 -14   1  -2  570.84   26.40
 -14   1  -2  624.14   29.20
 -15  -1  -2   12.10   13.80
 -15  -1  -2   61.49   18.50
 -15   1  -2   -5.30   13.80
 -15   1  -2   10.70   12.80
 -15   1  -2    4.60   17.90
 -16  -1  -2  387.76   37.00
 -16  -1  -2  297.47   31.40
 -16   1  -2  323.37   32.60
 -16  -2   2  204.18   23.70
 -16  -2   2  259.07   28.00
 -16   2   2  238.28   27.50
 -16   2   2  223.08   28.00
 -16   2   2  234.98   24.90
 -15  -2   2   28.20   15.10
 -15  -2   2   23.90   15.00
 -15  -2   2   63.29   16.20
 -15   2   2   27.20   13.80
 -15   2   2   41.40   15.20
 -15   2   2   33.00   16.90
 -14  -2   2  142.29   17.60
 -14  -2   2  187.38   23.80
 -14   2   2  205.08   19.80
 -14   2   2  190.08   21.50
 -14   2   2  211.08   25.00
 -13  -2   2  182.38   15.50
 -13  -2   2  230.08   19.80
 -13  -2   2  202.68   20.70
  13  -2  -2  235.98   29.90
 -13   2   2  188.38   20.90
 -13   2   2  167.98   18.40
 -13   2   2  198.08   17.30
  12  -2  -2  202.88   24.90
 -12  -2   2  230.98   17.80
 -12  -2   2  269.77   29.40
 -12  -2   2  241.58   18.70
 -12  -2   2  242.68   14.10
 -12   2   2  178.58   22.80
 -12   2   2  175.08   18.30
 -12   2   2  211.78   15.10
 -12   2   2  229.18   17.20
 -11  -2   2  683.83   22.40
  11  -2  -2  705.93   33.50
 -11  -2   2  672.63   26.40
 -11  -2   2  705.73   34.00
 -11  -2   2  666.33   26.80
 -11   2   2  683.23   23.60
  11   2  -2  647.94   23.90
 -11   2   2  729.23   36.50
 -11   2   2  645.74   25.70
 -11   2   2  678.73   27.40
 -10  -2   2   -1.00    5.10
  10  -2  -2   13.50   10.10
 -10  -2   2   -7.90    4.50
 -10  -2   2   -2.10    5.90
 -10  -2   2    2.40    9.90
 -10   2   2    7.60    6.20
 -10   2   2   -4.80    5.50
 -10   2   2    1.30    4.90
 -10   2   2    7.00    8.60
  10   2  -2  -14.10    6.10
 -10   2   2   -2.00   11.70
   9  -2  -2 1381.26   41.20
   9  -2  -2 1488.05   46.80
  -9  -2   2 1461.45   40.80
  -9  -2   2 1502.95   45.20
  -9  -2   2 1479.15   41.20
  -9   2   2 1558.54   46.70
  -9   2   2 1431.36   40.10
   9   2  -2 1450.75   37.40
  -9   2   2 1448.56   40.20
  -9   2   2 1459.15   38.50
  -9   2   2 1454.65   41.70
   8  -2  -2  148.99   12.20
  -8  -2   2  141.19   13.50
   8  -2  -2  142.69   13.90
  -8  -2   2  151.58   10.20
  -8  -2   2  145.79   10.30
   8  -2  -2  155.98   12.20
  -8  -2   2  145.19    8.10
  -8   2   2  138.09    9.00
   8   2  -2  146.39   10.50
   8   2  -2  140.19    8.70
  -8   2   2  147.09   10.90
  -8   2   2  144.39   10.30
  -8   2   2  162.38   14.90
  -8   2   2  151.08   11.00
  -7  -2   2  430.16   15.90
  -7  -2   2  414.56   18.60
   7  -2  -2  419.06   16.70
  -7  -2   2  451.55   16.50
   7  -2  -2  433.76   16.70
  -7  -2   2  438.66   13.40
   7  -2  -2  458.95   19.80
  -7   2   2  471.25   19.90
   7   2  -2  443.86   15.10
  -7   2   2  430.96   15.90
   7   2  -2  427.46   13.60
  -7   2   2  432.56   16.10
   7   2  -2  370.56   18.20
  -7   2   2  408.06   18.40
   6  -2  -2 1595.54   44.10
  -6  -2   2 1657.13   41.10
  -6  -2   2 1572.14   37.60
  -6  -2   2 1613.24   40.50
   6  -2  -2 1596.54   40.70
  -6  -2   2 1619.54   43.40
   6  -2  -2 1655.23   41.20
  -6   2   2 1708.53   44.10
   6   2  -2 1482.85   42.70
  -6   2   2 1631.94   40.90
   6   2  -2 1611.04   39.30
   6   2  -2 1587.94   38.00
  -6   2   2 1677.33   40.40
  -6   2   2 1589.74   41.20
  -5  -2   2   23.10    4.10
   5  -2  -2   21.00    4.70
   5  -2  -2   24.50    4.50
  -5  -2   2   23.80    5.00
   5  -2  -2   20.10    4.10
  -5  -2   2   26.00    5.10
  -5  -2   2   19.70    2.70
  -5   2   2   26.50    5.70
   5   2  -2   24.50    3.50
   5   2  -2   16.60    4.30
  -5   2   2   19.40    3.50
  -5   2   2   18.30    3.90
  -5   2   2   26.80    4.30
   5   2  -2   22.90    2.90
   4  -2  -2 3619.34   81.49
  -4  -2   2 3627.64   79.89
   4  -2  -2 3707.53   84.69
  -4  -2   2 3448.75   83.39
   4  -2  -2 3832.82   82.79
   4  -2  -2 3823.22   82.89
  -4  -2   2 3620.14   81.69
  -4  -2   2 3729.33   82.99
  -4   2   2 3660.13   82.29
   4   2  -2 3491.45   82.49
  -4   2   2 3705.93   82.89
   4   2  -2 3592.54   80.09
   4   2  -2 3802.32   80.99
  -4   2   2 3608.14   84.39
  -4   2   2 3745.53   83.09
   3  -2  -2  218.28    8.30
   3  -2  -2  217.48    7.80
   3  -2  -2  210.58    9.10
  -3  -2   2  212.08    6.30
  -3  -2   2  230.58    7.40
  -3  -2   2  210.98    8.30
  -3  -2   2  207.08    8.20
  -3   2   2  223.08    8.50
  -3   2   2  240.68    8.50
  -3   2   2  224.98    9.30
   3   2  -2  228.58    6.80
   3   2  -2  224.08    7.40
  -2  -2   2 1193.68   28.90
   2  -2  -2 1260.57   29.20
  -2  -2   2 1183.58   27.90
   2  -2  -2 1244.38   29.30
  -2  -2   2 1180.78   27.50
   2  -2  -2 1212.28   28.90
  -2  -2   2 1176.88   27.40
  -2  -2   2 1225.78   27.50
   2   2  -2 1216.78   27.00
  -2   2   2 1255.77   29.30
  -2   2   2 1213.28   29.80
   2   2  -2 1233.38   26.90
  -2   2   2 1204.18   29.00
  -2   2   2 1183.98   29.10
  -1  -2   2 1611.64   35.80
  -1  -2   2 1594.94   35.80
  -1  -2   2 1613.04   37.10
   1  -2  -2 1644.04   37.80
   1  -2  -2 1681.63   38.20
   1  -2  -2 1656.73   37.50
   1  -2  -2 1672.43   37.60
  -1  -2   2 1616.74   36.40
  -1   2   2 1659.93   37.90
  -1   2   2 1685.23   38.20
   1   2  -2 1577.94   36.50
  -1   2   2 1639.54   37.40
  -1   2   2 1661.23   37.50
   0  -2   2 3387.46   73.69
   0  -2  -2 3306.67   74.49
   0  -2   2 3326.37   72.69
   0  -2   2 3358.56   73.09
   0  -2  -2 3387.76   74.19
   0  -2   2 3350.26   72.79
   0  -2  -2 3403.66   74.59
   0  -2  -2 3410.56   73.69
   0   2  -2 3431.66   73.69
   0   2  -2 3342.17   72.09
   0   2   2 3375.86   74.59
   0   2   2 3343.07   73.69
   0   2   2 3378.56   74.49
   0   2  -2 3453.75   72.09
   0   2   2 3370.76   74.09
  -1  -2  -2 2982.20   65.19
  -1  -2  -2 2956.00   65.79
   1  -2   2 3068.79   64.99
  -1  -2  -2 2884.31   63.99
   1  -2   2 2869.11   62.89
   1  -2   2 2853.81   64.09
   1  -2   2 2897.01   62.89
   1  -2   2 2914.01   64.49
  -1  -2  -2 2991.40   65.39
   1   2   2 2946.61   65.79
   1   2   2 2832.12   63.89
   1   2   2 3027.50   65.39
  -1   2  -2 2920.71   63.79
  -1   2  -2 2990.90   64.29
  -1   2  -2 2914.51   64.89
  -2  -2  -2  105.39    5.10
   2  -2   2  103.99    4.60
  -2  -2  -2  101.29    5.10
  -2  -2  -2  100.49    5.70
   2  -2   2  113.29    5.30
   2   2   2  100.49    5.60
  -2   2  -2  100.09    5.00
   2   2   2  106.59    5.00
   2   2   2   99.99    5.00
   2   2   2  102.89    3.70
  -2   2  -2   97.79    5.70
  -3  -2  -2 1562.64   39.30
  -3  -2  -2 1556.34   37.50
  -3  -2  -2 1606.84   37.30
   3  -2   2 1594.54   37.40
  -3  -2  -2 1557.24   35.40
   3  -2   2 1557.54   37.20
   3  -2   2 1605.54   38.70
   3   2   2 1578.14   35.00
   3   2   2 1521.25   39.10
  -3   2  -2 1581.64   34.30
  -3   2  -2 1553.14   37.40
  -3   2  -2 1581.04   37.00
  -3   2  -2 1581.44   34.10
   3   2   2 1566.34   37.20
  -3   2  -2 1585.54   38.60
  -4  -2  -2 1362.36   31.40
   4  -2   2 1413.66   34.10
  -4  -2  -2 1354.66   34.10
  -4  -2  -2 1333.97   36.70
   4  -2   2 1416.76   34.00
  -4  -2  -2 1380.46   33.70
  -4   2  -2 1365.16   30.90
   4   2   2 1420.16   33.90
  -4   2  -2 1347.67   33.60
  -4   2  -2 1338.37   30.60
   4   2   2 1423.06   33.80
   4   2   2 1287.27   36.30
  -4   2  -2 1399.56   36.20
   4   2   2 1357.16   31.10
  -5  -2  -2  811.52   20.30
  -5  -2  -2  830.72   26.30
   5  -2   2  823.42   23.20
  -5  -2  -2  808.12   22.60
   5  -2   2  809.02   22.90
   5  -2   2  819.42   25.70
  -5  -2  -2  826.02   23.20
  -5   2  -2  818.82   19.70
  -5   2  -2  826.92   25.90
   5   2   2  848.32   22.80
   5   2   2  854.51   23.00
   5   2   2  819.22   20.10
  -5   2  -2  813.72   22.70
  -5   2  -2  820.22   22.80
  -5   2  -2  822.62   20.10
   5   2   2  732.03   25.70
   6  -2   2  385.26   17.20
  -6  -2  -2  370.16   11.70
   6  -2   2  400.96   14.50
   6  -2   2  397.56   14.80
  -6  -2  -2  369.06   20.00
  -6  -2  -2  375.76   14.30
  -6  -2  -2  363.56   13.80
  -6   2  -2  382.26   11.20
   6   2   2  357.46   17.50
   6   2   2  393.16   14.30
  -6   2  -2  390.46   14.20
  -6   2  -2  395.06   11.80
   6   2   2  381.56   11.50
  -6   2  -2  363.26   13.80
   6   2   2  398.86   14.40
   7  -2   2  596.94   23.60
  -7  -2  -2  563.64   16.40
  -7  -2  -2  567.44   18.70
  -7  -2  -2  564.64   24.00
   7  -2   2  567.54   19.80
   7  -2   2  552.64   19.40
  -7  -2  -2  568.34   19.50
   7   2   2  555.84   18.90
   7   2   2  544.45   23.90
   7   2   2  563.84   16.20
  -7   2  -2  561.24   16.60
  -7   2  -2  549.95   15.80
  -7   2  -2  568.34   19.30
  -7   2  -2  549.05   18.90
  -8  -2  -2 1280.87   32.60
  -8  -2  -2 1296.97   41.80
   8  -2   2 1207.28   35.40
  -8  -2  -2 1281.67   36.40
   8  -2   2 1270.97   36.60
  -8  -2  -2 1272.27   35.20
  -8   2  -2 1282.07   32.10
  -8   2  -2 1293.97   36.10
   8   2   2 1250.37   41.90
   8   2   2 1264.07   35.50
  -8   2  -2 1271.87   35.50
   8   2   2 1283.87   36.10
   8   2   2 1333.87   32.60
  -8   2  -2 1321.57   42.20
  -8   2  -2 1302.87   33.10
   9  -2   2   53.19    9.00
  -9  -2  -2   49.10    7.10
  -9  -2  -2   70.49   13.20
  -9  -2  -2   70.99    9.20
   9  -2   2   59.19   12.00
  -9   2  -2   71.59   15.00
   9   2   2   47.00    6.80
  -9   2  -2   64.99    7.00
  -9   2  -2   60.89    7.50
  -9   2  -2   55.99    7.80
  -9   2  -2   35.20    7.20
   9   2   2   65.29   12.10
 -10  -2  -2 1253.57   44.30
  10  -2   2 1193.58   43.00
  10  -2   2 1161.08   38.40
 -10  -2  -2 1172.28   35.20
 -10  -2  -2 1209.58   37.10
 -10  -2  -2 1202.68   32.50
 -10   2  -2 1236.98   45.30
 -10   2  -2 1180.98   31.90
 -10   2  -2 1169.18   36.60
  10   2   2 1194.38   44.00
 -10   2  -2 1152.68   33.70
 -10   2  -2 1177.38   35.50
  10   2   2 1167.58   32.60
 -11  -2  -2  -12.20   13.70
 -11  -2  -2   -8.80    6.50
 -11  -2  -2   -8.30    5.70
  11  -2   2   16.20    9.90
  11   2   2   12.90   12.60
 -11   2  -2    6.70    5.50
  11   2   2   13.10    8.00
 -11   2  -2    9.70    8.00
 -11   2  -2   10.60    8.60
 -11   2  -2   -7.20    6.70
 -12  -2  -2  257.07   15.00
 -12  -2  -2  264.87   33.70
 -12  -2  -2  232.78   19.60
  12  -2   2  250.57   25.40
 -12  -2  -2  248.58   17.50
  12   2   2  271.87   29.50
 -12   2  -2  245.38   19.20
 -12   2  -2  247.18   14.70
 -12   2  -2  218.68   17.90
 -13  -2  -2  137.49   17.80
 -13  -2  -2  154.08   15.40
 -13  -2  -2  182.18   21.10
  13  -2   2  139.89   21.50
 -13   2  -2  165.68   18.10
 -13   2  -2  131.69   14.50
 -13   2  -2  165.28   20.10
 -14  -2  -2  150.58   18.50
 -14  -2  -2  220.28   24.50
 -14  -2  -2  206.58   21.80
 -14   2  -2  180.08   18.40
 -14   2  -2  198.88   18.30
 -14   2  -2  187.08   21.60
 -15  -2  -2  250.17   32.00
 -15  -2  -2  207.38   26.30
 -15  -2  -2  224.68   29.70
 -15   2  -2  265.97   26.20
 -15   2  -2  232.98   22.20
 -16  -2  -2   11.60   17.80
 -16  -2  -2   13.60   18.80
 -16   2  -2   27.00   18.90
 -16  -3   2  -27.50   19.90
 -16  -3   2   -1.00   17.90
 -16   3   2   23.40   20.00
 -15  -3   2  222.28   24.70
 -15  -3   2  186.28   21.40
 -15   3   2  205.58   22.30
 -15   3   2  204.98   23.60
 -15   3   2  188.78   18.00
 -14  -3   2   66.79   12.00
 -14  -3   2   79.89   18.30
 -14  -3   2   79.09   15.20
 -14   3   2   90.99   17.00
 -14   3   2   61.69   12.20
  13  -3  -2  607.14   46.40
 -13  -3   2  511.65   26.60
 -13  -3   2  506.75   27.50
 -13  -3   2  470.95   20.40
 -13   3   2  503.35   26.40
 -13   3   2  501.25   22.70
 -13   3   2  535.25   28.80
  12  -3  -2  129.09   21.90
 -12  -3   2  162.08   12.30
 -12  -3   2  160.88   17.20
 -12  -3   2  152.48   17.20
 -12   3   2  135.29   18.20
 -12   3   2  151.98   17.40
 -12   3   2  163.88   14.10
 -11  -3   2    1.70   12.20
  11  -3  -2    3.10   11.30
 -11  -3   2   -4.40    6.70
 -11  -3   2   -4.00    7.30
 -11  -3   2   11.80    5.50
 -11   3   2    0.10    5.80
 -11   3   2   14.00    7.70
 -11   3   2    8.90    8.00
  11   3  -2    0.50   11.60
  11   3  -2   -2.60    7.60
 -10  -3   2  325.77   17.70
  10  -3  -2  354.26   23.70
 -10  -3   2  349.47   23.10
 -10  -3   2  326.67   13.20
 -10  -3   2  352.66   18.40
 -10   3   2  327.57   14.90
 -10   3   2  343.67   18.70
 -10   3   2  342.27   17.70
  10   3  -2  339.97   14.60
  10   3  -2  340.77   21.60
 -10   3   2  367.56   20.00
  -9  -3   2   14.40    5.30
   9  -3  -2   25.40    9.00
  -9  -3   2   31.80   10.10
   9  -3  -2   19.50    9.50
  -9  -3   2   22.60    4.60
  -9  -3   2   17.80    6.70
  -9   3   2   18.40    4.90
   9   3  -2    7.30    5.00
   9   3  -2   11.60    8.30
  -9   3   2   40.90    8.50
  -9   3   2   26.70    7.40
  -9   3   2   13.60    6.80
   8  -3  -2  555.74   24.50
   8  -3  -2  579.84   21.90
  -8  -3   2  596.24   24.20
  -8  -3   2  548.05   20.50
  -8  -3   2  550.14   16.10
  -8  -3   2  554.54   20.20
   8   3  -2  570.84   22.60
  -8   3   2  552.64   20.90
  -8   3   2  551.54   20.60
  -8   3   2  550.94   20.50
   8   3  -2  563.04   16.70
  -7  -3   2 1095.99   30.90
  -7  -3   2 1035.10   33.00
   7  -3  -2 1094.59   31.30
   7  -3  -2 1070.79   34.20
  -7  -3   2 1064.19   30.10
  -7  -3   2 1064.79   25.90
   7  -3  -2 1052.09   30.90
  -7   3   2 1124.79   34.50
   7   3  -2 1047.60   31.80
   7   3  -2 1006.60   27.00
  -7   3   2 1089.49   30.20
  -7   3   2 1017.00   30.40
  -7   3   2 1045.60   31.20
   7   3  -2 1065.39   28.40
  -6  -3   2   23.90    5.40
   6  -3  -2   34.30    6.40
   6  -3  -2   36.40    6.00
  -6  -3   2   25.70    5.10
   6  -3  -2   19.00    5.20
  -6  -3   2   31.80    3.50
  -6  -3   2   30.50    4.40
   6   3  -2   29.10    4.20
  -6   3   2   28.50    5.40
   6   3  -2   31.70    5.50
   6   3  -2   33.70    3.80
  -6   3   2   25.10    5.00
  -6   3   2   20.30    4.00
  -6   3   2   31.50    6.90
  -5  -3   2 4384.86   99.89
   5  -3  -2 4575.24  101.09
  -5  -3   2 4240.38  101.99
  -5  -3   2 4492.85  101.19
   5  -3  -2 4353.46  103.29
   5  -3  -2 4698.83  101.49
  -5  -3   2 4480.45   96.39
   5  -3  -2 4434.56   98.79
   5   3  -2 4502.75   98.49
  -5   3   2 4401.16  100.19
  -5   3   2 4553.64  101.29
  -5   3   2 4484.75  103.49
  -5   3   2 4427.96  101.19
   5   3  -2 4440.66  100.19
   5   3  -2 4351.66   96.99
   4  -3  -2  106.19    7.10
   4  -3  -2  110.59    7.80
  -4  -3   2  117.89    7.30
   4  -3  -2  115.39    6.00
  -4  -3   2  114.99    6.80
   4  -3  -2  113.89    7.30
  -4  -3   2  115.89    4.00
  -4   3   2  134.49    8.60
   4   3  -2  120.59    5.40
  -4   3   2  110.39    6.80
   4   3  -2  117.29    6.00
  -4   3   2  120.59    7.00
  -3  -3   2 1988.50   46.60
  -3  -3   2 1960.90   47.40
   3  -3  -2 2121.89   48.60
   3  -3  -2 2065.49   48.10
  -3  -3   2 2068.69   48.10
   3  -3  -2 2048.10   47.10
  -3  -3   2 2031.70   44.70
   3  -3  -2 1961.60   49.20
  -3  -3   2 2010.60   44.80
  -3   3   2 2014.40   48.30
   3   3  -2 2043.50   46.00
   3   3  -2 2074.49   47.90
   3   3  -2 2106.69   45.60
  -3   3   2 2094.09   48.40
   2  -3  -2   35.10    3.90
  -2  -3   2   35.70    2.30
   2  -3  -2   34.70    4.30
   2  -3  -2   30.80    3.60
  -2  -3   2   27.20    2.80
  -2  -3   2   32.60    3.50
  -2  -3   2   31.20    2.90
   2  -3  -2   32.00    3.80
  -2   3   2   39.00    3.90
   2   3  -2   32.80    3.60
  -2   3   2   45.60    6.30
   2   3  -2   32.50    2.30
  -2   3   2   29.50    3.50
  -2   3   2   30.20    3.80
   2   3  -2   35.90    2.30
  -1  -3   2  294.97    9.10
   1  -3  -2  295.87   10.00
   1  -3  -2  300.27    9.60
  -1  -3   2  297.17    8.20
   1  -3  -2  282.07    9.40
   1  -3  -2  282.17   10.20
  -1  -3   2  296.67    8.40
  -1  -3   2  302.47    8.40
  -1   3   2  303.87    9.50
   1   3  -2  248.28    9.40
  -1   3   2  300.77    9.90
   1   3  -2  300.27    8.30
  -1   3   2  302.27    9.30
   1   3  -2  306.67    7.60
   1   3  -2  299.37    7.50
   0  -3   2   74.49    3.80
   0  -3   2   73.99    3.90
   0  -3  -2   77.19    4.70
   0  -3   2   75.89    3.60
   0  -3  -2   80.79    4.10
   0  -3   2   70.09    3.50
   0  -3  -2   80.49    4.70
   0   3  -2   75.49    3.50
   0   3   2   78.99    5.10
   0   3   2   74.89    4.80
   0   3  -2   78.19    4.00
   0   3  -2   75.39    3.00
   0   3   2   78.79    4.70
   0   3   2   77.89    4.00
   0   3  -2   73.49    3.30
  -1  -3  -2 1364.76   31.20
  -1  -3  -2 1362.46   33.40
   1  -3   2 1356.96   32.30
   1  -3   2 1306.67   30.30
  -1  -3  -2 1374.96   32.70
   1  -3   2 1358.66   32.20
  -1  -3  -2 1392.36   33.20
   1  -3   2 1376.06   31.80
  -1   3  -2 1364.16   32.30
   1   3   2 1342.17   31.00
   1   3   2 1302.77   33.00
   1   3   2 1497.65   36.20
  -1   3  -2 1376.86   31.30
  -1   3  -2 1390.16   31.70
  -1   3  -2 1348.27   30.30
   1   3   2 1408.36   32.70
   2  -3   2  715.03   18.60
   2  -3   2  646.54   17.60
  -2  -3  -2  667.13   19.10
   2  -3   2  691.33   18.20
  -2  -3  -2  640.34   18.20
  -2  -3  -2  670.73   18.20
   2   3   2  661.43   15.70
   2   3   2  651.23   18.00
   2   3   2  667.83   18.20
  -2   3  -2  647.24   18.00
   2   3   2  653.73   18.80
  -2   3  -2  697.63   18.00
  -3  -3  -2  962.10   25.40
   3  -3   2 1009.20   25.40
  -3  -3  -2  963.90   25.20
   3  -3   2  972.90   25.00
  -3  -3  -2  968.30   26.60
   3   3   2  953.00   21.70
  -3   3  -2  990.20   25.80
   3   3   2  951.00   24.90
   3   3   2  936.91   22.00
  -3   3  -2  947.71   24.70
   3   3   2  985.60   25.20
   3   3   2  971.00   26.40
   4  -3   2 1278.07   32.10
  -4  -3  -2 1199.28   31.90
  -4  -3  -2 1197.58   33.90
   4  -3   2 1255.57   33.40
   4  -3   2 1256.17   31.90
  -4  -3  -2 1276.27   32.00
  -4   3  -2 1211.68   31.80
   4   3   2 1277.57   31.90
  -4   3  -2 1274.97   31.40
  -4   3  -2 1185.98   27.70
   4   3   2 1313.97   31.80
  -4   3  -2 1321.77   33.80
   4   3   2 1209.38   33.60
   4   3   2 1239.18   27.80
  -4   3  -2 1225.38   27.30
  -5  -3  -2  977.30   30.40
  -5  -3  -2 1010.00   23.90
   5  -3   2 1020.20   27.70
   5  -3   2 1008.40   29.80
  -5  -3  -2  990.10   27.70
  -5  -3  -2  990.00   27.40
   5  -3   2 1028.00   27.80
  -5   3  -2  980.50   27.50
   5   3   2 1031.40   27.30
   5   3   2  980.60   30.00
  -5   3  -2 1029.80   24.00
   5   3   2 1005.00   23.20
   5   3   2 1029.00   27.60
  -5   3  -2 1015.70   27.30
  -5   3  -2 1003.30   23.00
   6  -3   2   83.29    8.10
  -6  -3  -2   88.69   10.70
   6  -3   2   80.89    8.60
  -6  -3  -2   76.09    7.60
  -6  -3  -2   70.69    7.30
  -6  -3  -2   65.79    4.70
   6   3   2   58.59    7.10
  -6   3  -2   69.39    4.10
   6   3   2   76.39    8.40
  -6   3  -2   61.99    7.30
  -6   3  -2   66.69    6.80
  -6   3  -2   62.79    5.10
  -6   3  -2   60.69    8.90
   6   3   2   74.09    4.30
   6   3   2   77.09    9.70
   7  -3   2 1276.97   39.30
   7  -3   2 1315.97   36.40
  -7  -3  -2 1314.47   36.10
  -7  -3  -2 1327.67   35.50
   7  -3   2 1334.77   36.00
  -7  -3  -2 1258.67   40.10
  -7  -3  -2 1317.37   31.20
  -7   3  -2 1290.77   30.70
   7   3   2 1168.28   34.80
   7   3   2 1228.68   39.60
  -7   3  -2 1272.47   35.30
  -7   3  -2 1305.77   40.30
   7   3   2 1307.47   35.20
   7   3   2 1297.07   31.30
  -7   3  -2 1345.57   32.10
  -7   3  -2 1284.37   35.40
   8  -3   2   44.00    8.80
  -8  -3  -2   73.89   12.80
  -8  -3  -2   53.39    7.70
  -8  -3  -2   57.99    5.90
  -8  -3  -2   43.30    6.80
   8  -3   2   72.99   10.10
  -8   3  -2   71.09    7.50
  -8   3  -2   68.49    8.60
  -8   3  -2   53.29    7.10
   8   3   2   53.99    6.00
   8   3   2   55.49    7.50
  -8   3  -2   58.29   10.90
   8   3   2   45.60    9.30
  -8   3  -2   41.90    5.30
  -9  -3  -2 1904.11   50.29
   9  -3   2 1896.31   56.69
  -9  -3  -2 1882.41   45.60
  -9  -3  -2 1985.80   58.19
  -9  -3  -2 1911.21   51.59
   9  -3   2 1877.21   51.79
  -9   3  -2 1984.60   51.19
  -9   3  -2 1929.41   50.79
  -9   3  -2 1873.71   45.10
  -9   3  -2 1816.82   57.49
   9   3   2 1714.43   55.89
  -9   3  -2 1912.01   47.30
   9   3   2 1952.40   45.40
  10  -3   2   20.40   10.30
 -10  -3  -2   32.90    8.50
  10  -3   2   25.00   10.60
 -10  -3  -2   27.00   13.60
 -10  -3  -2   27.70    7.40
 -10  -3  -2   20.80    5.50
  10   3   2   33.60    6.50
  10   3   2   34.50   12.10
 -10   3  -2   27.20    8.20
 -10   3  -2   28.70    8.30
 -10   3  -2   28.20    8.10
 -10   3  -2   21.40    5.10
 -11  -3  -2  906.01   26.60
  11  -3   2  920.21   39.80
 -11  -3  -2  925.11   42.30
 -11  -3  -2  866.01   31.00
 -11  -3  -2  910.51   33.20
  11   3   2  875.41   26.80
 -11   3  -2  923.31   31.90
 -11   3  -2  925.71   32.70
  11   3   2  912.51   39.70
 -11   3  -2  901.51   30.50
 -11   3  -2  890.61   26.10
 -12  -3  -2  125.79   16.00
  12  -3   2  167.58   21.70
 -12  -3  -2  135.09   12.20
 -12  -3  -2  140.99   16.30
  12   3   2  122.99   18.70
 -12   3  -2   89.39   11.70
 -12   3  -2  115.19   14.10
 -12   3  -2  117.09   11.50
  13  -3   2  461.45   33.80
 -13  -3  -2  423.66   20.00
 -13  -3  -2  426.56   25.20
 -13  -3  -2  394.96   26.40
 -13   3  -2  408.46   25.00
 -13   3  -2  438.76   26.50
 -13   3  -2  442.06   19.10
  14  -3   2  164.98   36.30
 -14  -3  -2  127.79   17.20
 -14  -3  -2  117.19   20.80
 -14  -3  -2  165.68   16.70
 -14   3  -2  143.49   20.00
 -14   3  -2  137.79   17.10
 -15  -3  -2   64.19   16.60
 -15  -3  -2   73.09   19.80
 -15   3  -2   70.39   18.10
 -16  -3  -2  116.69   23.90
 -16  -3  -2  100.99   22.20
 -16   3  -2   87.69   22.10
 -16  -4   2   14.70   18.10
 -16  -4   2   33.80   21.00
 -16   4   2   15.60   20.80
 -15  -4   2   35.20   17.80
 -15  -4   2   53.19   17.90
 -15   4   2   88.39   19.20
 -14  -4   2    6.10   13.20
 -14  -4   2    1.10   13.90
 -14   4   2   -2.10   10.90
 -14   4   2    0.00   14.70
 -14   4   2   -7.00   13.70
 -13  -4   2  441.46   27.40
  13  -4  -2  393.66   36.40
 -13   4   2  425.86   28.10
 -13   4   2  446.56   26.90
 -13   4   2  428.76   20.70
  12  -4  -2   -4.30   15.10
 -12  -4   2    2.20    8.80
 -12  -4   2    8.10    9.60
 -12  -4   2    6.10    6.10
 -12   4   2    1.20   11.00
 -12   4   2   -7.00    9.80
 -12   4   2    4.90    7.00
 -11  -4   2 1133.69   29.70
 -11  -4   2 1204.98   38.60
 -11  -4   2 1159.38   38.50
  11  -4  -2 1157.18   45.30
  11   4  -2 1121.39   40.30
 -11   4   2 1119.29   37.90
  11   4  -2 1167.08   31.50
 -11   4   2 1080.59   39.70
 -11   4   2 1201.98   39.10
 -11   4   2 1131.69   32.50
 -10  -4   2   -7.80    6.50
 -10  -4   2   -9.70   10.40
  10  -4  -2    9.90    8.30
 -10  -4   2    7.80    6.50
 -10  -4   2    4.70    4.10
  10   4  -2    3.70    8.90
  10   4  -2    7.00    5.50
 -10   4   2   -4.00    7.30
 -10   4   2    2.80    7.40
 -10   4   2    2.60    5.30
 -10   4   2   -0.10   12.80
 -10   4   2   18.60   10.50
  -9  -4   2 1720.93   51.69
  -9  -4   2 1645.64   39.50
   9  -4  -2 1643.84   48.30
  -9  -4   2 1678.83   46.90
  -9  -4   2 1755.42   47.60
  -9   4   2 1691.43   42.60
   9   4  -2 1643.94   41.40
   9   4  -2 1753.92   48.20
  -9   4   2 1670.13   47.40
  -9   4   2 1664.53   46.70
  -9   4   2 1748.33   47.60
  -9   4   2 1741.93   53.49
  -8  -4   2    4.20    5.80
  -8  -4   2    5.70    5.00
  -8  -4   2    4.30    7.50
  -8  -4   2    2.10    2.50
   8  -4  -2    9.30    7.90
   8  -4  -2    9.30    6.20
  -8   4   2    3.70    7.30
   8   4  -2    7.30    5.90
  -8   4   2   11.80    7.10
  -8   4   2   -0.30    5.00
  -8   4   2    3.40    5.50
   7  -4  -2 1048.20   34.00
   7  -4  -2 1045.40   31.50
  -7  -4   2 1024.30   23.80
  -7  -4   2 1055.59   33.00
  -7  -4   2 1011.10   29.70
  -7  -4   2 1015.80   30.60
  -7   4   2  981.60   30.30
  -7   4   2 1046.50   34.40
   7   4  -2 1017.80   29.70
  -7   4   2  997.00   29.70
  -7   4   2 1014.70   30.60
  -6  -4   2    3.00    3.40
   6  -4  -2    7.20    5.90
   6  -4  -2    3.60    5.30
  -6  -4   2    9.50    1.60
  -6  -4   2    2.20    4.50
   6  -4  -2   17.30    6.30
  -6  -4   2    1.10    5.00
   6  -4  -2    5.00    3.10
  -6   4   2   13.80    6.90
   6   4  -2    4.40    3.50
  -6   4   2   -0.90    4.20
   6   4  -2   20.30    3.80
  -6   4   2   13.60    5.10
  -6   4   2    2.50    4.00
   5  -4  -2  216.58    8.90
   5  -4  -2  225.48   11.50
  -5  -4   2  219.38   10.90
   5  -4  -2  224.98   11.90
  -5  -4   2  229.98   11.80
   5  -4  -2  232.08   12.50
  -5  -4   2  231.58   10.20
   5   4  -2  221.08    8.80
   5   4  -2  237.28    9.50
  -5   4   2  216.98   10.80
  -5   4   2  221.48   10.40
  -5   4   2  245.08   13.40
  -5   4   2  221.88   11.20
   4  -4  -2   41.30    4.50
   4  -4  -2   33.50    5.40
   4  -4  -2   21.10    4.80
  -4  -4   2   26.90    3.90
   4  -4  -2   43.30    5.90
  -4  -4   2   36.40    5.10
  -4  -4   2   35.40    5.10
  -4   4   2   42.40    5.60
  -4   4   2   31.40    4.80
   4   4  -2   28.50    3.80
  -4   4   2   39.90    4.50
   4   4  -2   33.60    5.20
   4   4  -2   41.90    4.00
  -4   4   2   43.10    6.00
  -3  -4   2   58.39    5.40
  -3  -4   2   57.09    4.70
   3  -4  -2   51.99    6.30
   3  -4  -2   66.89    6.10
   3  -4  -2   70.09    6.40
   3  -4  -2   62.99    5.40
  -3  -4   2   60.09    2.70
  -3  -4   2   58.99    2.90
  -3  -4   2   57.39    5.10
   3   4  -2   65.49    4.00
   3   4  -2   61.69    3.90
  -3   4   2   56.79    5.60
  -3   4   2   67.29    5.10
  -3   4   2   58.49    5.70
   2  -4  -2  306.07   12.00
   2  -4  -2  293.07   10.40
   2  -4  -2  293.47   11.00
  -2  -4   2  305.87    9.90
  -2  -4   2  311.77    8.40
  -2  -4   2  295.47   10.00
   2  -4  -2  287.17   11.10
  -2  -4   2  310.07   10.80
   2   4  -2  296.37    8.60
  -2   4   2  306.67   11.80
  -2   4   2  303.67   10.90
  -2   4   2  311.57   11.20
   2   4  -2  306.47    8.70
  -2   4   2  301.97   10.10
   2   4  -2  305.47   10.50
   2   4  -2  319.47    8.70
  -1  -4   2 3283.07   73.19
   1  -4  -2 3304.67   74.99
   1  -4  -2 3326.87   73.89
   1  -4  -2 3268.87   73.89
  -1  -4   2 3264.97   72.29
  -1  -4   2 3234.48   73.49
   1  -4  -2 3213.18   75.39
  -1  -4   2 3255.37   73.19
   1   4  -2 3345.07   71.79
  -1   4   2 3265.77   74.69
   1   4  -2 3267.07   72.39
   1   4  -2 3256.97   73.29
  -1   4   2 3368.56   73.99
   1   4  -2 3326.67   71.79
  -1   4   2 3298.97   75.19
  -1   4   2 3341.57   73.59
   0  -4   2   55.79    3.80
   0  -4   2   72.29    4.50
   0  -4  -2   57.89    5.20
   0  -4   2   52.29    4.00
   0  -4  -2   53.59    4.20
   0  -4  -2   61.29    5.50
   0  -4   2   49.10    4.00
   0  -4  -2   51.99    4.80
   0   4   2   50.59    4.70
   0   4  -2   56.09    3.70
   0   4  -2   54.29    3.20
   0   4  -2   49.70    4.00
   0   4   2   58.59    4.10
   0   4   2   49.80    5.10
   0   4   2   58.39    4.80
   0   4  -2   50.99    3.60
   1  -4   2 4133.39   89.09
  -1  -4  -2 3994.10   89.49
   1  -4   2 3935.61   86.99
  -1  -4  -2 3984.20   90.19
  -1  -4  -2 3995.00   87.59
   1  -4   2 3948.51   88.79
   1  -4   2 4014.10   89.29
  -1  -4  -2 3985.60   90.49
   1   4   2 4103.09   89.39
   1   4   2 3905.61   89.89
   1   4   2 3971.40   87.49
  -1   4  -2 4070.29   88.29
  -1   4  -2 4024.50   88.99
  -1   4  -2 3898.91   86.89
   1   4   2 4161.28   89.89
  -1   4  -2 3953.60   87.79
   2  -4   2   36.70    4.70
  -2  -4  -2   30.20    4.20
   2  -4   2   31.30    4.00
  -2  -4  -2   45.70    3.10
   2  -4   2   38.40    4.20
  -2  -4  -2   39.10    4.90
   2  -4   2   39.10    2.50
  -2  -4  -2   42.60    5.00
  -2   4  -2   31.50    3.40
   2   4   2   37.00    4.70
  -2   4  -2   36.80    4.60
  -2   4  -2   45.00    4.80
   2   4   2   45.70    4.90
   2   4   2   38.80    2.70
   2   4   2   33.50    4.10
  -2   4  -2   36.70    2.10
   3  -4   2 5523.65  122.79
  -3  -4  -2 5516.45  124.59
   3  -4   2 5819.82  123.29
  -3  -4  -2 5358.16  123.59
  -3  -4  -2 5537.25  123.49
   3   4   2 5685.43  123.19
  -3   4  -2 5444.35  122.99
   3   4   2 5748.92  122.89
   3   4   2 5428.56  118.59
  -3   4  -2 5587.74  123.39
   3   4   2 5483.15  118.49
   3   4   2 5332.57  123.69
  -4  -4  -2   39.80    5.40
  -4  -4  -2   37.20    5.60
   4  -4   2   49.70    6.30
   4  -4   2   40.10    6.40
   4  -4   2   44.70    5.70
   4   4   2   48.70    6.30
   4   4   2   45.30    5.40
  -4   4  -2   38.10    4.70
  -4   4  -2   52.99    6.60
   4   4   2   46.10    5.80
  -4   4  -2   34.30    4.70
  -5  -4  -2 1632.14   45.30
  -5  -4  -2 1689.13   42.80
   5  -4   2 1745.13   45.10
  -5  -4  -2 1752.92   43.40
   5  -4   2 1708.33   43.00
   5  -4   2 1708.23   43.00
  -5   4  -2 1679.93   42.10
  -5   4  -2 1649.73   44.80
   5   4   2 1734.13   42.90
   5   4   2 1618.14   44.40
   5   4   2 1615.24   41.90
  -5   4  -2 1687.33   43.00
  -6  -4  -2   96.99    8.60
  -6  -4  -2   82.79   11.10
   6  -4   2   73.39    8.50
   6  -4   2   77.09   10.10
   6  -4   2   78.59    9.90
  -6  -4  -2   85.69    8.00
   6   4   2   79.79    8.40
   6   4   2   93.39    3.40
  -6   4  -2   88.09   11.20
  -6   4  -2   84.99    8.40
  -6   4  -2   89.99    7.80
   6   4   2   76.29    9.40
  -6   4  -2   86.09    4.90
  -6   4  -2   87.49    3.80
   6   4   2   92.79   10.00
   7  -4   2 1056.19   30.90
  -7  -4  -2 1013.50   30.00
  -7  -4  -2 1003.40   24.30
  -7  -4  -2 1008.20   30.40
   7  -4   2 1011.70   33.30
  -7   4  -2  990.60   30.00
  -7   4  -2 1001.30   23.80
  -7   4  -2  999.90   34.30
   7   4   2 1001.60   29.40
  -7   4  -2 1001.70   29.50
   7   4   2 1008.10   23.30
  -7   4  -2  954.50   25.40
   7   4   2 1010.70   33.40
   8  -4   2   24.20    8.00
  -8  -4  -2   29.40    6.60
  -8  -4  -2   -1.60    7.50
  -8  -4  -2   12.50    5.50
  -8  -4  -2   29.20    4.10
   8  -4   2   23.90    7.40
   8   4   2   15.20    7.90
  -8   4  -2   20.20    5.10
  -8   4  -2   21.40    5.70
   8   4   2   23.40    3.30
  -8   4  -2   24.30    9.60
  -8   4  -2   29.70    6.60
  -8   4  -2   14.90    3.10
  -9  -4  -2  185.48   13.70
  -9  -4  -2  195.78   21.10
  -9  -4  -2  191.78   14.20
  -9  -4  -2  175.58    8.80
   9  -4   2  172.88   17.00
   9  -4   2  181.28   17.20
  -9   4  -2  184.78    8.30
  -9   4  -2  196.58   14.00
  -9   4  -2  169.18   11.90
   9   4   2  191.38   18.20
  -9   4  -2  180.08   13.50
   9   4   2  169.58    9.00
  10  -4   2   16.30   11.50
 -10  -4  -2   12.40    7.50
 -10  -4  -2   23.40    5.60
  10  -4   2   56.19   13.10
 -10  -4  -2   36.50    9.50
 -10  -4  -2   43.60   16.20
  10   4   2   22.10   11.60
  10   4   2   16.20    5.10
 -10   4  -2   32.30    8.80
 -10   4  -2   21.30    5.00
 -10   4  -2   33.00    8.60
 -10   4  -2   37.00    8.30
 -11  -4  -2   49.10    7.20
 -11  -4  -2   45.80   10.30
 -11  -4  -2   45.50   10.50
  11  -4   2   41.50   13.60
 -11  -4  -2   40.50   18.60
  11   4   2   29.50   13.20
  11   4   2   47.20    7.10
 -11   4  -2   50.59   11.30
 -11   4  -2   33.20    9.70
 -11   4  -2   46.00   10.30
 -11   4  -2   45.40    7.20
 -12  -4  -2   20.40    7.40
  12  -4   2    4.20   14.90
 -12  -4  -2   19.50   10.30
 -12  -4  -2   22.90   10.10
 -12   4  -2   18.90    6.70
 -12   4  -2   16.60   10.40
 -12   4  -2   20.90   10.70
  13  -4   2  442.56   35.90
 -13  -4  -2  409.06   26.60
 -13  -4  -2  404.76   26.40
 -13   4  -2  382.06   26.50
 -13   4  -2  394.36   18.20
 -13   4  -2  437.16   26.60
  14  -4   2   -1.00   24.60
 -14  -4  -2    9.80   14.90
 -14  -4  -2    5.90   13.30
 -14   4  -2   13.00   14.20
 -15  -4  -2  480.55   36.20
 -15  -4  -2  474.85   33.60
 -15   4  -2  449.66   33.80
 -16  -4  -2   -5.30   22.10
 -16  -4  -2  -43.80   20.10
 -16   4  -2    8.90   20.70
 -15  -5   2  367.76   32.80
 -15  -5   2  316.27   33.40
 -15   5   2  351.36   33.00
 -14  -5   2   13.10   15.00
 -14  -5   2   -0.80   14.40
 -14   5   2    3.20   23.40
 -14   5   2    6.00   14.90
 -13  -5   2  331.37   26.80
 -13  -5   2  398.76   27.20
  13  -5  -2  500.55   52.19
 -13   5   2  362.16   28.40
 -13   5   2  369.56   27.00
 -13   5   2  382.86   19.50
  12  -5  -2   70.29   18.50
 -12  -5   2   59.49   14.10
 -12  -5   2   79.49   14.30
 -12   5   2   80.19   14.90
 -12   5   2   67.99    9.00
 -12   5   2   72.99   14.50
 -11  -5   2   50.89   10.00
  11  -5  -2   88.09   17.30
 -11  -5   2   47.20   11.00
 -11  -5   2   64.19   19.00
 -11   5   2   34.70   10.40
 -11   5   2   54.49   12.40
 -11   5   2   60.89    7.90
 -10  -5   2   61.99   10.70
 -10  -5   2   56.29   14.60
  10  -5  -2   55.89   13.50
 -10  -5   2   45.60   10.30
 -10   5   2   38.40    9.90
 -10   5   2   46.50   13.20
  10   5  -2   55.09   11.20
 -10   5   2   57.89    7.50
 -10   5   2   51.09   10.80
  -9  -5   2   10.50    6.70
   9  -5  -2   12.70    8.80
  -9  -5   2   16.70   10.70
   9  -5  -2   -4.30   10.00
  -9  -5   2    3.70    6.50
  -9   5   2    5.90    7.10
  -9   5   2    2.50    5.80
  -9   5   2    3.50    4.50
  -9   5   2   -5.60    8.90
  -8  -5   2   74.39    9.30
  -8  -5   2   67.39   10.70
  -8  -5   2   54.19    8.20
   8  -5  -2   75.69   11.00
   8  -5  -2   75.39   10.60
   8   5  -2   68.99   10.50
  -8   5   2   69.09    9.80
  -8   5   2   77.09   10.20
  -8   5   2   71.19   12.70
  -7  -5   2  754.02   27.60
   7  -5  -2  759.22   28.70
   7  -5  -2  817.22   27.10
  -7  -5   2  777.52   25.30
  -7  -5   2  765.22   25.80
  -7   5   2  795.92   30.10
  -7   5   2  771.32   26.20
  -7   5   2  780.22   26.00
  -7   5   2  725.23   24.00
   7   5  -2  780.12   23.80
  -6  -5   2   44.90    7.40
   6  -5  -2   65.19    9.70
  -6  -5   2   50.19    7.00
  -6  -5   2   48.80    6.30
   6  -5  -2   50.49    5.90
   6  -5  -2   77.29    9.40
   6   5  -2   54.09    6.40
  -6   5   2   55.99    7.60
  -6   5   2   46.00    7.10
  -6   5   2   54.49    9.10
  -6   5   2   64.19    6.80
   6   5  -2   58.49    6.30
   5  -5  -2 2676.03   62.49
   5  -5  -2 2688.73   65.89
   5  -5  -2 2772.92   66.69
  -5  -5   2 2709.53   66.49
  -5  -5   2 2671.23   65.79
  -5  -5   2 2672.93   64.69
   5   5  -2 2743.53   62.69
  -5   5   2 2800.12   68.59
  -5   5   2 2760.32   66.29
   5   5  -2 2722.33   65.59
  -5   5   2 2708.73   65.99
  -5   5   2 2706.83   63.09
   5   5  -2 2807.82   62.09
   4  -5  -2  628.54   20.70
  -4  -5   2  614.14   19.80
   4  -5  -2  629.04   18.10
   4  -5  -2  609.84   19.90
  -4  -5   2  609.34   18.90
  -4  -5   2  628.74   19.90
   4  -5  -2  627.04   21.70
   4   5  -2  629.14   16.80
  -4   5   2  613.94   17.80
   4   5  -2  627.04   17.10
  -4   5   2  645.64   22.10
  -4   5   2  616.04   20.00
  -4   5   2  622.94   20.10
  -3  -5   2 3627.14   82.79
  -3  -5   2 3532.05   83.49
  -3  -5   2 3646.04   83.29
   3  -5  -2 3634.44   83.69
   3  -5  -2 3643.44   85.69
  -3  -5   2 3670.63   78.69
   3  -5  -2 3530.35   82.19
  -3   5   2 3656.33   84.09
   3   5  -2 3661.73   80.59
  -3   5   2 3704.33   85.39
   3   5  -2 3652.93   83.29
  -3   5   2 3766.32   84.09
   3   5  -2 3693.33   80.39
  -3   5   2 3640.54   81.69
   2  -5  -2  200.18    9.90
   2  -5  -2  199.58    9.50
  -2  -5   2  186.78    8.40
  -2  -5   2  196.98    8.50
  -2  -5   2  187.78    8.80
   2  -5  -2  184.78    8.60
   2  -5  -2  187.78   10.20
  -2  -5   2  191.18    6.60
  -2   5   2  182.08    9.10
  -2   5   2  198.18    9.00
   2   5  -2  185.68    8.50
   2   5  -2  205.58    6.90
   2   5  -2  189.18    6.70
  -2   5   2  193.78    8.20
   2   5  -2  199.78    7.00
  -2   5   2  178.08   10.10
  -1  -5   2 2098.29   48.50
  -1  -5   2 2129.49   49.40
  -1  -5   2 2077.09   49.40
   1  -5  -2 2145.49   49.70
  -1  -5   2 2096.59   49.50
   1  -5  -2 2108.39   51.19
   1  -5  -2 2020.20   51.39
   1  -5  -2 2076.49   49.70
   1   5  -2 2151.08   47.70
   1   5  -2 2093.99   48.10
  -1   5   2 2126.79   49.70
  -1   5   2 2162.38   51.19
   1   5  -2 2123.39   49.10
   1   5  -2 2164.68   47.70
  -1   5   2 2151.38   49.30
  -1   5   2 2058.79   50.49
   0  -5   2  274.87   10.10
   0  -5  -2  269.97    9.90
   0  -5  -2  280.27   11.70
   0  -5  -2  278.87   11.60
   0  -5  -2  279.27   10.80
   0  -5   2  265.47   10.30
   0  -5   2  288.77    9.90
   0  -5   2  280.57    9.60
   0   5   2  297.07   10.70
   0   5   2  272.67   11.00
   0   5  -2  288.07    9.40
   0   5  -2  272.37    9.70
   0   5   2  284.07   11.30
   0   5  -2  281.17    9.40
   0   5  -2  279.47    8.90
   0   5   2  277.07    9.80
   1  -5   2 2593.14   60.39
  -1  -5  -2 2597.04   62.09
   1  -5   2 2539.65   58.39
  -1  -5  -2 2631.44   60.99
  -1  -5  -2 2620.24   62.09
   1  -5   2 2537.55   60.79
   1  -5   2 2682.63   60.29
   1   5   2 2660.73   60.79
  -1   5  -2 2567.04   60.19
  -1   5  -2 2575.54   58.09
   1   5   2 2634.64   58.69
   1   5   2 2714.43   61.39
   1   5   2 2590.74   61.29
  -1   5  -2 2675.13   59.59
  -1   5  -2 2592.44   58.99
   2  -5   2  233.48    9.90
   2  -5   2  247.08   10.60
  -2  -5  -2  241.68    7.70
   2  -5   2  228.58    7.40
  -2  -5  -2  230.58   11.00
   2  -5   2  235.58   10.50
   2   5   2  238.68   10.40
  -2   5  -2  233.98    8.80
  -2   5  -2  232.78    9.80
   2   5   2  228.38   10.20
   2   5   2  227.68    7.30
  -2   5  -2  229.08   10.00
   2   5   2  245.68   10.50
  -2   5  -2  228.28    6.90
   3  -5   2  339.37   12.80
   3  -5   2  328.37   13.40
   3  -5   2  330.97    8.80
  -3  -5  -2  338.87   14.30
  -3  -5  -2  326.07   13.10
  -3  -5  -2  331.97   13.30
   3  -5   2  338.67   13.60
  -3   5  -2  329.77    8.30
   3   5   2  343.17   12.90
   3   5   2  334.87   13.20
   3   5   2  338.87    8.50
   3   5   2  338.07   13.30
  -3   5  -2  314.97   12.70
  -3   5  -2  354.16   13.30
  -4  -5  -2   77.89    8.90
   4  -5   2   80.69    9.00
  -4  -5  -2   70.69    7.60
  -4  -5  -2   85.99    7.70
   4  -5   2   87.69    8.20
   4  -5   2   94.19    7.70
   4   5   2   73.79    8.50
   4   5   2   91.29    7.50
   4   5   2   88.69    7.80
  -4   5  -2   79.39    7.60
  -4   5  -2   87.49    8.80
  -4   5  -2   88.89    7.70
  -5  -5  -2  126.39    9.30
   5  -5   2  127.29    9.70
  -5  -5  -2  143.29    9.90
   5  -5   2  111.39   10.80
  -5  -5  -2  139.29   11.50
   5  -5   2  142.89   10.60
  -5   5  -2  139.19    8.50
   5   5   2  143.09    9.70
   5   5   2  129.09    9.90
  -5   5  -2  135.09   11.70
  -5   5  -2  121.89    9.30
  -6  -5  -2   40.30    8.30
  -6  -5  -2   46.10    6.60
  -6  -5  -2   51.79    7.60
   6  -5   2   50.49    7.50
   6  -5   2   45.80    7.70
   6   5   2   65.59    7.60
  -6   5  -2   63.09   10.20
  -6   5  -2   57.19    7.60
   6   5   2   69.59    9.30
  -6   5  -2   60.19    7.50
   7  -5   2 1287.47   39.20
   7  -5   2 1271.97   36.70
  -7  -5  -2 1207.38   36.00
  -7  -5  -2 1226.68   35.70
  -7  -5  -2 1138.29   42.80
  -7   5  -2 1220.38   35.80
   7   5   2 1205.28   37.60
  -7   5  -2 1200.38   43.80
  -7   5  -2 1243.08   34.90
  -8  -5  -2  193.58   13.60
  -8  -5  -2  203.78   19.00
   8  -5   2  194.88   16.40
  -8  -5  -2  168.88   13.40
   8  -5   2  209.08   16.50
  -8   5  -2  172.58   13.70
  -8   5  -2  180.28   12.80
   8   5   2  188.78   16.10
  -8   5  -2  176.58    7.40
  -8   5  -2  175.28    6.40
   9  -5   2 1439.76   44.80
  -9  -5  -2 1505.05   43.20
  -9  -5  -2 1489.45   43.90
   9  -5   2 1495.55   48.20
  -9  -5  -2 1468.25   49.80
  -9   5  -2 1445.36   33.90
  -9   5  -2 1471.95   43.40
  -9   5  -2 1458.95   42.50
  -9   5  -2 1442.26   39.10
   9   5   2 1424.36   46.60
 -10  -5  -2   -0.60    7.90
  10  -5   2   15.90   12.70
 -10  -5  -2   10.80    7.20
 -10  -5  -2   11.60   15.50
  10  -5   2    9.60   10.10
  10   5   2   19.70   11.10
 -10   5  -2    8.50    4.00
 -10   5  -2    7.10    8.00
 -10   5  -2   19.20    7.10
 -10   5  -2   13.50    8.20
  11  -5   2  879.11   39.90
 -11  -5  -2  860.11   33.20
 -11  -5  -2  853.21   32.80
 -11   5  -2  850.81   22.80
 -11   5  -2  850.21   32.40
  11   5   2  764.92   38.10
 -12  -5  -2   35.90   12.20
  12  -5   2   21.60   16.00
 -12  -5  -2   19.20   11.80
 -12   5  -2   15.70   12.10
 -12   5  -2  -20.70   10.50
 -12   5  -2   10.60    6.10
 -13  -5  -2  323.27   26.00
 -13  -5  -2  267.17   26.00
  13  -5   2  423.16   39.10
 -13   5  -2  350.06   26.20
 -14  -5  -2   21.40   15.60
 -14  -5  -2   10.60   16.50
 -14   5  -2   13.20   16.10
 -15  -5  -2   86.79   22.00
 -15  -5  -2   30.70   18.90
 -15   5  -2   71.49   19.80
 -15  -6   2   54.89   21.00
 -15  -6   2   51.09   20.10
 -15   6   2   50.99   21.50
 -14  -6   2  143.39   21.50
 -14  -6   2  114.59   18.40
 -14   6   2   91.39   19.30
 -13  -6   2  195.18   22.20
 -13  -6   2  140.29   18.50
 -13   6   2  216.88   32.70
 -13   6   2  217.48   24.40
 -12  -6   2   26.80   12.20
  12  -6  -2   52.79   19.40
 -12   6   2   36.60   13.40
 -12   6   2   81.79   15.50
 -12   6   2   56.19    8.90
  11  -6  -2  561.04   33.80
 -11  -6   2  504.55   26.60
 -11  -6   2  525.65   26.50
 -11   6   2  505.95   26.40
 -11   6   2  478.55   17.90
 -11   6   2  476.25   26.70
 -10  -6   2   -6.90    8.10
 -10  -6   2   -6.70    7.20
 -10  -6   2   19.60   13.70
  10  -6  -2    6.50   11.40
 -10   6   2   -5.00    8.80
 -10   6   2   10.30    9.90
  10   6  -2  -12.50    9.60
 -10   6   2    2.90    5.70
  -9  -6   2 1504.05   49.40
  -9  -6   2 1576.24   46.00
  -9  -6   2 1529.55   46.00
   9  -6  -2 1546.45   50.59
  -9   6   2 1535.65   45.70
   9   6  -2 1532.65   42.60
  -9   6   2 1510.15   42.00
  -9   6   2 1573.54   46.30
  -8  -6   2   91.79   11.30
   8  -6  -2   47.50   10.60
   8  -6  -2  109.49   13.40
  -8  -6   2   74.49   10.50
  -8  -6   2   98.29   13.30
   8   6  -2   88.69    9.50
  -8   6   2   89.29    9.60
  -8   6   2   68.99   10.00
  -8   6   2   76.69   10.30
   7  -6  -2  690.63   19.80
  -7  -6   2  698.83   25.00
   7  -6  -2  710.63   28.00
  -7  -6   2  674.43   24.00
   7  -6  -2  650.03   26.20
  -7  -6   2  614.44   25.90
  -7   6   2  693.83   21.50
  -7   6   2  661.33   24.60
  -7   6   2  702.03   24.90
  -7   6   2  668.13   29.30
   7   6  -2  700.03   21.60
  -6  -6   2  208.08   13.00
   6  -6  -2  226.08   15.10
   6  -6  -2  210.58   14.60
   6  -6  -2  208.98    9.50
  -6  -6   2  195.68   13.80
  -6  -6   2  191.38   11.90
   6   6  -2  209.78   10.10
  -6   6   2  220.38   13.10
  -6   6   2  195.58   13.10
  -6   6   2  196.38   16.80
  -6   6   2  189.78   10.30
   5  -6  -2  740.43   20.90
  -5  -6   2  712.03   24.40
   5  -6  -2  758.82   26.50
  -5  -6   2  722.23   23.10
  -5  -6   2  733.63   24.00
   5  -6  -2  709.83   24.80
  -5   6   2  756.72   26.90
   5   6  -2  784.02   21.90
  -5   6   2  724.83   20.80
  -5   6   2  716.23   23.90
   5   6  -2  743.63   20.50
  -5   6   2  710.53   24.00
  -4  -6   2 1030.60   28.90
   4  -6  -2 1038.70   30.70
  -4  -6   2 1009.90   29.40
   4  -6  -2 1025.30   31.80
  -4  -6   2 1035.70   29.60
   4  -6  -2 1001.90   27.30
   4  -6  -2  984.40   29.90
  -4   6   2 1044.10   31.80
  -4   6   2 1028.40   29.80
   4   6  -2 1027.20   25.90
  -4   6   2 1061.49   26.80
   4   6  -2 1005.20   29.20
   4   6  -2 1042.00   25.70
  -4   6   2 1014.00   29.70
   3  -6  -2  578.34   20.90
  -3  -6   2  589.44   19.20
  -3  -6   2  587.04   14.30
  -3  -6   2  564.14   18.80
   3  -6  -2  590.84   21.00
  -3  -6   2  572.54   18.50
   3  -6  -2  583.04   19.80
   3  -6  -2  586.54   18.10
   3   6  -2  611.54   16.10
   3   6  -2  565.34   18.90
  -3   6   2  572.74   20.80
   3   6  -2  593.24   16.10
  -3   6   2  603.24   17.30
  -3   6   2  566.84   19.20
  -3   6   2  573.64   19.20
   3   6  -2  568.54   14.60
   2  -6  -2  730.73   21.00
  -2  -6   2  725.13   21.30
  -2  -6   2  750.82   21.50
   2  -6  -2  740.43   23.00
   2  -6  -2  732.13   23.60
   2  -6  -2  744.03   21.90
  -2  -6   2  718.53   21.30
  -2  -6   2  644.94   19.20
   2   6  -2  680.13   20.80
  -2   6   2  716.93   21.50
   2   6  -2  750.12   18.80
  -2   6   2  710.73   21.90
  -2   6   2  749.23   20.40
   2   6  -2  697.03   18.40
  -2   6   2  708.73   23.00
  -1  -6   2  573.54   17.70
   1  -6  -2  568.54   19.60
  -1  -6   2  553.04   17.00
   1  -6  -2  559.24   17.60
   1  -6  -2  561.54   17.60
  -1  -6   2  561.84   17.50
   1  -6  -2  546.05   19.00
  -1  -6   2  576.84   15.90
   1   6  -2  549.95   16.80
   1   6  -2  551.54   15.80
  -1   6   2  549.54   18.90
  -1   6   2  557.64   17.20
   1   6  -2  562.64   15.40
  -1   6   2  577.34   17.20
  -1   6   2  542.25   18.10
   1   6  -2  565.44   15.60
   0  -6  -2  225.88   11.50
   0  -6  -2  217.48   11.40
   0  -6   2  222.08   10.20
   0  -6   2  232.68    9.90
   0  -6   2  221.18   10.30
   0  -6   2  236.78    9.40
   0  -6  -2  222.18    9.70
   0  -6  -2  231.98   10.40
   0   6  -2  234.78    9.00
   0   6  -2  212.78    9.20
   0   6  -2  233.78    8.50
   0   6   2  222.28    9.30
   0   6   2  217.38   10.40
   0   6   2  249.58   10.60
   0   6   2  205.68   10.80
   0   6  -2  235.38    9.20
  -1  -6  -2 1886.91   48.00
  -1  -6  -2 1888.41   46.70
   1  -6   2 1886.11   46.50
  -1  -6  -2 1896.51   48.10
   1  -6   2 1852.61   46.90
   1  -6   2 1956.40   46.00
  -1  -6  -2 1903.41   44.30
   1  -6   2 1862.81   44.00
   1   6   2 1960.50   47.20
   1   6   2 1891.61   44.10
  -1   6  -2 1889.21   44.50
   1   6   2 1866.61   46.80
  -1   6  -2 1876.11   43.70
  -1   6  -2 1913.61   45.10
   1   6   2 1892.31   46.40
  -1   6  -2 1906.31   45.80
  -2  -6  -2   18.90    4.60
   2  -6   2   37.10    6.30
  -2  -6  -2   30.40    5.40
   2  -6   2   38.80    5.80
   2  -6   2   34.90    3.70
   2  -6   2   29.70    5.30
  -2  -6  -2   31.20    6.20
  -2  -6  -2   33.40    4.30
   2   6   2   33.00    3.70
  -2   6  -2   38.90    5.10
   2   6   2   37.00    5.80
  -2   6  -2   32.10    3.90
  -2   6  -2   25.20    5.00
   2   6   2   23.00    4.60
  -2   6  -2   32.50    3.50
   2   6   2   37.30    6.00
   3  -6   2 1366.46   36.10
   3  -6   2 1276.87   31.20
   3  -6   2 1402.66   36.30
  -3  -6  -2 1330.27   36.80
   3  -6   2 1363.46   37.00
  -3  -6  -2 1351.26   37.60
  -3  -6  -2 1368.56   36.40
   3   6   2 1370.46   35.70
   3   6   2 1339.07   30.50
  -3   6  -2 1359.86   35.80
  -3   6  -2 1333.17   30.60
  -3   6  -2 1382.26   34.50
   3   6   2 1359.96   36.20
   3   6   2 1312.47   43.10
  -3   6  -2 1417.06   36.30
   4  -6   2  133.39    9.90
   4  -6   2  124.69   11.20
  -4  -6  -2  141.99   11.40
  -4  -6  -2  130.49   10.00
  -4  -6  -2  138.59   10.00
  -4   6  -2  140.09   11.10
   4   6   2  136.39   11.10
   4   6   2  125.79    9.30
  -4   6  -2  141.39    9.90
  -5  -6  -2 2193.28   57.89
  -5  -6  -2 2224.98   55.69
   5  -6   2 2198.98   57.09
  -5  -6  -2 2152.88   55.69
   5  -6   2 2148.49   55.39
   5   6   2 2223.68   54.49
  -5   6  -2 2093.79   56.29
  -5   6  -2 2178.88   53.69
  -5   6  -2 2225.98   55.59
   6  -6   2  190.58   14.30
  -6  -6  -2  185.38   12.30
   6  -6   2  173.38   13.50
  -6  -6  -2  163.48   15.40
  -6  -6  -2  184.18   12.60
  -6   6  -2  176.78   11.20
  -6   6  -2  171.58   12.50
   7  -6   2  296.87   17.70
   7  -6   2  314.77   18.50
  -7  -6  -2  310.27   16.60
  -7  -6  -2  302.97   21.30
  -7  -6  -2  287.67   16.10
  -7   6  -2  281.17   16.20
  -7   6  -2  302.67   15.20
  -8  -6  -2  475.35   21.40
   8  -6   2  490.35   23.70
   8  -6   2  457.65   24.10
  -8  -6  -2  447.86   26.20
  -8  -6  -2  473.85   21.30
  -8   6  -2  462.35   20.10
  -8   6  -2  440.06   21.00
  -9  -6  -2   70.99   11.60
   9  -6   2   82.89   13.90
  -9  -6  -2   73.59   14.30
   9  -6   2   86.39   14.50
  -9  -6  -2   92.19   12.30
  -9   6  -2   84.69   10.10
  -9   6  -2   96.39   13.20
  10  -6   2  415.76   29.60
 -10  -6  -2  461.35   34.20
 -10  -6  -2  477.25   24.20
  10  -6   2  518.75   29.20
 -10  -6  -2  474.05   24.20
 -10   6  -2  436.16   23.40
 -10   6  -2  478.55   23.60
  10   6   2  428.16   27.80
 -11  -6  -2    7.40   10.20
 -11  -6  -2    6.30    9.30
  11  -6   2   22.80   15.70
 -11   6  -2    1.80   10.30
 -11   6  -2   -0.60   10.00
 -12  -6  -2  113.19   15.50
  12  -6   2  129.29   22.00
 -12  -6  -2  122.59   16.80
 -12   6  -2  106.09   16.70
 -13  -6  -2  282.67   27.90
 -13  -6  -2  247.78   26.20
  13  -6   2  330.57   39.60
 -13   6  -2  273.57   27.10
 -14  -6  -2   68.29   16.60
 -14  -6  -2   70.19   19.50
 -14   6  -2   54.49   18.60
 -15  -6  -2  228.78   29.00
 -15  -6  -2  151.68   25.20
 -15   6  -2  129.89   23.50
 -14  -7   2  139.19   20.80
 -14  -7   2  173.38   23.70
 -14   7   2  181.68   24.40
 -13  -7   2   91.59   17.40
 -13  -7   2  120.89   19.40
 -13   7   2   79.19   17.90
  12  -7  -2  301.97   33.90
 -12  -7   2  309.07   26.20
 -12  -7   2  320.87   26.80
 -12   7   2  310.87   26.80
 -11  -7   2   10.70   13.80
  11  -7  -2   30.50   18.30
 -11   7   2   30.30   13.40
 -11   7   2   23.20   19.60
 -11   7   2   28.20    7.10
  10  -7  -2  638.44   34.50
 -10  -7   2  637.74   29.30
 -10  -7   2  658.63   29.40
 -10   7   2  682.03   29.90
 -10   7   2  634.34   28.90
 -10   7   2  605.04   23.10
   9  -7  -2   42.40   13.50
  -9  -7   2   23.00    8.80
  -9  -7   2   25.40    8.90
  -9  -7   2   21.20   13.00
   9   7  -2   30.10    9.30
  -9   7   2   21.10   10.20
  -9   7   2   40.90   11.40
  -9   7   2   20.40    9.10
  -8  -7   2  689.23   27.60
  -8  -7   2  720.03   31.10
   8  -7  -2  663.03   29.90
  -8  -7   2  727.63   27.40
   8  -7  -2  696.33   30.60
  -8   7   2  707.43   27.50
  -8   7   2  708.63   27.20
   8   7  -2  661.03   22.80
  -8   7   2  693.13   22.00
  -7  -7   2  182.58   14.60
   7  -7  -2  176.78   16.90
   7  -7  -2  188.18    9.80
  -7  -7   2  172.28   16.60
  -7  -7   2  198.58   13.90
   7  -7  -2  182.68   18.00
  -7   7   2  179.38   14.90
  -7   7   2  191.58   14.60
  -7   7   2  188.78   11.30
   7   7  -2  211.88   12.00
  -6  -7   2  534.85   21.60
   6  -7  -2  556.54   24.00
  -6  -7   2  512.95   22.40
  -6  -7   2  544.45   21.10
   6  -7  -2  521.15   23.50
   6  -7  -2  526.35   16.90
   6   7  -2  556.64   17.60
  -6   7   2  507.55   17.10
  -6   7   2  556.74   22.20
  -6   7   2  527.05   21.20
  -5  -7   2  394.46   18.10
  -5  -7   2  392.46   17.00
   5  -7  -2  387.36   14.20
  -5  -7   2  388.96   17.60
   5  -7  -2  396.86   19.60
  -5   7   2  397.36   17.30
  -5   7   2  387.56   14.10
   5   7  -2  397.16   13.70
  -5   7   2  435.66   18.30
   4  -7  -2   37.10    7.60
  -4  -7   2   44.70    7.40
   4  -7  -2   40.80    6.10
   4  -7  -2   34.20    6.90
  -4  -7   2   43.20    6.50
  -4  -7   2   47.50    7.60
  -4   7   2   47.80    5.70
   4   7  -2   50.29    5.20
  -4   7   2   54.69    7.90
  -4   7   2   40.10    6.60
  -4   7   2   54.59    9.90
  -3  -7   2  789.62   24.90
   3  -7  -2  802.92   26.60
  -3  -7   2  766.72   24.50
   3  -7  -2  798.22   23.40
  -3  -7   2  819.92   19.50
   3  -7  -2  812.42   27.20
  -3  -7   2  782.52   24.50
   3  -7  -2  771.92   25.30
  -3   7   2  777.82   24.70
   3   7  -2  781.32   24.40
   3   7  -2  810.22   21.30
   3   7  -2  819.72   21.20
  -3   7   2  824.12   25.20
  -3   7   2  803.62   22.50
   3   7  -2  796.32   19.80
  -3   7   2  793.52   26.90
  -2  -7   2  150.38    9.80
   2  -7  -2  154.18   11.80
   2  -7  -2  165.08    9.60
  -2  -7   2  162.18   10.10
   2  -7  -2  155.58   13.30
  -2  -7   2  166.38    9.90
   2  -7  -2  145.49   11.20
  -2  -7   2  166.48    7.50
   2   7  -2  161.18    7.90
  -2   7   2  157.28    9.40
   2   7  -2  157.18   10.00
  -2   7   2  152.38   10.10
   2   7  -2  158.18    7.30
   2   7  -2  173.68    7.70
  -2   7   2  163.28   12.20
  -2   7   2  152.78    9.90
   1  -7  -2  736.43   24.10
  -1  -7   2  695.53   22.00
  -1  -7   2  715.93   21.40
  -1  -7   2  725.33   22.50
   1  -7  -2  707.73   24.20
   1  -7  -2  638.54   23.90
   1  -7  -2  729.53   22.00
  -1  -7   2  729.53   20.00
  -1   7   2  746.73   21.50
  -1   7   2  745.93   23.70
   1   7  -2  701.53   21.00
   1   7  -2  699.03   19.30
   1   7  -2  712.93   19.90
  -1   7   2  707.53   22.40
  -1   7   2  718.73   21.50
   1   7  -2  690.23   19.40
   0  -7  -2 1060.19   31.10
   0  -7   2 1016.30   29.20
   0  -7  -2 1042.80   27.90
   0  -7  -2 1053.59   29.20
   0  -7   2 1056.49   27.90
   0  -7   2 1047.30   27.70
   0  -7  -2 1055.59   31.20
   0  -7   2 1048.90   29.60
   0   7  -2 1085.19   27.50
   0   7   2 1035.20   28.80
   0   7   2 1046.30   27.70
   0   7  -2 1038.10   26.80
   0   7   2 1007.80   29.20
   0   7  -2 1034.70   27.20
   0   7   2 1046.70   30.10
   0   7  -2 1034.30   27.70
  -1  -7  -2  625.94   22.00
   1  -7   2  606.24   18.10
  -1  -7  -2  633.14   22.00
  -1  -7  -2  626.54   20.60
  -1  -7  -2  616.84   18.30
   1  -7   2  651.33   20.80
   1  -7   2  632.74   20.90
   1  -7   2  614.14   19.90
   1   7   2  651.73   20.70
   1   7   2  611.54   17.80
  -1   7  -2  609.34   19.40
   1   7   2  633.44   27.90
  -1   7  -2  624.34   18.10
  -1   7  -2  631.34   17.60
   1   7   2  637.64   21.10
  -1   7  -2  619.74   19.00
  -2  -7  -2  424.66   13.10
  -2  -7  -2  412.76   16.50
  -2  -7  -2  418.26   17.70
   2  -7   2  403.26   16.20
   2  -7   2  448.76   17.00
   2  -7   2  414.06   13.20
  -2  -7  -2  412.66   17.30
   2  -7   2  435.76   16.90
   2   7   2  418.06   12.50
   2   7   2  429.66   16.80
  -2   7  -2  419.26   12.50
  -2   7  -2  416.96   14.20
   2   7   2  422.06   16.40
  -2   7  -2  421.56   15.60
  -2   7  -2  408.16   15.50
  -3  -7  -2   83.09    9.40
   3  -7   2   76.79    8.60
  -3  -7  -2   61.39    7.90
  -3  -7  -2   68.09    8.70
   3  -7   2   50.99    5.20
   3  -7   2   63.79    8.40
   3  -7   2   70.29    8.70
  -3   7  -2   60.49    4.40
   3   7   2   63.09    8.20
  -3   7  -2   54.09    6.90
   3   7   2   45.60    7.60
  -3   7  -2   54.29    6.60
   3   7   2   62.89    4.00
  -4  -7  -2 1665.83   46.70
  -4  -7  -2 1666.03   45.40
   4  -7   2 1638.04   37.30
   4  -7   2 1645.84   45.80
  -4  -7  -2 1679.53   44.80
   4  -7   2 1632.04   44.70
  -4   7  -2 1648.73   36.80
  -4   7  -2 1673.23   42.40
  -4   7  -2 1714.33   44.60
   5  -7   2   16.90    6.20
  -5  -7  -2   28.50    7.00
  -5  -7  -2   26.70    8.90
  -5  -7  -2   19.60    5.70
   5  -7   2   42.20    8.50
   5   7   2   25.10    6.40
  -5   7  -2   23.40    6.60
   6  -7   2  968.50   32.20
  -6  -7  -2  985.70   35.00
  -6  -7  -2  992.80   32.00
   6  -7   2 1020.60   33.90
  -6  -7  -2  984.40   32.10
  -6   7  -2  994.20   31.90
  -6   7  -2  937.51   29.50
   6   7   2  987.40   31.20
  -7  -7  -2  260.47   28.10
  -7  -7  -2  280.17   16.90
   7  -7   2  237.88   18.20
  -7  -7  -2  267.77   16.90
   7  -7   2  267.47   19.20
  -7   7  -2  269.37   15.20
   7   7   2  252.67   16.80
  -7   7  -2  260.47   16.30
  -8  -7  -2  120.79   14.10
   8  -7   2   95.09   14.70
   8  -7   2   94.29   13.60
  -8  -7  -2   93.39   11.60
  -8  -7  -2  145.49   18.90
  -8   7  -2  130.69   14.30
   8   7   2  120.79   13.50
  -8   7  -2  110.69   13.70
   9  -7   2  426.26   28.80
  -9  -7  -2  467.35   31.80
  -9  -7  -2  437.96   23.70
   9  -7   2  462.95   27.90
  -9  -7  -2  479.65   23.90
   9   7   2  435.56   25.50
  -9   7  -2  473.45   22.50
  -9   7  -2  464.95   23.90
 -10  -7  -2   10.90   10.00
 -10  -7  -2   33.70   10.10
  10  -7   2   16.40   14.20
 -10   7  -2   14.30    9.90
 -10   7  -2   25.10   10.90
  11  -7   2  290.67   29.90
 -11  -7  -2  258.87   23.40
 -11  -7  -2  173.48   24.00
 -11   7  -2  242.08   27.20
  12  -7   2  117.29   21.80
 -12  -7  -2  100.79   17.20
 -12  -7  -2  147.49   25.70
 -12   7  -2   97.59   18.20
 -13  -7  -2   95.89   17.90
 -13  -7  -2  130.99   19.50
  13  -7   2   57.09   24.80
 -13   7  -2   92.19   18.40
 -14  -7  -2  201.28   26.20
 -14  -7  -2  207.48   26.20
 -14   7  -2  164.68   24.20
 -14  -8   2  130.19   24.60
 -14  -8   2  163.68   28.30
 -14   8   2  228.58   27.30
 -13  -8   2   16.40   18.10
 -13  -8   2  -22.40   18.00
 -13   8   2  -22.70   17.80
 -12  -8   2  154.18   21.30
  12  -8  -2  170.78   27.20
 -12  -8   2  122.49   19.60
 -12   8   2  148.49   21.30
 -11  -8   2   18.80   13.10
 -11  -8   2   -0.10   13.10
  11  -8  -2   26.10   17.20
 -11   8   2   25.20   14.70
  10  -8  -2   -1.60   15.60
 -10   8   2   22.50   12.70
  -9  -8   2   33.50   10.00
  -9  -8   2   43.40   11.40
   9  -8  -2   44.90   15.60
  -9   8   2   49.50   12.40
  -9   8   2   57.79   13.70
  -8  -8   2  115.39   16.90
   8  -8  -2  137.99   16.80
  -8  -8   2  128.49   15.50
   8  -8  -2  136.79   17.20
  -8  -8   2  148.59   16.70
   8   8  -2  159.28   13.80
  -8   8   2  109.39   13.10
  -8   8   2  131.69   16.50
  -8   8   2  140.29   13.10
  -7  -8   2   28.50    9.00
   7  -8  -2   34.40   12.00
   7  -8  -2   26.90    5.60
  -7  -8   2   14.10    9.80
  -7  -8   2   35.90    8.80
   7  -8  -2   26.30   10.90
  -7   8   2   33.70   10.00
   7   8  -2   28.70    6.80
  -7   8   2   43.90    6.90
  -7   8   2   23.20    8.10
   6  -8  -2  565.14   26.50
  -6  -8   2  511.65   23.60
  -6  -8   2  508.35   21.80
   6  -8  -2  514.85   24.80
  -6  -8   2  516.65   22.30
   6  -8  -2  499.15   17.20
  -6   8   2  543.75   23.00
   6   8  -2  528.85   17.50
  -6   8   2  516.25   22.20
  -6   8   2  490.75   17.30
  -5  -8   2   -3.20    6.10
  -5  -8   2    2.80    7.20
   5  -8  -2    2.20    5.00
  -5  -8   2   -5.20    5.00
   5  -8  -2   -5.50    8.70
   5   8  -2    0.10    4.40
  -5   8   2   10.60    5.40
  -5   8   2    4.50    6.50
  -5   8   2   -0.50    5.70
   4  -8  -2 2072.59   58.19
  -4  -8   2 2125.09   55.39
   4  -8  -2 2194.78   57.89
   4  -8  -2 2109.79   52.39
  -4  -8   2 2098.59   55.89
  -4  -8   2 2169.58   55.59
  -4   8   2 2180.38   55.79
  -4   8   2 2106.29   55.29
   4   8  -2 2130.49   50.09
  -4   8   2 2163.58   51.39
   3  -8  -2   -1.50    5.70
   3  -8  -2   -1.70    7.00
  -3  -8   2   -6.70    4.40
  -3  -8   2    0.20    5.20
  -3  -8   2    0.20    3.30
  -3  -8   2    3.30    5.10
   3  -8  -2   -1.80    5.50
   3   8  -2    0.90    2.90
  -3   8   2    5.80    5.30
  -3   8   2   -5.80    4.80
  -3   8   2   -1.40    5.20
   3   8  -2    2.40    4.00
  -2  -8   2 1677.13   44.30
  -2  -8   2 1681.33   45.30
  -2  -8   2 1697.43   45.30
   2  -8  -2 1625.14   48.20
   2  -8  -2 1675.53   44.90
   2  -8  -2 1704.73   43.70
   2  -8  -2 1693.63   47.70
  -2  -8   2 1731.03   40.70
  -2   8   2 1743.93   43.00
   2   8  -2 1739.83   40.80
  -2   8   2 1745.73   44.50
  -2   8   2 1754.62   45.20
   2   8  -2 1684.43   40.60
   2   8  -2 1674.73   43.80
   1  -8  -2   53.39    7.30
  -1  -8   2   50.59    7.20
  -1  -8   2   48.60    7.60
   1  -8  -2   43.00    7.90
  -1  -8   2   51.09    6.60
  -1  -8   2   50.59    6.30
   1  -8  -2   50.59    7.90
   1  -8  -2   44.50    8.00
  -1   8   2   63.29    7.70
   1   8  -2   43.70    5.40
  -1   8   2   45.10    6.40
  -1   8   2   56.99    7.20
   1   8  -2   51.29    5.40
   1   8  -2   40.30    6.80
   0  -8   2  771.32   25.30
   0  -8   2  806.52   23.50
   0  -8  -2  819.42   25.20
   0  -8  -2  794.82   27.20
   0  -8  -2  814.12   27.20
   0  -8   2  815.72   23.90
   0  -8   2  794.52   25.70
   0  -8  -2  821.32   24.10
   0   8   2  758.82   24.50
   0   8  -2  795.82   23.40
   0   8  -2  817.12   22.20
   0   8  -2  772.82   22.90
   0   8   2  788.42   23.20
   1  -8   2  204.78   12.60
  -1  -8  -2  218.28   14.00
   1  -8   2  206.58   10.30
  -1  -8  -2  200.68   12.40
  -1  -8  -2  198.88   10.90
   1  -8   2  195.78   12.40
   1  -8   2  213.48   12.50
  -1  -8  -2  203.68   13.60
  -1   8  -2  193.28   11.00
   1   8   2  195.88   12.90
  -1   8  -2  195.18    9.90
   1   8   2  203.78    9.70
  -2  -8  -2   85.99   10.70
   2  -8   2  106.69   10.50
   2  -8   2   98.99   11.40
  -2  -8  -2   90.19   10.20
   2  -8   2   93.89   10.40
  -2  -8  -2  105.39   11.60
   2  -8   2   76.79    7.30
  -2  -8  -2   97.39    7.90
  -2   8  -2   84.09    6.80
  -2   8  -2   87.19    9.10
  -2   8  -2   80.19    7.70
   2   8   2  100.89    9.60
   2   8   2   89.69    6.40
  -3  -8  -2  300.47   16.30
   3  -8   2  286.97   11.00
   3  -8   2  318.77   16.40
  -3  -8  -2  318.57   17.80
   3  -8   2  306.87   15.80
  -3  -8  -2  297.87   15.50
  -3  -8  -2  284.47   10.10
  -3   8  -2  287.97   14.90
   3   8   2  291.07    9.30
  -3   8  -2  300.67   13.10
   3   8   2  309.57   14.80
  -3   8  -2  310.97   10.20
  -4  -8  -2    0.60    5.30
   4  -8   2   17.10    6.70
   4  -8   2    7.80    3.00
   4  -8   2    0.70    6.10
  -4  -8  -2    4.60    7.70
  -4  -8  -2    8.10    6.30
  -4   8  -2    1.60    4.80
   4   8   2    0.70    5.30
  -4   8  -2   -0.50    5.90
  -4   8  -2    3.80    2.50
   5  -8   2  116.39   13.90
  -5  -8  -2  100.89   12.10
   5  -8   2  107.99   13.60
  -5  -8  -2   98.59   12.50
  -5  -8  -2  102.19   12.20
  -5   8  -2  102.59   12.10
   5   8   2   87.99   10.00
  -5   8  -2   96.09   10.20
  -6  -8  -2  572.24   27.70
  -6  -8  -2  607.84   24.70
   6  -8   2  584.14   26.10
   6  -8   2  621.24   26.20
  -6  -8  -2  605.24   25.10
   6   8   2  579.34   23.10
  -6   8  -2  616.84   24.70
   7  -8   2   37.10   12.20
  -7  -8  -2   47.10    9.80
   7  -8   2   18.10    8.90
  -7  -8  -2   45.40    9.80
  -7   8  -2   21.80    8.60
  -7   8  -2   54.99    9.60
   7   8   2   21.70    9.00
  -8  -8  -2  835.32   32.90
   8  -8   2  871.41   35.70
   8  -8   2  861.21   35.60
  -8  -8  -2  815.72   31.90
  -8  -8  -2  780.32   38.60
  -8   8  -2  853.51   32.20
   8   8   2  837.42   31.80
  -8   8  -2  859.81   30.30
  -9  -8  -2    3.40    9.40
   9  -8   2   16.10   12.30
  -9  -8  -2   13.00   10.00
  -9   8  -2    7.20    9.30
  -9   8  -2  -12.30    9.20
  10  -8   2  696.13   37.30
 -10  -8  -2  655.93   46.80
 -10  -8  -2  639.84   32.10
  11  -8   2    1.90   18.30
 -11  -8  -2    7.60   15.00
 -11  -8  -2    7.80   12.80
 -11   8  -2   27.20   14.00
 -12  -8  -2  247.48   28.80
 -12  -8  -2  255.47   28.00
  12  -8   2  301.87   32.90
 -12   8  -2  318.47   28.70
 -13  -8  -2   -2.20   17.90
  13  -8   2   83.79   51.99
 -13  -8  -2   40.50   19.70
 -13   8  -2   50.29   19.50
 -14  -8  -2  125.79   25.40
 -14  -8  -2  177.18   28.70
 -14   8  -2  115.09   24.60
 -13  -9   2   14.60   21.80
 -13  -9   2   45.00   20.30
 -13   9   2   25.40   21.70
 -12  -9   2  352.36   33.80
 -12  -9   2  290.47   32.60
 -12   9   2  442.26   34.20
 -11  -9   2   17.10   16.00
  11  -9  -2  -16.30   21.00
 -11  -9   2   17.60   13.80
 -11   9   2   27.40   15.90
 -10  -9   2  628.54   32.90
  10  -9  -2  700.83   41.00
 -10  -9   2  615.84   33.20
 -10   9   2  583.74   32.60
   9  -9  -2    2.40   14.60
  -9  -9   2    2.70   12.30
  -8  -9   2  683.03   30.80
  -8  -9   2  699.03   30.70
   8  -9  -2  643.44   34.90
  -8   9   2  694.73   30.30
  -8   9   2  723.93   31.70
   7  -9  -2   -3.50    5.40
  -7  -9   2   15.50    8.20
   7  -9  -2   -3.40   14.90
  -7  -9   2    3.90    9.10
   7  -9  -2   18.70   10.60
  -7  -9   2   16.20   11.60
   7   9  -2    3.80    7.40
  -7   9   2    7.20    9.90
  -7   9   2   19.90   10.70
  -6  -9   2  262.97   20.50
   6  -9  -2  276.67   25.20
  -6  -9   2  256.97   17.70
  -6  -9   2  280.87   18.70
   6  -9  -2  266.47   12.70
   6  -9  -2  265.37   21.00
   6   9  -2  264.97   13.00
  -6   9   2  281.27   13.90
  -6   9   2  251.37   18.20
  -6   9   2  258.97   18.40
   5  -9  -2    2.50    7.90
  -5  -9   2   10.90    8.00
   5  -9  -2   11.60   11.60
  -5  -9   2   -6.70    6.20
  -5  -9   2   -1.10    8.50
  -5   9   2   11.50    7.00
  -5   9   2   13.60    8.30
  -5   9   2    5.40    7.50
   5   9  -2   12.20    5.90
  -4  -9   2  153.08   13.50
  -4  -9   2  120.49   14.40
  -4  -9   2  172.28   13.70
   4  -9  -2  151.48   11.70
   4  -9  -2  146.19   18.40
   4  -9  -2  123.39   15.20
  -4   9   2  123.59   12.00
  -4   9   2  147.19   13.10
  -4   9   2  153.78   13.30
   4   9  -2  161.38    9.90
  -3  -9   2   98.89    8.00
   3  -9  -2  135.19   15.40
   3  -9  -2  113.79   11.10
   3  -9  -2  121.99   13.80
  -3  -9   2  100.89   12.60
  -3  -9   2  105.39   11.80
  -3  -9   2  107.89   12.00
  -3   9   2  110.29   12.30
  -3   9   2  124.99   11.20
  -3   9   2  116.69   11.80
   3   9  -2   96.89    7.10
   3   9  -2   94.59    8.50
  -2  -9   2   76.89    9.70
  -2  -9   2   71.29    8.60
   2  -9  -2   88.39   12.50
  -2  -9   2   84.49   10.50
   2  -9  -2   83.09   10.70
  -2  -9   2   74.09    8.70
   2  -9  -2   80.99   11.40
  -2   9   2   55.39    8.10
   2   9  -2   68.59    7.30
  -2   9   2   83.99   10.90
  -2   9   2   84.39   10.30
   2   9  -2   81.29    8.20
   1  -9  -2  100.89   10.90
   1  -9  -2   76.79   11.70
   1  -9  -2   85.59   10.30
   1  -9  -2   98.69   11.00
  -1  -9   2  105.19   11.20
  -1  -9   2   78.39   10.00
  -1  -9   2   87.99   10.40
  -1  -9   2   79.49    9.40
   1   9  -2   91.29   11.60
   1   9  -2   87.49    8.20
   1   9  -2   79.69    8.40
  -1   9   2  100.79    9.90
  -1   9   2   96.49   11.60
   0  -9   2  770.52   26.60
   0  -9   2  751.52   24.30
   0  -9  -2  744.93   25.20
   0  -9  -2  784.52   24.70
   0  -9   2  774.72   26.60
   0  -9  -2  770.32   28.70
   0  -9   2  777.82   23.90
   0  -9  -2  749.13   28.00
   0   9   2  767.12   23.20
   0   9  -2  747.03   23.50
   0   9  -2  761.72   22.00
   0   9   2  628.94   24.70
   0   9   2  756.02   25.20
   0   9  -2  800.22   23.60
  -1  -9  -2    0.50    7.90
  -1  -9  -2    4.40    5.70
   1  -9   2    8.20    6.60
   1  -9   2   11.40    5.20
  -1  -9  -2   10.00    6.60
   1  -9   2    4.70    6.20
   1  -9   2   14.90    8.30
  -1  -9  -2    2.80    6.10
   1   9   2    1.80    4.70
  -1   9  -2   -0.30    5.30
  -1   9  -2    4.70    5.50
  -1   9  -2    3.90    4.80
   1   9   2   12.40    6.20
  -2  -9  -2  940.21   32.80
  -2  -9  -2  962.90   30.20
   2  -9   2  920.51   26.00
  -2  -9  -2  900.41   32.00
  -2  -9  -2  916.71   25.60
   2  -9   2  944.21   31.30
   2  -9   2  945.61   31.20
   2   9   2  948.81   24.80
  -2   9  -2  933.61   25.30
  -2   9  -2  893.81   27.20
   2   9   2  912.11   28.90
  -2   9  -2  980.00   29.30
   3  -9   2   13.70    5.10
  -3  -9  -2   18.50    9.00
  -3  -9  -2   31.10    8.40
   3  -9   2   23.50    8.10
  -3  -9  -2   23.00    7.30
   3  -9   2   23.60    7.60
   3   9   2   12.70    6.50
  -3   9  -2   16.50    7.30
  -3   9  -2   23.90    4.70
  -3   9  -2   22.90    6.10
   3   9   2   13.50    3.60
  -4  -9  -2 1404.76   43.30
  -4  -9  -2 1414.56   42.10
   4  -9   2 1457.55   43.80
   4  -9   2 1388.46   33.70
  -4  -9  -2 1431.36   45.00
   4  -9   2 1380.06   43.00
  -4   9  -2 1447.06   41.70
   4   9   2 1418.06   40.10
  -4   9  -2 1427.46   38.70
  -5  -9  -2    3.80    7.70
  -5  -9  -2    7.10    7.00
  -5  -9  -2   -3.60   10.30
   5  -9   2    6.30   14.40
   5  -9   2    1.40    7.40
  -5   9  -2    4.40    6.70
  -5   9  -2   10.20    8.00
   5   9   2   28.90    8.00
  -6  -9  -2  427.36   37.00
  -6  -9  -2  452.45   22.80
   6  -9   2  483.75   25.70
   6  -9   2  430.06   23.90
  -6  -9  -2  456.15   23.90
  -6   9  -2  454.05   20.80
   6   9   2  480.35   22.10
  -6   9  -2  477.75   22.90
  -7  -9  -2   31.70   10.40
   7  -9   2   23.50   10.10
  -7  -9  -2   36.40   17.90
   7  -9   2   39.70   15.10
  -7  -9  -2   35.60   10.80
  -7   9  -2   26.50    9.90
  -7   9  -2   36.10   10.80
   8  -9   2  118.99   15.20
  -8  -9  -2  165.08   19.10
  -8  -9  -2  144.19   17.20
  -8   9  -2  157.88   18.50
   9  -9   2   18.20   14.90
  -9  -9  -2    0.90   11.40
  -9  -9  -2    2.70   15.50
  -9   9  -2   15.80   22.70
 -10  -9  -2  -11.20   13.10
 -10  -9  -2   -5.50   13.70
  10  -9   2  -10.30   16.00
 -10   9  -2   12.50   13.30
  11  -9   2   -6.80   18.70
 -11  -9  -2   -2.10   15.20
 -11  -9  -2   -3.60   14.50
 -11   9  -2   18.40   15.40
  12  -9   2  180.78   28.00
 -12  -9  -2  170.08   22.90
 -12  -9  -2  168.98   23.00
 -12   9  -2  190.58   23.40
 -13  -9  -2   39.10   20.90
  13  -9   2   23.20   49.20
 -13  -9  -2   22.70   20.30
 -13   9  -2   -1.70   20.20
 -12 -10   2  104.19   24.50
 -12 -10   2   71.99   23.10
 -12  10   2   96.29   24.30
  11 -10  -2   74.49   24.80
 -11 -10   2   62.59   18.20
 -11 -10   2   74.49   20.30
 -11  10   2  102.79   21.10
  10 -10  -2   42.60   21.60
 -10 -10   2   10.50   14.80
 -10 -10   2   15.90   15.20
 -10  10   2  -11.70   15.70
  -9 -10   2  122.19   16.90
   9 -10  -2   82.09   20.20
  -9 -10   2  118.29   16.90
  -9  10   2  141.29   20.00
   8 -10  -2  107.69   19.40
  -8 -10   2   59.49   13.80
  -8  10   2   81.09   19.70
   7 -10  -2   53.49   13.60
   7 -10  -2   54.99    7.60
  -7 -10   2   59.69   12.90
  -7 -10   2   57.29   14.40
  -7  10   2   48.40   13.00
  -6 -10   2  535.85   26.00
  -6 -10   2  555.64   26.30
   6 -10  -2  585.24   30.30
  -6 -10   2  539.55   30.30
  -6  10   2  544.15   26.00
  -6  10   2  522.05   26.20
   5 -10  -2   28.30    7.70
  -5 -10   2   31.00   12.00
  -5 -10   2   25.20    9.20
   5 -10  -2   34.40   11.40
  -5 -10   2   41.30    9.30
   5 -10  -2   36.10   14.60
  -5  10   2   35.60   10.40
  -5  10   2   23.10    9.80
  -4 -10   2  919.71   32.60
   4 -10  -2  921.41   35.70
   4 -10  -2  898.21   28.40
   4 -10  -2  896.51   37.60
  -4 -10   2  966.30   32.10
  -4 -10   2  875.51   33.50
  -4  10   2  913.51   31.60
  -4  10   2  929.41   31.90
  -4  10   2  889.31   27.80
   4  10  -2  900.41   24.70
   3 -10  -2   28.90   13.10
   3 -10  -2   13.40    8.30
  -3 -10   2   -7.70    6.80
   3 -10  -2    4.40    7.00
  -3 -10   2    2.20    6.90
  -3 -10   2    7.00    5.10
  -3 -10   2  -11.00    8.60
  -3  10   2   12.20    8.50
   3  10  -2    9.90    4.50
  -3  10   2   -1.20    7.20
   3  10  -2   -2.70    5.80
   2 -10  -2  763.82   30.70
  -2 -10   2  730.33   22.90
   2 -10  -2  757.02   31.60
   2 -10  -2  775.02   26.30
  -2 -10   2  760.72   28.30
  -2 -10   2  721.83   28.30
  -2 -10   2  796.52   27.00
  -2  10   2  799.22   26.60
  -2  10   2  711.63   25.50
   2  10  -2  744.83   22.10
   2  10  -2  734.13   22.00
  -1 -10   2  188.48   14.10
   1 -10  -2  194.58   14.30
   1 -10  -2  170.68   17.10
  -1 -10   2  182.58   16.10
  -1 -10   2  200.08   15.10
  -1 -10   2  182.18   13.50
   1 -10  -2  150.18   19.40
   1  10  -2  174.08   11.40
  -1  10   2  197.68   12.90
  -1  10   2  170.68   14.30
   1  10  -2  182.98   11.50
   0 -10   2  661.63   26.40
   0 -10  -2  683.43   29.30
   0 -10   2  694.13   23.50
   0 -10   2  685.83   24.80
   0 -10  -2  662.83   24.70
   0 -10   2  669.63   26.80
   0 -10  -2  661.83   24.80
   0 -10  -2  715.03   28.60
   0  10  -2  701.33   23.00
   0  10   2  642.84   24.40
   0  10  -2  673.23   23.60
   0  10  -2  681.53   21.40
   0  10   2  679.23   22.40
   1 -10   2   59.09   10.30
   1 -10   2   53.89    7.80
  -1 -10  -2   31.80    8.70
  -1 -10  -2   51.69   10.50
  -1 -10  -2   36.70    8.80
   1 -10   2   57.09   10.60
  -1  10  -2   50.59    7.60
  -1  10  -2   52.09    8.30
   1  10   2   40.80    6.70
  -1  10  -2   41.50    7.80
   1  10   2   71.09    9.60
  -2 -10  -2  111.59   11.00
  -2 -10  -2  111.49   12.40
   2 -10   2   91.89   12.60
   2 -10   2  109.59   13.40
  -2 -10  -2   88.09   12.00
  -2 -10  -2  123.89   14.30
   2 -10   2   87.19   10.40
  -2  10  -2  106.89   11.50
   2  10   2   93.79   10.90
  -2  10  -2   98.49   10.90
  -2  10  -2  104.89   12.30
   2  10   2  102.29    8.60
  -3 -10  -2  284.87   18.30
   3 -10   2  273.57   18.90
  -3 -10  -2  280.07   22.60
   3 -10   2  263.77   19.90
  -3 -10  -2  268.47   19.60
   3 -10   2  243.98   12.70
   3  10   2  220.68   15.80
   3  10   2  245.68    9.80
  -3  10  -2  244.18   16.40
  -3  10  -2  277.27   15.40
   4 -10   2   24.00    9.80
  -4 -10  -2   24.50    9.20
   4 -10   2   25.90   11.50
  -4 -10  -2   37.70   12.50
  -4 -10  -2   34.20   10.10
   4 -10   2   40.00    5.40
  -4  10  -2   20.70    8.80
   4  10   2   29.90    9.00
  -4  10  -2   40.60    9.60
   5 -10   2  231.28   20.10
  -5 -10  -2  214.88   18.90
  -5 -10  -2  200.68   18.00
   5 -10   2  247.78   23.10
  -5  10  -2  222.18   18.20
  -6 -10  -2  193.98   19.00
   6 -10   2  160.48   20.10
  -6 -10  -2  194.18   19.30
  -6  10  -2  186.08   18.20
  -7 -10  -2  193.88   20.70
  -7 -10  -2  263.37   22.80
   7 -10   2  261.17   24.30
  -7  10  -2  205.08   20.40
  -8 -10  -2  469.75   28.30
   8 -10   2  502.65   32.50
  -8 -10  -2  511.05   48.20
  -8  10  -2  483.85   31.70
   9 -10   2    7.10   15.90
  -9 -10  -2    1.10   13.50
  -9 -10  -2    8.60   14.40
  -9  10  -2    2.70   14.30
  10 -10   2  393.66   40.70
 -10 -10  -2  400.76   32.50
 -10 -10  -2  433.56   32.90
 -10  10  -2  460.75   31.70
 -11 -10  -2  -17.20   17.10
 -11 -10  -2   17.30   16.80
  11 -10   2   41.80   24.40
 -11  10  -2   21.30   18.60
 -12 -10  -2  149.59   25.00
  12 -10   2  182.28   32.90
 -12 -10  -2  146.69   25.10
 -12  10  -2  155.78   25.20
 -11 -11   2   -1.00   21.20
 -11 -11   2  -10.80   20.70
 -11  11   2   28.10   21.60
 -10 -11   2  161.88   23.60
 -10 -11   2  155.98   22.80
  10 -11  -2  162.18   30.30
 -10  11   2  161.78   23.80
  -9 -11   2   -4.80   14.60
  -9 -11   2   -0.20   15.20
   9 -11  -2    9.50   21.60
  -9  11   2  -10.30   16.70
  -8 -11   2  240.58   26.00
  -8 -11   2  264.27   27.40
   8 -11  -2  221.58   25.10
  -8  11   2  226.68   25.60
   7 -11  -2  104.69   20.20
  -7 -11   2   81.29   15.10
  -7 -11   2   63.39   16.00
  -7  11   2   76.59   15.00
   6 -11  -2   41.50   15.90
  -6 -11   2   58.99   13.40
   6 -11  -2   54.79   11.90
  -6 -11   2   32.70   11.70
  -6  11   2   46.20   13.20
  -5 -11   2  268.47   20.80
   5 -11  -2  260.27   24.50
   5 -11  -2  256.27   16.30
  -5  11   2  239.58   20.10
   4 -11  -2   44.50   11.70
   4 -11  -2   39.00    9.20
  -4 -11   2   28.30   10.60
  -4 -11   2   28.10   10.80
  -4  11   2   41.90   11.30
  -3 -11   2  587.34   27.00
   3 -11  -2  572.14   23.30
  -3 -11   2  569.34   28.90
  -3 -11   2  594.94   25.70
   3 -11  -2  545.25   29.00
   3  11  -2  526.55   16.90
  -3  11   2  559.04   24.50
   2 -11  -2   25.80    9.00
   2 -11  -2   35.00   11.70
  -2 -11   2   44.10   12.20
  -2 -11   2   14.20    8.80
  -2 -11   2   22.50    9.00
  -2  11   2    7.40    8.00
  -1 -11   2  221.78   16.80
   1 -11  -2  242.58   28.10
  -1 -11   2  258.77   21.20
   1 -11  -2  246.48   21.00
  -1 -11   2  255.37   18.80
   1 -11  -2  265.87   17.40
  -1  11   2  259.17   16.20
   1  11  -2  238.58   14.50
   0 -11  -2  200.48   25.50
   0 -11   2  196.98   17.60
   0 -11   2  187.28   19.40
   0 -11  -2  193.78   19.80
   0 -11  -2  174.78   16.40
   0 -11   2  168.58   14.60
   0  11   2  184.18   13.60
   0  11   2  209.68   24.90
   0  11  -2  177.78   13.90
   1 -11   2   94.59   10.60
   1 -11   2  116.39   15.20
  -1 -11  -2   76.69   12.30
  -1 -11  -2   92.49   12.70
   1 -11   2  117.49   14.60
  -1 -11  -2   56.09   17.30
   1  11   2   87.79   11.00
  -1  11  -2  109.49   13.30
   2 -11   2  508.35   25.50
  -2 -11  -2  531.65   24.60
  -2 -11  -2  495.55   26.40
   2 -11   2  517.05   20.00
   2 -11   2  533.65   30.20
  -2  11  -2  498.75   22.60
  -3 -11  -2    9.10    9.70
   3 -11   2   -8.80    8.80
   3 -11   2    5.00    7.00
  -3 -11  -2    1.60    9.10
   3  11   2    4.10    4.80
  -3  11  -2   -4.80    8.60
   4 -11   2  425.26   25.40
   4 -11   2  465.95   15.60
  -4 -11  -2  422.56   26.30
  -4 -11  -2  477.35   24.90
  -4  11  -2  460.05   23.40
  -5 -11  -2  122.49   15.60
  -5 -11  -2  133.19   15.60
   5 -11   2  176.58   19.30
  -5  11  -2  114.49   15.40
  -6 -11  -2  209.88   30.80
   6 -11   2  217.68   24.40
  -6 -11  -2  203.98   21.30
  -6  11  -2  221.68   21.60
  -7 -11  -2  189.68   23.10
  -7 -11  -2  214.58   24.00
  -7  11  -2  187.68   22.60
   8 -11   2   34.90   17.70
  -8 -11  -2   24.70   16.10
  -8 -11  -2   44.70   16.40
  -8  11  -2   65.19   17.40
   9 -11   2  194.48   27.10
  -9 -11  -2  184.28   23.30
  -9 -11  -2  232.78   24.70
  -9  11  -2  234.38   25.00
 -10 -11  -2  -29.40   18.70
  10 -11   2  -15.20   22.30
 -10 -11  -2   -7.30   17.70
 -10  11  -2   26.10   18.70
 -11 -11  -2  192.08   27.10
 -11 -11  -2  209.18   27.90
  11 -11   2  205.48   32.70
 -11  11  -2  230.88   27.40
 -10 -12   2   10.90   22.30
  10 -12  -2    1.80   39.10
 -10 -12   2   29.80   22.20
 -10  12   2   16.70   22.20
  -9 -12   2  293.07   29.80
   9 -12  -2  384.56   44.90
  -9 -12   2  292.37   33.90
  -9  12   2  297.57   34.30
  -8 -12   2   27.00   17.10
  -8 -12   2  -10.90   17.30
   8 -12  -2  -10.30   20.30
  -8  12   2   -6.60   17.00
  -7 -12   2  204.08   27.00
   7 -12  -2  210.08   26.50
  -7 -12   2  238.58   28.00
  -7  12   2  157.38   20.50
  -6 -12   2   78.69   16.80
  -6 -12   2   74.59   15.80
  -6  12   2   60.49   16.20
  -5 -12   2   40.50   14.60
  -5 -12   2   55.49   14.70
  -5  12   2   79.79   15.30
   4 -12  -2  124.89   17.60
  -4 -12   2  122.19   15.90
   4 -12  -2  148.19   17.70
  -4 -12   2  123.89   17.10
  -4  12   2  130.29   15.50
  -3 -12   2    3.60   10.60
  -3 -12   2    7.70   11.00
   3 -12  -2   -7.00   11.70
   3 -12  -2   21.20   10.40
  -3  12   2   -9.90   10.00
  -2 -12   2   68.69   12.90
   2 -12  -2   62.39   12.00
  -2 -12   2   68.49   12.60
   2 -12  -2   69.69   13.10
   2  12  -2   81.49    9.60
  -2  12   2   64.99   11.70
  -1 -12   2  154.78   17.10
   1 -12  -2  150.38   17.70
  -1 -12   2  173.68   24.90
   1 -12  -2  143.59   15.10
  -1  12   2  167.88   16.40
   1  12  -2  154.58   14.50
   0 -12  -2  125.39   16.70
   0 -12  -2  122.39   14.60
   0 -12   2  132.99   13.70
   0  12   2  132.79   14.90
   0  12  -2  132.79   15.60
  -1 -12  -2  343.37   22.30
  -1 -12  -2  338.67   26.20
   1 -12   2  338.87   19.40
   1  12   2  295.87   16.60
  -1  12  -2  331.57   19.60
  -2 -12  -2    1.10   11.30
   2 -12   2   -5.50    9.20
  -2 -12  -2   17.50   11.30
   2  12   2   20.10    7.50
  -2  12  -2    7.30   10.00
  -3 -12  -2  497.85   27.00
   3 -12   2  441.56   30.80
   3 -12   2  450.85   26.90
  -3  12  -2  509.15   25.60
   4 -12   2   -7.00   11.80
  -4 -12  -2    2.20   12.30
  -4 -12  -2  -17.80   12.70
  -4  12  -2  -19.10   10.70
  -5 -12  -2  294.17   37.10
  -5 -12  -2  338.17   28.90
   5 -12   2  369.56   29.80
  -5  12  -2  372.06   25.70
  -6 -12  -2   17.20   14.10
   6 -12   2    9.60   14.30
  -6 -12  -2   30.70   15.20
  -6  12  -2   11.10   13.40
  -7 -12  -2  174.68   22.90
  -7 -12  -2  138.99   19.60
   7 -12   2  129.89   22.70
  -7  12  -2  137.19   20.10
   8 -12   2  -13.40   19.80
  -8 -12  -2   27.10   19.70
  -8 -12  -2   56.29   18.10
  -8  12  -2   67.19   19.10
  -9 -12  -2  -19.60   18.50
   9 -12   2  -24.90   24.00
  -9 -12  -2  -15.40   17.30
  -9  12  -2   16.80   19.30
  10 -12   2   25.40   27.30
 -10 -12  -2   57.79   24.60
 -10  12  -2   36.60   23.40
  -8 -13   2   11.20   19.70
  -8 -13   2   -9.80   21.60
   8 -13  -2   41.80   28.80
  -8  13   2   26.60   21.00
   7 -13  -2  121.09   25.60
  -7 -13   2  168.58   24.30
  -7 -13   2  143.99   22.90
  -7  13   2  164.08   22.80
  -6 -13   2  -17.50   15.80
  -6 -13   2    5.90   17.10
   6 -13  -2  -15.60   19.20
  -6  13   2   -6.40   16.00
  -5 -13   2  403.46   33.10
  -5 -13   2  350.86   29.70
  -5  13   2  418.56   29.50
   4 -13  -2    3.80   18.00
  -4 -13   2   13.80   14.80
  -3 -13   2  464.35   30.20
  -3 -13   2  401.26   28.00
   3 -13  -2  380.06   32.70
   3 -13  -2  414.16   30.20
  -3  13   2  454.45   26.90
   2 -13  -2   37.60   13.70
   2 -13  -2   13.20   14.00
  -2 -13   2   -2.30   12.40
  -2 -13   2    1.60   13.00
  -2  13   2   21.50   12.40
  -1 -13   2  281.87   26.80
   1 -13  -2  305.17   28.70
  -1 -13   2  273.47   23.00
   1 -13  -2  271.37   24.40
  -1  13   2  316.97   21.40
   0 -13   2   -3.90   12.60
   0 -13  -2    4.70   15.30
   0 -13  -2   -5.70   13.00
   0 -13   2    4.70   12.10
   0  13  -2    0.20   10.70
   0  13   2   -1.70   10.20
   1 -13   2  136.59   17.10
   1 -13   2  193.88   20.40
  -1 -13  -2  181.68   19.20
  -1 -13  -2  208.58   23.80
  -1  13  -2  173.68   17.00
  -2 -13  -2  -24.50   12.60
  -2 -13  -2   22.60   15.00
   2 -13   2  -14.60   12.20
  -2  13  -2    4.10   11.80
   3 -13   2    2.00   13.50
  -3 -13  -2   23.10   16.60
  -3 -13  -2   20.30   16.00
  -3  13  -2    2.60   12.90
  -4 -13  -2    6.70   15.10
  -4 -13  -2   11.30   16.90
  -5 -13  -2   57.29   18.80
   5 -13   2   66.49   19.00
  -5 -13  -2   63.49   18.40
  -5  13  -2   37.00   15.80
   6 -13   2   -5.20   18.20
  -6 -13  -2   11.60   17.70
  -6 -13  -2   -3.30   18.70
  -6  13  -2   21.20   17.00
  -7 -13  -2  288.57   37.30
  -7 -13  -2  288.17   34.10
   7 -13   2  252.97   28.60
  -7  13  -2  225.58   25.70
  -8 -13  -2   35.50   22.20
  -8 -13  -2    3.90   21.40
   8 -13   2    0.60   24.30
  -8  13  -2  -17.40   20.60
  -6 -14   2  -27.00   21.00
   6 -14  -2  -17.30   25.30
  -6  14   2   21.80   21.20
  -5 -14   2   63.89   21.50
   5 -14  -2   53.79   25.50
  -5 -14   2   54.29   21.80
  -5  14   2   64.49   20.70
  -4 -14   2   70.09   19.30
  -4 -14   2    9.30   18.50
   4 -14  -2   58.99   23.00
  -4  14   2   75.49   19.00
  -3 -14   2    7.80   17.60
   3 -14  -2   -6.70   18.90
  -3 -14   2   -6.10   16.40
  -3  14   2  -12.00   16.10
  -2 -14   2   57.59   17.70
  -2 -14   2   77.19   18.30
   2 -14  -2   64.69   20.60
  -2  14   2   57.29   16.40
   1 -14  -2  137.79   22.80
   1 -14  -2  173.68   24.70
  -1 -14   2  118.89   19.90
  -1 -14   2  140.79   20.80
   0 -14  -2   88.79   19.20
   0 -14  -2   43.90   18.90
   0 -14   2   56.09   16.70
  -1 -14  -2  281.77   30.70
   1 -14   2  214.28   23.80
  -1 -14  -2  285.27   36.30
  -2 -14  -2   10.20   19.20
  -2 -14  -2  -20.70   16.30
   2 -14   2    6.60   17.10
  -2  14  -2   18.50   15.40
   3 -14   2  257.17   33.00
  -3 -14  -2  190.78   23.50
  -3 -14  -2  280.37   36.60
  -3  14  -2  236.38   27.90
  -4 -14  -2    6.00   19.00
  -4 -14  -2  -24.10   18.40
  -4  14  -2   14.60   17.70
   5 -14   2  252.67   31.40
  -5 -14  -2  251.77   30.70
  -5 -14  -2  240.98   27.30
  -5  14  -2  237.48   26.40
  -6 -14  -2   70.59   26.50
   0 -15   2   71.49   20.60
   0 -15  -2   40.20   21.30
 -16   0   3  -21.80   20.40
 -16   0   3  -15.70   16.90
 -16   0   3  -11.00   19.20
 -15   0   3  278.37   25.80
 -15   0   3  252.37   24.60
 -15   0   3  282.47   28.80
 -14   0   3   -3.40   12.40
 -14   0   3   -5.70   11.20
 -14   0   3    4.20   11.30
 -13   0   3 1036.30   35.00
 -13   0   3 1072.79   39.20
 -13   0   3 1066.89   36.40
  12   0  -3   -2.20   12.90
 -12   0   3  -21.80   15.20
 -12   0   3    6.00    7.80
 -12   0   3  -10.00    7.90
 -12   0   3  -10.20    8.20
 -11   0   3 2073.19   53.39
 -11   0   3 2024.60   56.39
  11   0  -3 1981.10   62.29
 -11   0   3 2067.99   61.39
 -11   0   3 2015.40   54.19
 -10   0   3  -10.00    7.50
  10   0  -3  -17.40    8.60
 -10   0   3   -4.10    5.40
 -10   0   3    1.10    5.80
 -10   0   3    6.60    5.60
  -9   0   3  672.83   22.90
  -9   0   3  695.23   22.10
  -9   0   3  640.34   23.40
   9   0  -3  667.53   22.70
   9   0  -3  656.33   27.90
  -9   0   3  700.83   29.20
  -8   0   3    3.10    4.50
   8   0  -3    3.00    5.10
  -8   0   3   -5.80    5.70
  -8   0   3    0.10    4.10
  -8   0   3    7.40    5.90
   8   0  -3   -2.70    5.50
   8   0  -3    3.80    6.40
  -8   0   3    6.60    4.20
  -7   0   3 1418.66   36.60
  -7   0   3 1411.16   37.10
   7   0  -3 1403.06   41.30
   7   0  -3 1422.66   36.10
  -7   0   3 1482.65   37.20
  -7   0   3 1347.27   39.20
  -7   0   3 1207.28   37.50
   7   0  -3 1419.26   35.90
   6   0  -3    1.50    3.50
  -6   0   3    0.90    3.00
   6   0  -3    4.20    3.40
  -6   0   3    9.70    4.30
  -6   0   3    2.10    3.00
  -6   0   3    4.30    3.50
   6   0  -3   -1.70    4.10
   5   0  -3   67.69    5.50
  -5   0   3   74.19    5.40
  -5   0   3   67.49    5.30
  -5   0   3   67.89    6.20
  -5   0   3   60.09    6.50
   5   0  -3   74.59    5.70
  -4   0   3    1.20    2.00
   4   0  -3    0.10    2.00
  -4   0   3    9.50    2.90
   4   0  -3    4.50    2.40
  -4   0   3    0.60    1.80
  -4   0   3    1.40    2.40
  -3   0   3 1055.39   25.80
   3   0  -3 1002.90   25.50
  -3   0   3 1026.40   25.20
  -3   0   3 1040.30   25.00
  -3   0   3 1024.30   26.00
   3   0  -3 1053.29   24.60
  -2   0   3    0.20    1.40
   2   0  -3    2.50    1.50
   2   0  -3    2.00    1.60
   2   0  -3    0.20    1.30
  -2   0   3   -0.20    0.90
  -2   0   3    4.10    1.50
   2   0  -3    0.00    0.90
  -2   0   3    2.70    1.50
   1   0  -3 3536.35   78.99
  -1   0   3 3660.83   79.09
   1   0  -3 3700.63   80.19
   1   0  -3 3760.02   78.79
  -1   0   3 3678.43   80.29
  -1   0   3 3656.13   78.89
   1   0  -3 3514.55   80.19
  -1   0   3 3740.63   80.29
   0   0  -3    1.80    1.30
   0   0   3    0.90    0.80
   0   0   3    1.60    0.90
   0   0  -3    2.60    1.00
   0   0   3    3.30    1.30
   0   0  -3    3.90    0.80
   0   0   3    1.10    1.20
   1   0   3 7255.17  152.18
  -1   0  -3 7291.27  152.28
  -1   0  -3 6420.86  152.58
  -1   0  -3 7144.19  151.58
   1   0   3 7092.29  151.48
   1   0   3 6838.72  152.68
   1   0   3 7342.87  151.58
   2   0   3    4.70    1.70
   2   0   3    3.30    1.20
   2   0   3    2.70    1.30
  -2   0  -3    5.70    2.50
  -2   0  -3    2.20    1.40
   2   0   3    3.20    1.80
  -2   0  -3    7.80    1.80
  -2   0  -3    3.80    1.40
  -3   0  -3 2213.48   48.50
  -3   0  -3 2157.18   51.79
   3   0   3 2065.99   48.60
  -3   0  -3 2126.49   47.60
  -3   0  -3 2118.29   48.60
   3   0   3 2127.49   47.60
   3   0   3 2057.39   51.29
  -4   0  -3    0.20    1.80
   4   0   3   -2.90    1.90
  -4   0  -3    1.90    3.30
   4   0   3    1.00    1.80
  -4   0  -3    3.30    2.40
   4   0   3    1.80    3.50
   4   0   3    0.20    2.40
  -4   0  -3   -0.40    2.00
  -5   0  -3 2952.20   66.89
   5   0   3 2952.90   66.09
   5   0   3 2984.00   72.39
  -5   0  -3 2855.21   65.99
  -5   0  -3 2952.60   67.89
   5   0   3 2971.60   66.59
  -5   0  -3 2842.82   71.99
   6   0   3    3.70    3.20
  -6   0  -3   -3.70    2.60
  -6   0  -3    2.80    2.70
  -6   0  -3   -0.30    5.40
  -6   0  -3    7.30    2.90
   6   0   3    4.00    3.20
   6   0   3   -0.50    3.20
   6   0   3    3.60    5.20
  -7   0  -3  883.21   25.60
  -7   0  -3  946.81   32.10
  -7   0  -3  846.12   27.40
   7   0   3  904.41   25.20
   7   0   3  916.21   24.90
   7   0   3  934.31   27.10
  -7   0  -3  902.51   26.70
   7   0   3  878.01   31.30
  -8   0  -3    5.10    4.40
  -8   0  -3    7.70    3.90
   8   0   3   -1.30    5.50
   8   0   3   -6.50    5.20
   8   0   3    7.60    7.30
  -8   0  -3   -1.80    3.80
  -8   0  -3    3.40    8.60
   9   0   3   30.70    9.80
  -9   0  -3   24.40   10.90
  -9   0  -3   29.30    6.40
  -9   0  -3   36.10    6.50
   9   0   3   21.90    6.90
  -9   0  -3   30.10    5.80
   9   0   3   33.50    7.80
 -10   0  -3    7.40    6.20
  10   0   3   15.90   10.70
 -10   0  -3   -8.90    5.10
 -10   0  -3   -6.60    5.00
 -10   0  -3   -0.30   11.20
  11   0   3  558.94   31.50
 -11   0  -3  563.74   34.70
 -11   0  -3  574.84   22.00
 -11   0  -3  532.45   24.00
 -11   0  -3  555.14   21.00
 -12   0  -3   -5.50    7.00
 -12   0  -3   -0.70    8.60
 -12   0  -3    5.40    7.80
  12   0   3   -4.70   13.90
 -13   0  -3  687.33   27.60
  13   0   3  682.43   39.70
 -13   0  -3  656.03   26.80
 -13   0  -3  691.63   31.70
 -14   0  -3   -2.30   11.70
 -14   0  -3   10.00   10.90
 -14   0  -3    2.50   14.00
 -15   0  -3  670.63   31.90
 -15   0  -3  655.63   38.00
 -15   0  -3  650.93   32.80
 -16   0  -3  -22.40   20.20
 -16   0  -3    5.20   15.90
 -16  -1   3   52.29   21.20
 -16  -1   3  -19.00   17.20
 -16   1   3  -25.60   19.10
 -16   1   3    4.50   17.70
 -16   1   3  -24.50   15.60
 -15  -1   3  255.07   26.80
 -15  -1   3  268.17   29.10
 -15  -1   3  310.57   24.30
 -15   1   3  317.37   29.20
 -15   1   3  333.67   26.70
 -14  -1   3   53.99   15.10
 -14  -1   3   39.70   11.60
 -14  -1   3   63.89   13.70
 -14   1   3   29.40   12.60
 -14   1   3   23.60   12.60
 -14   1   3   51.29   12.60
 -13  -1   3  116.89   14.80
 -13  -1   3  101.69   15.10
 -13  -1   3   71.99   12.60
 -13   1   3   71.49   12.40
 -13   1   3   72.39   11.70
 -13   1   3   68.89   11.50
 -12  -1   3  204.08   15.00
 -12  -1   3  192.98   21.80
 -12  -1   3  174.28   17.50
  12  -1  -3  211.28   25.60
 -12  -1   3  199.28   17.10
 -12   1   3  214.68   16.50
 -12   1   3  165.78   20.40
 -12   1   3  170.08   18.10
 -12   1   3  183.38   15.70
 -11  -1   3   10.50   11.50
  11  -1  -3   21.60   10.60
 -11  -1   3    0.50    6.00
 -11  -1   3   14.40    7.30
 -11  -1   3    4.20    6.60
 -11   1   3   11.50    6.60
 -11   1   3  -13.60    7.20
 -11   1   3   20.50   13.50
 -11   1   3    5.70    7.20
  10  -1  -3  -10.90    8.90
 -10  -1   3    7.70    5.60
 -10  -1   3    8.80    5.80
 -10  -1   3   13.90    6.50
 -10  -1   3   18.20    9.50
 -10   1   3   18.10    6.50
  10   1  -3   30.40    7.80
 -10   1   3   29.60   10.10
 -10   1   3   12.10    5.50
 -10   1   3   15.60    6.10
  -9  -1   3  477.25   22.50
  -9  -1   3  449.16   16.40
  -9  -1   3  447.56   18.60
  -9  -1   3  432.16   18.10
   9  -1  -3  472.65   23.50
   9  -1  -3  428.66   19.30
   9   1  -3  434.06   17.10
  -9   1   3  442.66   17.60
  -9   1   3  466.25   23.10
  -9   1   3  440.46   17.20
  -9   1   3  446.16   19.50
  -9   1   3  469.85   19.20
   8  -1  -3   40.20    8.70
  -8  -1   3   75.69    8.60
  -8  -1   3   61.29    8.60
  -8  -1   3   45.50    9.00
  -8  -1   3   53.79    6.70
   8  -1  -3   43.10    7.30
   8  -1  -3   53.59    7.80
  -8  -1   3   53.59    7.10
  -8   1   3   44.30    8.10
  -8   1   3   37.10    5.90
  -8   1   3   50.59    6.90
   8   1  -3   55.19    6.70
  -8   1   3   48.10    7.60
   8   1  -3   61.99    8.30
  -8   1   3   49.50    6.40
  -7  -1   3 2192.28   53.89
   7  -1  -3 2250.67   53.79
  -7  -1   3 2154.68   51.79
   7  -1  -3 2184.18   53.69
   7  -1  -3 2159.68   58.39
  -7  -1   3 2243.68   54.19
  -7  -1   3 2250.87   54.59
  -7  -1   3 2104.59   56.39
  -7   1   3 2261.87   57.49
  -7   1   3 2112.59   53.19
  -7   1   3 2197.38   53.89
   7   1  -3 2202.18   52.19
   7   1  -3 2225.68   52.59
  -7   1   3 2154.48   54.29
   6  -1  -3   14.50    4.70
  -6  -1   3   28.00    4.70
  -6  -1   3   27.20    5.80
  -6  -1   3   29.00    5.50
   6  -1  -3   35.00    5.30
   6  -1  -3   32.70    5.30
  -6  -1   3   23.90    3.80
  -6  -1   3   24.80    4.60
  -6   1   3   20.30    4.50
   6   1  -3   26.80    4.30
  -6   1   3   30.30    6.20
   6   1  -3   18.40    5.40
   6   1  -3   27.20    4.10
  -5  -1   3 5344.27  120.99
  -5  -1   3 5586.54  119.49
  -5  -1   3 5414.46  117.49
   5  -1  -3 5598.44  118.99
   5  -1  -3 5090.79  121.79
  -5  -1   3 5429.06  119.49
   5  -1  -3 5648.63  119.19
  -5   1   3 5475.95  119.39
  -5   1   3 5368.36  118.99
   5   1  -3 5373.06  117.69
   5   1  -3 5361.96  117.59
   5   1  -3 4494.45  120.49
  -5   1   3 5352.36  121.19
  -5   1   3 5411.16  119.09
  -4  -1   3  118.99    6.80
   4  -1  -3  127.29    6.40
  -4  -1   3  115.79    5.70
   4  -1  -3  114.59    6.50
   4  -1  -3  127.89    7.70
   4  -1  -3  122.49    6.30
  -4  -1   3  121.29    6.90
  -4  -1   3  123.19    5.70
  -4   1   3  128.59    6.80
   4   1  -3  110.89    7.20
  -4   1   3  115.99    6.40
  -4   1   3  119.99    7.20
   4   1  -3  130.79    5.40
  -4   1   3  119.09    6.30
   3  -1  -3 7708.23  169.18
   3  -1  -3 8218.28  169.28
  -3  -1   3 7966.80  167.88
  -3  -1   3 7831.52  168.08
   3  -1  -3 7609.34  170.08
  -3  -1   3 8072.39  169.38
   3  -1  -3 7908.11  168.88
  -3  -1   3 7499.15  169.18
  -3   1   3 8114.89  169.38
  -3   1   3 7917.21  169.08
   3   1  -3 6820.22  168.48
   3   1  -3 8182.38  167.28
  -3   1   3 7787.52  169.48
  -3   1   3 7609.04  169.88
   3   1  -3 7682.83  168.18
  -2  -1   3 4804.12  105.19
   2  -1  -3 4737.53  106.19
   2  -1  -3 4858.01  106.19
  -2  -1   3 4634.34  104.79
   2  -1  -3 5018.90  105.49
  -2   1   3 4888.61  106.19
  -2   1   3 4920.21  105.59
   2   1  -3 4870.01  103.59
  -2   1   3 4952.10  105.99
  -2   1   3 4728.83  106.29
   1  -1  -3  973.50   22.70
  -1  -1   3  974.10   22.80
   1  -1  -3  904.21   23.80
   1  -1  -3  941.81   23.30
  -1  -1   3  953.60   22.90
  -1   1   3  973.60   23.00
  -1   1   3  956.10   23.10
  -1   1   3  976.70   22.80
  -1   1   3  964.10   23.40
   1   1  -3  928.81   22.70
   0  -1  -3 1242.18   28.70
   0  -1   3 1268.67   28.70
   0  -1  -3 1173.68   28.30
   0  -1  -3 1259.17   28.60
   0  -1  -3 1260.47   28.80
   0  -1   3 1231.08   28.00
   0   1   3 1198.48   28.60
   0   1   3 1202.48   28.30
   0   1   3 1243.88   28.80
   0   1   3 1199.08   28.60
   0   1  -3 1235.78   28.60
   0   1  -3 1213.68   28.00
   1  -1   3  140.09    4.40
  -1  -1  -3  137.79    5.20
   1  -1   3  141.59    4.40
   1  -1   3  135.49    5.30
  -1  -1  -3  140.89    5.40
   1  -1   3  147.19    5.10
  -1   1  -3  136.89    4.10
  -1   1  -3  138.99    4.70
   1   1   3  131.19    5.20
   1   1   3  139.29    5.30
   1   1   3  133.79    5.20
  -1   1  -3  133.79    4.50
   1   1   3  141.49    5.90
   2  -1   3  225.08    7.30
  -2  -1  -3  243.28    7.80
   2  -1   3  235.48    8.60
  -2  -1  -3  227.48    7.80
  -2  -1  -3  241.58    7.60
  -2  -1  -3  237.28    9.30
   2  -1   3  236.58    6.30
   2   1   3  244.78    7.40
   2   1   3  227.48    9.10
  -2   1  -3  241.28    8.00
  -2   1  -3  241.78    6.50
   2   1   3  227.38    7.90
   2   1   3  220.18    7.50
  -2   1  -3  236.08    8.50
   3  -1   3  120.09    5.70
  -3  -1  -3  106.89    5.30
  -3  -1  -3  108.69    7.20
   3  -1   3  111.69    5.40
  -3  -1  -3  104.59    4.90
   3  -1   3  109.29    6.80
   3  -1   3  114.49    4.10
  -3   1  -3   99.89    6.80
  -3   1  -3  110.09    4.10
  -3   1  -3  110.49    5.60
   3   1   3  107.99    4.70
   3   1   3  110.09    5.30
  -3   1  -3  103.79    5.10
   3   1   3  122.09    5.70
   4  -1   3  322.87   11.00
   4  -1   3  326.87    9.30
  -4  -1  -3  334.17   11.30
   4  -1   3  327.87   13.40
  -4  -1  -3  322.87   10.10
  -4  -1  -3  323.97   10.60
  -4  -1  -3  324.47   13.90
   4  -1   3  327.27   11.20
   4   1   3  312.07   13.80
   4   1   3  296.37   10.80
  -4   1  -3  340.57   13.80
  -4   1  -3  313.47    9.20
   4   1   3  312.47   11.10
  -4   1  -3  328.57   11.10
   4   1   3  325.07   10.60
  -4   1  -3  318.67   10.80
   5  -1   3 3261.47   72.29
   5  -1   3 3186.38   74.39
  -5  -1  -3 3225.48   74.39
  -5  -1  -3 3240.68   78.69
  -5  -1  -3 3211.48   72.59
  -5  -1  -3 3209.88   73.19
   5  -1   3 3181.18   77.99
   5  -1   3 3280.37   73.69
   5   1   3 3318.47   73.29
   5   1   3 3246.28   72.29
  -5   1  -3 3146.09   78.09
  -5   1  -3 3230.28   73.89
   5   1   3 3197.58   78.99
  -5   1  -3 3187.78   74.09
  -5   1  -3 3200.48   71.59
   5   1   3 3349.66   74.49
  -6  -1  -3   50.49    7.30
   6  -1   3   63.89    6.70
   6  -1   3   65.79    6.80
  -6  -1  -3   56.09    5.40
   6  -1   3   55.89    8.30
  -6  -1  -3   66.09    5.90
  -6  -1  -3   68.59    6.70
  -6   1  -3   56.69    8.40
   6   1   3   65.59    6.50
   6   1   3   66.39    6.90
   6   1   3   62.09    5.50
  -6   1  -3   61.69    6.20
  -6   1  -3   57.69    4.80
   6   1   3   78.69    9.80
  -7  -1  -3 1280.27   39.70
  -7  -1  -3 1193.88   32.40
  -7  -1  -3 1202.98   34.00
  -7  -1  -3 1243.18   31.90
   7  -1   3 1226.58   38.70
   7  -1   3 1239.18   33.20
   7  -1   3 1323.57   34.80
  -7   1  -3 1199.18   33.10
   7   1   3 1219.38   39.40
   7   1   3 1219.68   32.70
  -7   1  -3 1246.68   34.00
  -7   1  -3 1240.28   31.00
   7   1   3 1279.77   34.30
   7   1   3 1271.07   31.80
   8  -1   3   -3.30    4.90
   8  -1   3    6.20    5.90
  -8  -1  -3   -3.50    3.60
   8  -1   3   -7.70    6.40
  -8  -1  -3    0.80    4.30
  -8  -1  -3    0.00    7.60
  -8  -1  -3   -1.70    3.70
   8   1   3   -1.70    4.70
   8   1   3    3.90    5.50
  -8   1  -3   -0.10    7.80
  -8   1  -3    0.90    4.30
   8   1   3    2.40    6.30
  -8   1  -3    1.90    4.20
   8   1   3  -10.30    5.60
   9  -1   3 1878.51   56.69
   9  -1   3 2012.00   52.89
  -9  -1  -3 1817.92   47.30
   9  -1   3 1847.52   50.29
  -9  -1  -3 1906.11   47.00
  -9  -1  -3 1866.51   49.90
  -9  -1  -3 1866.21   56.79
  -9   1  -3 1815.42   45.70
  -9   1  -3 1841.62   48.30
  -9   1  -3 1776.82   55.89
   9   1   3 1784.72   49.50
   9   1   3 1831.22   46.50
   9   1   3 1863.11   56.69
  10  -1   3  195.28   19.30
  10  -1   3  182.88   17.30
 -10  -1  -3  199.88   22.90
 -10  -1  -3  210.18   12.50
 -10  -1  -3  186.88   12.70
 -10  -1  -3  220.08   14.90
  10   1   3  192.38   20.40
 -10   1  -3  189.18   14.20
 -10   1  -3  176.98   12.90
 -10   1  -3  178.98   11.20
 -10   1  -3  213.88   23.30
  10   1   3  191.88   14.20
 -11  -1  -3  443.86   18.50
 -11  -1  -3  404.06   21.10
 -11  -1  -3  508.05   34.40
  11  -1   3  402.56   27.40
 -11  -1  -3  401.16   18.80
  11   1   3  475.75   28.90
 -11   1  -3  416.66   21.50
 -11   1  -3  446.16   20.10
 -11   1  -3  433.36   17.50
 -12  -1  -3   84.39   10.60
  12  -1   3   78.29   17.10
 -12  -1  -3   83.99   11.60
 -12  -1  -3  117.19   13.80
  12   1   3   70.19   16.20
 -12   1  -3   88.09   11.50
 -12   1  -3   99.49   10.40
 -12   1  -3   72.79   11.20
  13  -1   3  135.39   21.60
 -13  -1  -3  129.69   15.40
 -13  -1  -3  104.49   12.90
 -13  -1  -3  137.89   16.50
 -13   1  -3   98.59   13.50
 -13   1  -3  108.49   12.40
 -13   1  -3  131.29   17.00
 -14  -1  -3  167.28   19.80
 -14  -1  -3  160.98   19.80
 -14  -1  -3  134.39   15.40
 -14   1  -3  153.48   19.90
 -14   1  -3  141.39   17.00
 -14   1  -3  163.58   18.60
 -15  -1  -3   -7.20   14.00
 -15  -1  -3   18.50   15.80
 -15   1  -3   25.30   15.30
 -15   1  -3   38.50   13.60
 -15   1  -3  -33.10   20.40
 -16  -1  -3   69.09   18.70
 -16   1  -3   97.49   20.90
 -16  -2   3   56.99   20.00
 -16  -2   3   65.99   19.60
 -16   2   3   74.09   20.80
 -16   2   3   58.19   18.50
 -16   2   3   65.79   20.00
 -15  -2   3  178.78   23.50
 -15  -2   3  145.79   21.40
 -15  -2   3  148.89   19.70
 -15   2   3  130.39   19.50
 -15   2   3  173.38   20.00
 -15   2   3  195.68   23.30
 -14  -2   3   93.59   28.00
 -14  -2   3   84.59   23.60
 -14  -2   3  106.19   13.00
 -14   2   3   91.09   13.60
 -14   2   3   83.89   15.00
 -14   2   3  110.59   16.40
 -13  -2   3  399.56   24.30
 -13  -2   3  390.06   24.50
 -13  -2   3  358.26   19.10
 -13   2   3  353.26   20.80
 -13   2   3  394.76   22.80
 -13   2   3  403.96   25.10
 -12  -2   3   18.80    9.20
  12  -2  -3    0.40   14.10
 -12  -2   3   49.10   21.30
 -12  -2   3   16.30    8.50
 -12  -2   3   15.90    7.10
 -12   2   3   34.90    8.10
 -12   2   3   16.80    9.10
  12   2  -3   31.90   15.40
 -12   2   3    0.60   15.90
 -12   2   3    5.10    8.80
  11  -2  -3  867.21   37.30
 -11  -2   3  841.92   30.00
 -11  -2   3  842.42   30.50
 -11  -2   3  842.92   35.90
 -11  -2   3  861.51   26.10
  11   2  -3  872.51   35.90
 -11   2   3  802.32   27.30
 -11   2   3  806.22   29.40
  11   2  -3  779.62   27.40
 -11   2   3  879.61   38.20
 -11   2   3  877.61   31.30
 -10  -2   3  382.26   22.70
  10  -2  -3  352.46   23.60
 -10  -2   3  366.86   18.20
 -10  -2   3  347.27   14.60
 -10  -2   3  345.97   17.90
 -10   2   3  386.66   18.90
  10   2  -3  359.46   22.50
  10   2  -3  343.07   16.20
 -10   2   3  377.36   24.80
 -10   2   3  369.56   16.30
 -10   2   3  365.16   17.70
  -9  -2   3  262.27   17.70
   9  -2  -3  290.57   19.10
  -9  -2   3  252.77   14.50
  -9  -2   3  243.28   14.00
  -9  -2   3  244.18   12.60
  -9   2   3  281.77   14.20
  -9   2   3  278.37   13.30
  -9   2   3  246.88   15.60
  -9   2   3  298.47   20.20
  -9   2   3  271.47   15.00
   9   2  -3  260.47   18.10
   9   2  -3  277.17   13.00
   8  -2  -3  795.62   29.50
  -8  -2   3  815.12   28.40
  -8  -2   3  825.12   25.60
  -8  -2   3  808.72   22.30
   8  -2  -3  800.12   26.00
  -8  -2   3  805.62   25.20
   8  -2  -3  780.82   25.90
  -8   2   3  800.12   26.00
  -8   2   3  771.62   25.30
   8   2  -3  742.13   28.00
  -8   2   3  819.52   29.40
   8   2  -3  789.42   22.80
  -8   2   3  784.12   25.00
  -7  -2   3  541.25   19.00
   7  -2  -3  536.85   19.40
  -7  -2   3  537.45   16.00
   7  -2  -3  537.65   22.00
  -7  -2   3  552.34   18.40
  -7  -2   3  540.35   20.90
   7  -2  -3  526.75   18.90
   7   2  -3  517.85   20.70
  -7   2   3  527.35   21.40
  -7   2   3  549.54   18.80
  -7   2   3  534.35   19.00
   7   2  -3  571.74   16.60
  -7   2   3  542.15   19.10
   7   2  -3  558.24   17.20
  -6  -2   3 1636.54   40.70
  -6  -2   3 1652.43   38.50
   6  -2  -3 1651.63   41.50
   6  -2  -3 1584.84   44.20
   6  -2  -3 1661.63   41.40
  -6  -2   3 1582.84   41.50
  -6  -2   3 1586.94   43.10
  -6   2   3 1640.34   41.40
   6   2  -3 1547.75   42.40
  -6   2   3 1654.13   41.30
   6   2  -3 1653.83   38.90
   6   2  -3 1655.83   39.30
  -6   2   3 1635.74   42.00
   5  -2  -3   22.30    4.80
   5  -2  -3   27.50    4.40
  -5  -2   3   18.50    4.40
  -5  -2   3   21.60    3.60
  -5  -2   3   18.00    2.70
  -5  -2   3   15.80    3.90
   5  -2  -3   18.10    4.50
   5  -2  -3   17.70    3.50
   5   2  -3   22.70    3.30
  -5   2   3   16.80    4.20
   5   2  -3   14.10    3.80
  -5   2   3   17.70    3.80
  -4  -2   3 4171.08   92.39
   4  -2  -3 4176.58   96.59
  -4  -2   3 4040.00   95.09
   4  -2  -3 4140.49   94.09
  -4  -2   3 4285.57   95.09
   4  -2  -3 4336.07   94.79
   4  -2  -3 4399.46   95.09
  -4  -2   3 4217.48   93.39
  -4   2   3 4290.97   95.09
   4   2  -3 4178.68   93.59
  -4   2   3 4292.27   95.09
  -4   2   3 4258.77   94.99
   4   2  -3 4406.36   92.39
   4   2  -3 4074.49   92.69
  -4   2   3 4146.39   96.29
  -3  -2   3  863.11   20.90
  -3  -2   3  891.91   21.10
  -3  -2   3  849.32   22.70
   3  -2  -3  853.01   22.50
  -3  -2   3  862.41   22.10
   3  -2  -3  876.81   22.80
   3  -2  -3  858.81   23.70
   3  -2  -3  880.21   22.90
  -3   2   3  830.62   23.50
   3   2  -3  907.71   20.00
  -3   2   3  903.81   23.10
  -3   2   3  857.31   23.00
  -3   2   3  857.41   22.80
   3   2  -3  892.01   20.40
   2  -2  -3 2906.71   63.79
   2  -2  -3 2825.02   63.79
  -2  -2   3 2813.02   61.29
   2  -2  -3 2850.11   63.69
  -2  -2   3 2706.23   62.59
   2  -2  -3 2804.12   64.39
  -2  -2   3 2736.53   61.59
  -2   2   3 2892.01   63.89
  -2   2   3 2890.11   64.39
   1  -2  -3 1555.24   37.00
   1  -2  -3 1467.65   37.90
  -1  -2   3 1613.14   36.10
   1  -2  -3 1614.14   36.90
   1  -2  -3 1614.44   37.30
  -1   2   3 1613.44   37.20
   1   2  -3 1556.64   36.10
  -1   2   3 1635.74   36.80
  -1   2   3 1523.55   36.90
   0  -2  -3  166.08    6.10
   0  -2   3  168.78    6.00
   0  -2  -3  178.08    6.70
   0  -2   3  162.98    4.20
   0  -2   3  168.58    5.40
   0  -2  -3  176.38    6.80
   0  -2   3  172.38    4.40
   0   2   3  159.28    6.40
   0   2  -3  153.38    5.90
   0   2   3  166.38    6.60
   0   2   3  162.68    6.50
   0   2   3  171.68    6.20
  -1  -2  -3 6765.62  146.39
  -1  -2  -3 6860.11  145.79
   1  -2   3 6632.24  144.39
   1  -2   3 6438.86  143.49
  -1   2  -3 6827.32  143.49
  -1   2  -3 6837.42  143.89
   1   2   3 6540.45  144.79
   1   2   3 6741.93  145.79
   1   2   3 6632.54  146.99
  -1   2  -3 6834.22  145.59
   2  -2   3    6.70    2.00
  -2  -2  -3    7.20    2.20
   2  -2   3   12.40    2.00
   2  -2   3   11.30    2.60
  -2  -2  -3    7.60    2.70
   2  -2   3    8.80    0.90
  -2   2  -3    4.80    1.30
  -2   2  -3    7.40    2.30
   2   2   3    8.40    2.40
   2   2   3    6.20    2.10
   2   2   3   11.30    1.90
   2   2   3    6.70    1.90
  -2   2  -3   10.00    2.20
   3  -2   3  213.38    5.40
   3  -2   3  246.58    9.60
  -3  -2  -3  221.68    8.40
  -3  -2  -3  203.68    8.40
  -3  -2  -3  208.28    7.20
   3  -2   3  204.08    7.90
  -3  -2  -3  221.78   10.00
   3   2   3  206.98    8.20
  -3   2  -3  211.08    5.50
  -3   2  -3  210.08    8.40
   3   2   3  210.18   10.00
   3   2   3  202.98    8.50
   3   2   3  208.88    6.70
  -3   2  -3  221.68    9.20
   4  -2   3  494.05   16.90
  -4  -2  -3  491.45   13.40
  -4  -2  -3  476.75   15.20
  -4  -2  -3  487.85   14.90
   4  -2   3  492.15   15.00
   4  -2   3  486.75   15.10
   4   2   3  487.85   14.90
   4   2   3  482.65   15.10
  -4   2  -3  464.15   14.40
  -4   2  -3  481.35   11.80
  -4   2  -3  474.95   16.80
  -4   2  -3  486.15   15.10
   4   2   3  476.95   17.60
   4   2   3  494.25   12.90
  -5  -2  -3 2265.57   54.09
  -5  -2  -3 2227.88   51.59
  -5  -2  -3 2270.07   54.49
   5  -2   3 2250.07   57.09
   5  -2   3 2276.07   54.19
   5  -2   3 2279.17   53.99
   5   2   3 2179.18   57.99
   5   2   3 2360.96   53.79
  -5   2  -3 2251.17   57.29
  -5   2  -3 2239.18   53.69
   5   2   3 2352.66   54.29
  -5   2  -3 2251.97   50.29
   6  -2   3  992.10   31.30
  -6  -2  -3  993.60   32.30
  -6  -2  -3 1016.40   28.40
   6  -2   3 1023.10   27.90
  -6  -2  -3  986.30   27.30
  -6  -2  -3  999.40   25.30
   6  -2   3 1013.50   28.60
  -6   2  -3  976.20   32.00
   6   2   3 1028.50   28.10
   6   2   3 1001.80   27.50
   6   2   3 1008.40   25.00
  -6   2  -3  960.40   27.60
  -6   2  -3  993.50   24.20
   6   2   3  956.90   32.20
  -6   2  -3 1001.00   27.70
   7  -2   3  619.24   20.90
  -7  -2  -3  603.04   21.20
  -7  -2  -3  603.64   17.80
  -7  -2  -3  602.14   19.70
  -7  -2  -3  619.44   25.70
   7  -2   3  634.84   21.40
   7  -2   3  586.54   27.40
  -7   2  -3  624.84   20.40
   7   2   3  615.14   25.50
   7   2   3  619.54   17.60
  -7   2  -3  609.64   20.40
  -7   2  -3  604.94   16.80
   7   2   3  599.94   20.30
   7   2   3  610.04   20.70
   8  -2   3  753.52   25.20
  -8  -2  -3  787.52   30.90
  -8  -2  -3  715.63   23.30
   8  -2   3  687.43   24.10
  -8  -2  -3  719.33   24.60
  -8  -2  -3  731.33   21.30
   8  -2   3  770.52   29.50
  -8   2  -3  747.23   21.00
   8   2   3  741.43   24.70
   8   2   3  719.53   20.90
   8   2   3  696.13   23.80
  -8   2  -3  725.23   23.80
   8   2   3  737.93   30.20
  -8   2  -3  721.53   20.20
  -8   2  -3  694.13   30.30
  -8   2  -3  775.72   24.40
  -9  -2  -3   61.69    7.10
  -9  -2  -3   60.99   14.50
   9  -2   3   73.89   12.70
  -9  -2  -3   63.59    8.40
   9  -2   3   78.79   10.80
  -9  -2  -3   64.69    9.10
   9   2   3   69.99   10.80
   9   2   3   92.69   14.00
  -9   2  -3   72.49    7.60
  -9   2  -3   44.40    7.30
   9   2   3   55.69    7.00
  -9   2  -3   65.79    8.40
  -9   2  -3   67.99   12.70
  10  -2   3  268.97   19.70
 -10  -2  -3  298.87   25.90
 -10  -2  -3  280.97   15.30
 -10  -2  -3  285.37   13.50
  10  -2   3  269.27   21.40
 -10  -2  -3  287.47   16.90
 -10   2  -3  274.87   12.40
 -10   2  -3  256.67   16.00
  10   2   3  310.57   23.80
 -10   2  -3  257.37   14.60
 -10   2  -3  265.27   15.60
  10   2   3  237.18   14.20
  11  -2   3  307.17   24.40
 -11  -2  -3  308.37   17.50
 -11  -2  -3  323.67   19.90
 -11  -2  -3  309.77   15.50
 -11  -2  -3  327.37   31.00
 -11   2  -3  338.67   19.50
 -11   2  -3  325.67   18.30
  11   2   3  315.57   17.50
 -11   2  -3  306.47   14.40
 -11   2  -3  294.77   18.00
  11   2   3  322.67   27.20
 -12  -2  -3   95.89   14.10
  12  -2   3   57.89   14.00
 -12  -2  -3   76.79   11.70
 -12  -2  -3  120.59   38.10
 -12  -2  -3   74.79   10.10
  12   2   3   70.69   19.70
 -12   2  -3   90.19    9.80
 -12   2  -3   85.79   12.00
 -12   2  -3   94.69   13.60
 -13  -2  -3  374.56   19.70
 -13  -2  -3  333.37   22.20
 -13  -2  -3  381.96   25.50
  13  -2   3  411.66   33.20
 -13   2  -3  360.16   23.00
  13   2   3  423.76   49.30
 -13   2  -3  371.86   19.20
 -13   2  -3  347.47   24.60
 -14  -2  -3    6.00   11.20
 -14  -2  -3    1.30   12.30
  14  -2   3    2.20   20.40
 -14  -2  -3   10.30   12.60
 -14   2  -3   -1.90   12.60
 -14   2  -3   -1.20   10.10
 -14   2  -3   26.50   15.00
 -15  -2  -3  276.87   27.70
 -15  -2  -3  253.27   31.50
 -15   2  -3  284.27   28.10
 -16  -2  -3   28.60   18.40
 -16   2  -3   31.40   19.10
 -16  -3   3   73.09   21.10
 -16  -3   3   44.90   21.40
 -16   3   3   27.40   20.50
 -15  -3   3   68.59   16.80
 -15  -3   3   69.89   17.40
 -15   3   3   47.80   16.90
 -15   3   3   52.39   14.40
 -15   3   3   68.29   17.40
 -14  -3   3  340.87   27.50
 -14  -3   3  346.37   26.60
 -14  -3   3  364.26   20.70
 -14   3   3  363.36   23.20
 -14   3   3  355.76   28.20
 -14   3   3  294.17   33.40
 -13  -3   3   37.00   12.00
 -13  -3   3   33.90    8.60
 -13  -3   3   21.70   11.20
 -13   3   3   35.10   11.90
 -13   3   3   34.50    9.80
 -13   3   3   13.20   11.50
 -12  -3   3  964.20   35.80
 -12  -3   3  982.20   35.20
  12  -3  -3  978.30   43.70
 -12  -3   3  914.71   28.20
 -12   3   3 1010.20   36.30
 -12   3   3  966.50   30.90
 -12   3   3  921.01   34.30
  11  -3  -3   24.40   12.70
 -11  -3   3   25.90    6.40
 -11  -3   3   15.30    7.10
 -11  -3   3   10.70   14.00
 -11  -3   3   18.70    8.60
  11   3  -3    6.30    8.50
 -11   3   3   18.80    8.70
 -11   3   3   35.70    9.90
 -11   3   3   15.10    6.70
  11   3  -3   20.30   11.50
 -11   3   3   38.60   16.40
  10  -3  -3  663.63   30.40
 -10  -3   3  584.44   27.70
 -10  -3   3  534.15   23.70
 -10  -3   3  594.64   23.90
 -10  -3   3  597.64   23.50
 -10   3   3  545.65   30.30
 -10   3   3  577.04   20.50
 -10   3   3  583.34   25.60
 -10   3   3  597.24   24.40
  10   3  -3  581.44   20.20
  10   3  -3  582.84   26.30
 -10   3   3  594.54   23.40
  -9  -3   3  199.48    9.80
  -9  -3   3  197.88   16.80
  -9  -3   3  235.18   14.40
   9  -3  -3  190.38   16.90
  -9  -3   3  237.38   13.90
  -9   3   3  204.18   11.60
  -9   3   3  212.88   19.50
  -9   3   3  241.08   16.10
  -9   3   3  225.48   14.00
   9   3  -3  197.98   15.70
   9   3  -3  221.58   11.50
  -9   3   3  197.28   13.80
  -8  -3   3 1162.08   34.00
  -8  -3   3 1146.09   36.40
   8  -3  -3 1124.09   34.20
   8  -3  -3 1170.98   38.00
  -8  -3   3 1137.39   33.10
  -8  -3   3 1132.59   28.90
  -8   3   3 1208.38   38.20
   8   3  -3 1124.59   34.40
   8   3  -3 1163.48   29.70
  -8   3   3 1144.29   33.70
  -8   3   3 1169.48   34.40
  -8   3   3 1141.99   33.80
  -7  -3   3  624.54   21.40
   7  -3  -3  648.94   24.60
  -7  -3   3  620.64   20.40
  -7  -3   3  625.34   23.20
   7  -3  -3  584.14   21.80
  -7  -3   3  638.64   17.10
   7  -3  -3  645.94   22.10
  -7   3   3  642.64   24.60
   7   3  -3  639.94   17.90
  -7   3   3  594.94   21.10
  -7   3   3  655.73   21.80
   7   3  -3  624.64   21.30
   7   3  -3  631.44   18.80
   6  -3  -3  341.57   14.80
   6  -3  -3  324.27   12.00
  -6  -3   3  312.97   12.40
  -6  -3   3  315.37   10.00
  -6  -3   3  308.97   13.50
   6  -3  -3  328.17   16.00
  -6  -3   3  337.57   14.90
   6  -3  -3  332.67   14.10
  -6   3   3  303.07   13.30
  -6   3   3  334.27   13.80
   6   3  -3  326.37   11.20
  -6   3   3  315.87   15.70
   6   3  -3  315.37   11.40
   6   3  -3  325.47   12.80
  -6   3   3  349.47   14.30
  -5  -3   3  475.55   15.00
   5  -3  -3  489.55   15.20
  -5  -3   3  489.95   16.60
  -5  -3   3  471.05   12.80
   5  -3  -3  473.45   16.40
   5  -3  -3  508.95   18.50
  -5  -3   3  459.25   16.60
   5  -3  -3  483.15   16.50
  -5   3   3  479.35   16.50
   5   3  -3  477.15   14.60
  -5   3   3  490.95   16.60
  -5   3   3  462.95   17.90
   5   3  -3  489.85   13.60
   4  -3  -3  492.45   14.80
   4  -3  -3  505.55   15.90
  -4  -3   3  473.45   12.40
   4  -3  -3  448.76   16.40
  -4  -3   3  492.75   14.00
  -4  -3   3  454.05   15.60
   4  -3  -3  485.65   15.90
  -4  -3   3  483.95   15.30
   4   3  -3  478.85   12.50
  -4   3   3  467.25   15.60
  -4   3   3  481.15   15.70
  -4   3   3  440.26   17.10
   4   3  -3  505.35   13.10
  -4   3   3  457.45   22.90
  -3  -3   3 1092.79   27.00
  -3  -3   3 1095.79   26.30
  -3  -3   3 1095.59   26.00
   3  -3  -3 1116.89   28.50
  -3  -3   3 1115.69   28.30
   3  -3  -3 1095.49   29.50
   3  -3  -3 1081.79   28.50
   3  -3  -3 1076.69   27.80
  -3  -3   3 1094.39   25.70
   3   3  -3 1125.99   24.80
  -3   3   3 1100.49   29.40
  -3   3   3 1101.69   28.30
  -3   3   3 1076.59   28.40
   3   3  -3 1130.29   24.70
  -2  -3   3 2163.28   49.00
  -2  -3   3 2224.58   50.89
  -2  -3   3 2164.38   48.80
   2  -3  -3 2169.18   51.09
  -2  -3   3 2164.68   49.10
   2  -3  -3 2229.58   51.59
   2  -3  -3 2293.87   51.29
  -2   3   3 2213.58   50.99
  -2   3   3 2164.28   51.39
  -2   3   3 2230.38   51.29
  -2   3   3 2213.18   52.09
  -1  -3   3  367.66   10.90
  -1  -3   3  363.56    9.40
  -1  -3   3  364.36   10.40
  -1  -3   3  381.66    9.50
   1  -3  -3  342.17   12.00
   1  -3  -3  374.36   11.80
   1  -3  -3  363.26   11.90
   1  -3  -3  383.96   11.60
  -1   3   3  377.06   12.20
  -1   3   3  364.06   11.40
  -1   3   3  366.46   11.90
   1   3  -3  372.96   10.60
  -1   3   3  366.06   11.50
   0  -3   3 2295.87   52.19
   0  -3   3 2320.17   51.89
   0  -3   3 2332.17   51.79
   0  -3  -3 2320.17   53.29
   0  -3  -3 2397.46   53.99
   0   3   3 2379.56   53.79
   0   3   3 2334.27   54.39
   0   3  -3 2398.66   53.19
   0   3   3 2411.26   54.49
   0   3   3 2357.26   53.09
   1  -3   3   19.80    1.80
   1  -3   3   18.60    2.90
   1  -3   3   21.60    2.00
  -1  -3  -3   20.80    3.20
   1  -3   3   22.00    2.40
  -1  -3  -3   21.10    3.40
   1  -3   3   19.70    2.60
  -1  -3  -3   15.50    2.80
  -1  -3  -3   20.40    2.50
  -1   3  -3   18.10    2.00
   1   3   3   25.00    3.40
  -1   3  -3   13.80    2.60
   1   3   3   21.80    3.30
   1   3   3   18.30    2.40
  -1   3  -3   23.10    2.50
   1   3   3   26.10    3.90
   2  -3   3 4832.22  108.69
  -2  -3  -3 4985.90  110.99
  -2  -3  -3 5004.90  109.89
   2  -3   3 5176.18  109.79
  -2  -3  -3 4953.90  110.19
   2   3   3 5141.09  109.79
   2   3   3 5025.50  109.99
  -2   3  -3 4876.21  107.89
  -2   3  -3 5015.20  109.69
   2   3   3 4756.62  107.59
  -2   3  -3 4919.91  108.69
   2   3   3 4853.61  110.89
   3  -3   3  254.27   10.10
   3  -3   3  252.37    9.30
  -3  -3  -3  250.17   11.30
  -3  -3  -3  258.17   10.00
   3  -3   3  246.28   10.20
  -3  -3  -3  256.67   10.20
   3   3   3  262.27   10.10
   3   3   3  251.77    7.50
  -3   3  -3  252.87   10.00
  -3   3  -3  256.27   10.10
   3   3   3  257.87    8.00
   4  -3   3  324.27   12.90
  -4  -3  -3  284.07   12.90
  -4  -3  -3  297.77   11.90
   4  -3   3  297.07   11.80
  -4  -3  -3  317.67   13.80
   4  -3   3  314.07   11.50
   4   3   3  317.17    8.70
   4   3   3  307.27   11.60
  -4   3  -3  299.87   12.70
  -4   3  -3  308.97   10.80
   4   3   3  319.37   11.80
   4   3   3  292.67   13.30
  -4   3  -3  276.57   13.00
  -5  -3  -3  636.44   23.20
   5  -3   3  663.93   20.10
   5  -3   3  682.33   20.50
  -5  -3  -3  632.84   20.20
  -5  -3  -3  676.53   20.20
  -5  -3  -3  648.24   17.20
   5   3   3  651.83   19.90
   5   3   3  626.34   22.60
   5   3   3  636.94   19.90
  -5   3  -3  632.74   19.20
  -5   3  -3  654.13   15.70
  -5   3  -3  661.03   15.20
   5   3   3  650.13   16.30
  -6  -3  -3  789.72   24.00
  -6  -3  -3  819.62   24.80
  -6  -3  -3  795.42   20.90
   6  -3   3  841.22   25.00
  -6   3  -3  820.62   23.80
  -6   3  -3  814.52   19.30
  -6   3  -3  782.62   27.50
   6   3   3  759.82   27.70
   6   3   3  733.53   21.00
   6   3   3  816.92   24.30
  -6   3  -3  811.52   24.40
  -6   3  -3  841.22   20.20
   6   3   3  860.81   24.60
  -7  -3  -3  463.25   22.30
  -7  -3  -3  463.15   17.50
   7  -3   3  460.15   20.90
  -7  -3  -3  501.85   18.70
  -7  -3  -3  468.85   14.40
   7  -3   3  458.25   18.30
   7  -3   3  484.75   19.10
   7   3   3  459.05   22.00
  -7   3  -3  459.25   17.50
   7   3   3  494.35   18.50
   7   3   3  492.55   14.00
  -7   3  -3  487.05   13.20
  -7   3  -3  484.15   17.60
  -7   3  -3  491.55   23.00
   7   3   3  469.65   18.40
   8  -3   3   48.80    8.10
  -8  -3  -3   54.49    7.40
  -8  -3  -3   51.49    5.50
  -8  -3  -3   84.19   13.60
  -8  -3  -3   60.69    7.60
   8  -3   3   56.49   10.90
   8   3   3   73.29   11.60
  -8   3  -3   45.00   11.10
   8   3   3   35.40    6.80
  -8   3  -3   39.90    5.10
  -8   3  -3   55.29    5.90
  -8   3  -3   63.19    8.40
  -8   3  -3   45.20    6.50
   8   3   3   55.09    6.30
   9  -3   3  288.37   20.50
  -9  -3  -3  285.17   16.10
   9  -3   3  297.37   18.40
  -9  -3  -3  310.17   24.20
  -9  -3  -3  280.47   15.00
  -9  -3  -3  296.17   12.30
  -9   3  -3  286.87   11.00
  -9   3  -3  292.77   13.30
   9   3   3  310.77   12.40
  -9   3  -3  294.97   15.80
   9   3   3  275.67   20.80
  -9   3  -3  259.07   15.40
  10  -3   3  234.08   19.70
  10  -3   3  191.98   20.30
 -10  -3  -3  253.47   15.70
 -10  -3  -3  219.78   16.70
 -10  -3  -3  226.58   16.30
 -10  -3  -3  225.08   26.20
 -10   3  -3  253.07   15.50
  10   3   3  229.18   12.60
  10   3   3  229.38   22.40
 -10   3  -3  241.98   14.40
 -10   3  -3  227.78   15.50
 -11  -3  -3  196.08   25.10
 -11  -3  -3  158.38   12.30
 -11  -3  -3  163.48   15.30
 -11  -3  -3  187.68   16.90
  11  -3   3  207.78   22.90
 -11   3  -3  192.28   16.20
 -11   3  -3  161.48   15.50
  11   3   3  192.48   13.80
 -11   3  -3  152.28   16.40
 -11   3  -3  165.38   11.20
  11   3   3  145.69   19.10
  12  -3   3  446.56   31.10
 -12  -3  -3  423.96   24.70
 -12  -3  -3  424.56   23.20
 -12  -3  -3  455.55   19.20
 -12   3  -3  410.66   23.00
 -12   3  -3  440.86   17.90
 -12   3  -3  442.66   24.60
  12   3   3  493.55   34.10
  13  -3   3    2.90   15.00
 -13  -3  -3   24.20   11.40
 -13  -3  -3   27.70    9.70
 -13  -3  -3   48.50   12.40
 -13   3  -3   31.10    8.70
 -13   3  -3   36.40   12.40
 -13   3  -3   40.40   12.40
 -14  -3  -3  429.26   30.10
  14  -3   3  463.05   40.60
 -14  -3  -3  418.46   29.60
 -14  -3  -3  468.75   28.80
 -14   3  -3  415.46   22.70
 -14   3  -3  382.66   33.50
 -15  -3  -3   -6.20   14.90
 -15   3  -3  -10.20   16.00
 -16  -3  -3  287.57   38.40
 -16  -3  -3  258.57   25.90
 -16   3  -3  345.47   35.80
 -16  -4   3  316.77   37.20
 -16  -4   3  347.07   38.70
 -16   4   3  410.86   38.50
 -15  -4   3   11.50   16.80
 -15  -4   3   33.20   16.70
 -15   4   3   54.89   17.80
 -15   4   3    7.00   22.10
 -14  -4   3  103.89   17.00
 -14  -4   3  102.19   17.80
 -14   4   3   91.89   16.70
 -14   4   3  102.89   14.00
 -14   4   3   99.29   17.20
 -13  -4   3   12.90   10.40
 -13  -4   3   12.50   14.50
 -13   4   3   12.40    9.70
 -13   4   3   19.60   12.60
 -13   4   3   17.00   13.80
 -12  -4   3   82.29   10.40
 -12  -4   3   83.99   12.50
 -12  -4   3   71.39   12.50
  12  -4  -3   93.29   19.00
 -12   4   3   61.19    9.50
 -12   4   3   78.69   14.20
 -12   4   3   92.09   14.50
 -11  -4   3   -6.40   12.60
 -11  -4   3   -6.10    7.20
 -11  -4   3    1.50    5.10
 -11  -4   3    8.30    8.40
  11   4  -3   -6.70    7.80
 -11   4   3    3.00    6.30
  11   4  -3   -1.50   11.20
 -11   4   3   20.60    9.40
 -11   4   3    3.50    8.90
 -10  -4   3  138.39   13.50
 -10  -4   3  115.09   12.60
 -10  -4   3  115.99   15.50
  10  -4  -3  121.89   17.30
 -10  -4   3  108.49    8.10
 -10   4   3  134.59   15.20
 -10   4   3  112.69   10.30
  10   4  -3  144.89   11.00
 -10   4   3  105.69   12.00
  10   4  -3  113.59   20.40
 -10   4   3  108.79   16.40
 -10   4   3  127.09   14.00
   9  -4  -3   13.60    8.60
  -9  -4   3   19.10    6.40
  -9  -4   3    9.30    3.80
  -9  -4   3   -3.30    6.00
  -9  -4   3   13.50    8.90
  -9   4   3    4.60    9.60
  -9   4   3   14.30    7.10
  -9   4   3   15.10    6.80
  -9   4   3    5.40   11.80
  -8  -4   3 1039.70   34.60
   8  -4  -3 1021.60   32.90
  -8  -4   3 1042.00   25.50
  -8  -4   3 1047.40   31.50
   8  -4  -3 1075.69   36.30
  -8  -4   3 1085.49   32.70
  -8   4   3 1059.19   32.50
  -8   4   3 1029.70   32.40
  -8   4   3 1090.29   32.90
  -8   4   3 1089.69   37.10
   8   4  -3  937.11   33.50
  -7  -4   3    5.50    5.00
  -7  -4   3    6.00    2.40
   7  -4  -3    4.70    5.60
  -7  -4   3    7.10    6.00
  -7  -4   3    1.40    3.60
   7  -4  -3   -7.40    5.20
   7   4  -3    2.70    4.30
  -7   4   3    8.40    6.50
  -7   4   3    6.90    6.90
  -7   4   3    3.00    5.20
  -7   4   3    3.30    4.80
  -6  -4   3 2191.78   52.69
  -6  -4   3 2371.26   56.69
  -6  -4   3 2386.66   58.29
   6  -4  -3 2345.37   55.29
   6  -4  -3 2370.06   60.89
  -6  -4   3 2257.37   58.69
   6  -4  -3 2305.07   58.09
   6  -4  -3 2387.46   58.39
  -6  -4   3 2328.57   51.69
  -6   4   3 2399.76   58.39
   6   4  -3 2215.98   58.09
  -6   4   3 2444.66   61.09
   6   4  -3 2370.16   53.89
  -6   4   3 2385.96   58.49
  -6   4   3 2361.26   57.59
  -5  -4   3   31.30    5.50
   5  -4  -3   23.50    5.60
  -5  -4   3   21.90    2.80
  -5  -4   3   23.30    5.20
  -5  -4   3   23.40    4.10
   5  -4  -3   23.30    4.20
   5  -4  -3   20.30    5.40
  -5  -4   3   22.80    2.70
   5  -4  -3   30.00    6.50
  -5   4   3   16.50    4.90
  -5   4   3   30.30    6.80
   5   4  -3   25.80    3.40
  -5   4   3   31.00    5.60
  -5   4   3   30.80    5.40
  -4  -4   3 4251.57   95.99
  -4  -4   3 4033.40   94.99
   4  -4  -3 4375.36   96.69
  -4  -4   3 4257.77   94.09
   4  -4  -3 4188.78   95.89
   4  -4  -3 4167.98   94.49
  -4  -4   3 4112.99   91.19
  -4  -4   3 4171.28   91.09
   4   4  -3 4324.77   91.69
  -4   4   3 4347.17   96.39
  -4   4   3 4262.87   95.09
  -4   4   3 4390.46   98.09
   4   4  -3 3833.92   92.19
  -4   4   3 4232.38   96.29
  -3  -4   3    5.30    2.50
  -3  -4   3    5.10    3.10
   3  -4  -3   13.60    3.50
   3  -4  -3    7.10    3.10
   3  -4  -3    5.60    4.00
   3  -4  -3    6.60    3.40
  -3  -4   3    5.90    1.80
  -3  -4   3   11.30    2.60
   3   4  -3    8.10    1.60
  -3   4   3    4.80    3.10
   3   4  -3    6.30    1.50
  -3   4   3    5.70    3.40
  -3   4   3    5.20    3.00
  -2  -4   3 1966.10   44.40
  -2  -4   3 1962.00   45.20
  -2  -4   3 1911.11   45.30
  -2  -4   3 2017.50   46.70
   2  -4  -3 1948.31   48.30
   2  -4  -3 2002.00   46.90
   2  -4  -3 2025.60   47.10
   2  -4  -3 1967.70   47.90
  -2   4   3 1981.20   47.60
   2   4  -3 1933.81   44.70
  -2   4   3 2005.50   46.50
  -2   4   3 1959.70   48.20
  -2   4   3 1969.30   47.00
  -1  -4   3  784.22   19.40
  -1  -4   3  707.83   20.50
   1  -4  -3  784.72   20.90
  -1  -4   3  764.62   20.20
   1  -4  -3  792.62   22.00
  -1  -4   3  800.82   19.50
   1  -4  -3  774.42   21.20
   1   4  -3  772.12   19.70
  -1   4   3  795.52   22.30
  -1   4   3  772.42   21.80
  -1   4   3  802.32   21.00
  -1   4   3  805.12   21.10
   0  -4   3 2564.74   57.89
   0  -4  -3 2681.23   58.59
   0  -4   3 2595.24   57.59
   0  -4   3 2590.84   58.29
   0  -4  -3 2565.14   60.49
   0  -4  -3 2499.45   59.39
   0  -4  -3 2547.75   60.29
   0  -4   3 2523.05   57.59
   0   4  -3 2518.75   58.39
   0   4   3 2555.24   59.19
   0   4   3 2580.34   58.39
   0   4   3 2624.54   60.29
   0   4  -3 2546.35   55.99
   0   4  -3 2673.13   56.19
   0   4   3 2587.14   60.09
   1  -4   3   44.40    4.10
   1  -4   3   31.60    2.80
  -1  -4  -3   32.90    3.80
  -1  -4  -3   43.20    5.10
   1  -4   3   39.60    4.60
  -1  -4  -3   43.40    5.00
  -1  -4  -3   47.20    5.30
   1  -4   3   36.30    3.60
   1   4   3   43.60    5.00
   1   4   3   43.40    3.60
   1   4   3   48.10    5.20
  -1   4  -3   40.80    4.30
  -1   4  -3   38.10    2.90
   1   4   3   39.00    4.80
  -1   4  -3   41.00    3.50
   2  -4   3   10.60    2.90
   2  -4   3    5.70    2.90
   2  -4   3    0.20    2.00
  -2  -4  -3    1.40    2.60
  -2  -4  -3    2.90    2.80
   2  -4   3    2.20    1.10
  -2  -4  -3    2.00    3.20
   2   4   3    1.00    3.40
  -2   4  -3    3.40    2.60
  -2   4  -3    4.40    1.80
   2   4   3    2.30    2.30
   2   4   3    4.50    2.80
   2   4   3    4.00    1.70
  -2   4  -3    3.90    2.40
  -3  -4  -3   69.29    6.20
   3  -4   3   67.89    6.60
   3  -4   3   81.09    5.90
   3  -4   3   79.49    6.50
  -3  -4  -3   79.09    7.50
   3   4   3   79.89    3.70
  -3   4  -3   91.19    6.60
   3   4   3   83.79    6.90
  -3   4  -3   62.69    7.10
   3   4   3   83.79    6.70
  -3   4  -3   64.09    4.80
   3   4   3   79.89    4.00
   3   4   3   75.59    6.50
  -4  -4  -3  522.45   17.60
   4  -4   3  506.95   18.00
   4  -4   3  524.65   17.60
   4  -4   3  520.05   16.90
  -4  -4  -3  550.44   17.60
  -4   4  -3  542.45   17.40
   4   4   3  530.35   12.90
  -4   4  -3  527.55   18.00
   4   4   3  533.75   13.20
   4   4   3  515.65   18.60
   4   4   3  536.85   17.20
   4   4   3  530.35   17.40
  -5  -4  -3   51.29    6.50
  -5  -4  -3   28.70    5.90
  -5  -4  -3   29.20    5.10
   5  -4   3   45.80    5.90
   5  -4   3   44.50    6.90
   5  -4   3   41.80    6.50
   5   4   3   37.70    3.40
   5   4   3   43.70    2.80
   5   4   3   38.90    5.10
  -5   4  -3   46.70    7.50
   5   4   3   45.20    7.30
   5   4   3   42.40    5.90
  -5   4  -3   44.20    5.70
  -5   4  -3   43.80    6.40
   6  -4   3 1821.82   47.90
  -6  -4  -3 1851.01   51.79
   6  -4   3 1834.62   47.70
   6  -4   3 1961.30   50.89
  -6  -4  -3 1833.42   47.90
  -6  -4  -3 1938.51   47.80
  -6   4  -3 1854.11   50.49
   6   4   3 1778.42   50.39
  -6   4  -3 1860.41   47.70
   6   4   3 1849.21   41.20
   6   4   3 1825.32   47.30
   6   4   3 1865.01   47.00
  -6   4  -3 1792.32   46.20
  -7  -4  -3   -1.20    7.80
  -7  -4  -3   10.80    5.50
  -7  -4  -3    2.30    4.90
   7  -4   3    2.10    5.70
   7  -4   3    9.70    5.80
  -7   4  -3    5.90    2.00
  -7   4  -3    0.70    4.60
   7   4   3    5.40    6.20
   7   4   3    3.60    5.70
   7   4   3    6.50    2.60
  -7   4  -3    7.70    3.00
  -7   4  -3    5.20    8.60
  -7   4  -3   -2.70    3.80
   8  -4   3 1764.42   47.70
   8  -4   3 1697.23   50.89
  -8  -4  -3 1720.73   47.00
  -8  -4  -3 1742.33   46.50
  -8  -4  -3 1729.03   40.90
  -8  -4  -3 1782.62   52.99
  -8   4  -3 1689.03   45.70
  -8   4  -3 1767.52   39.20
  -8   4  -3 1753.92   46.90
  -8   4  -3 1632.44   40.80
   8   4   3 1542.55   50.29
   9  -4   3   35.00   11.00
  -9  -4  -3   46.20    5.70
  -9  -4  -3   34.10    7.50
  -9  -4  -3   52.79    9.00
  -9  -4  -3   33.60   12.60
   9  -4   3   27.00   10.20
   9   4   3   45.10    5.00
  -9   4  -3   30.20    6.80
   9   4   3   32.80   10.00
  -9   4  -3   38.90    8.50
  -9   4  -3   39.80    4.60
  -9   4  -3   49.30    7.00
 -10  -4  -3 1003.30   34.10
 -10  -4  -3  983.30   27.00
 -10  -4  -3  957.20   42.40
  10  -4   3  976.30   36.10
 -10  -4  -3 1001.20   33.20
  10  -4   3 1034.20   39.60
  10   4   3  963.10   25.80
 -10   4  -3  960.70   29.00
 -10   4  -3  988.20   32.90
 -10   4  -3 1030.60   33.60
  10   4   3  852.31   38.40
 -10   4  -3 1016.80   25.60
 -11  -4  -3   54.69   20.70
  11  -4   3   58.59   16.10
 -11  -4  -3   47.30   10.80
 -11  -4  -3   55.89    7.90
 -11  -4  -3   55.69   11.70
  11   4   3   55.99    8.50
 -11   4  -3   67.59   17.90
 -11   4  -3   31.80    9.70
 -11   4  -3   49.30    6.60
  11   4   3   47.70   15.10
 -12  -4  -3  231.58   19.60
 -12  -4  -3  220.18   16.00
 -12  -4  -3  251.37   21.40
  12  -4   3  230.68   27.70
 -12   4  -3  219.08   20.10
 -12   4  -3  242.18   21.20
 -12   4  -3  260.37   13.20
  12   4   3  268.17   36.90
 -13  -4  -3   75.49   15.40
  13  -4   3   46.00   17.50
 -13  -4  -3   51.79   12.20
 -13   4  -3   58.19   13.40
 -13   4  -3   46.70   14.20
 -13   4  -3   64.99   11.50
 -14  -4  -3   -9.90   15.10
  14  -4   3  -16.00   21.90
 -14  -4  -3  -10.00   14.10
 -14   4  -3   14.60   14.40
 -15  -4  -3    3.30   19.00
 -15  -4  -3    9.70   16.50
 -15   4  -3   18.30   17.90
 -16  -4  -3   25.10   21.10
 -16  -4  -3  -14.20   19.80
 -16   4  -3    1.50   21.30
 -15  -5   3    0.70   16.50
 -15  -5   3   46.20   19.80
 -15   5   3   30.00   19.30
 -14  -5   3  324.27   29.60
 -14  -5   3  362.66   30.50
 -14   5   3  329.37   29.70
 -14   5   3  341.87   31.90
 -13  -5   3    3.20   12.80
 -13  -5   3   15.00   11.90
 -13   5   3    6.40   13.80
 -13   5   3   43.10    9.90
 -13   5   3   10.40   13.00
  12  -5  -3  871.21   42.90
 -12  -5   3  821.12   34.60
 -12  -5   3  867.51   35.00
 -12   5   3  850.21   35.00
 -12   5   3  823.62   27.50
 -12   5   3  837.62   35.50
 -11  -5   3    1.20   17.40
 -11  -5   3    7.70    8.90
  11  -5  -3   10.20   13.10
 -11  -5   3    6.30    8.10
 -11   5   3    8.90    6.70
 -11   5   3   10.40   10.20
 -11   5   3   18.30   10.20
 -10  -5   3  785.62   30.00
 -10  -5   3  824.42   34.90
  10  -5  -3  804.62   35.90
 -10  -5   3  818.72   30.80
 -10   5   3  799.52   30.60
 -10   5   3  822.52   25.00
  10   5  -3  830.22   28.70
 -10   5   3  819.62   30.60
 -10   5   3  743.63   32.20
  -9  -5   3   19.90    7.80
  -9  -5   3   32.80   11.10
  -9  -5   3   26.30    7.70
   9  -5  -3   27.80   11.00
   9   5  -3   41.50    8.40
  -9   5   3   16.80    8.30
  -9   5   3   31.70   13.10
  -9   5   3   25.60    8.40
  -9   5   3   24.50   11.20
   8  -5  -3 1392.06   43.80
  -8  -5   3 1333.67   41.80
  -8  -5   3 1367.76   38.90
  -8  -5   3 1364.36   40.00
   8  -5  -3 1269.37   40.30
  -8   5   3 1377.76   44.80
  -8   5   3 1237.68   38.60
  -8   5   3 1343.37   39.90
  -8   5   3 1385.36   40.00
   8   5  -3 1384.66   36.30
  -7  -5   3   23.70    6.70
  -7  -5   3   26.60    7.30
  -7  -5   3   27.60    6.00
   7  -5  -3   21.40    8.30
   7  -5  -3   23.20    4.80
   7   5  -3   28.90    5.30
  -7   5   3   17.90    7.40
  -7   5   3   26.00    8.70
  -7   5   3   14.90    6.20
  -6  -5   3   27.20    6.20
   6  -5  -3   37.30    7.70
  -6  -5   3   34.70    5.70
   6  -5  -3   22.20    4.60
   6  -5  -3   32.00    7.70
  -6  -5   3   48.10    7.40
  -6   5   3   25.20    5.80
  -6   5   3   40.90    9.40
   6   5  -3   25.70    4.30
  -6   5   3   38.30    6.70
  -6   5   3   26.20    5.80
   6   5  -3   26.40    4.50
   5  -5  -3  365.66   16.40
  -5  -5   3  372.86   15.50
  -5  -5   3  375.46   15.30
   5  -5  -3  386.06   13.70
   5  -5  -3  372.46   16.10
   5  -5  -3  406.26   17.40
  -5  -5   3  361.66   14.00
   5   5  -3  383.06   11.70
  -5   5   3  371.76   15.60
  -5   5   3  375.06   14.40
  -5   5   3  367.36   15.50
   5   5  -3  377.46   11.40
   4  -5  -3   28.80    6.10
   4  -5  -3   16.40    4.70
  -4  -5   3   36.20    5.10
  -4  -5   3   27.60    4.70
  -4  -5   3   26.10    2.70
   4  -5  -3   19.60    5.60
  -4  -5   3   28.60    2.60
   4  -5  -3   27.80    4.80
  -4  -5   3   34.90    4.80
  -4   5   3   37.60    5.20
   4   5  -3   26.30    3.50
  -4   5   3   21.90    6.00
  -4   5   3   22.80    4.80
  -4   5   3   28.30    4.90
   4   5  -3   29.50    3.60
   3  -5  -3   47.60    6.90
  -3  -5   3   51.29    5.50
   3  -5  -3   43.70    6.10
   3  -5  -3   46.80    5.60
  -3  -5   3   47.60    4.80
  -3  -5   3   41.30    5.50
   3  -5  -3   54.39    6.60
  -3  -5   3   44.30    3.50
  -3   5   3   49.70    6.00
  -3   5   3   52.59    6.40
  -3   5   3   46.30    5.80
   3   5  -3   47.70    3.30
  -3   5   3   65.19    8.30
   3   5  -3   51.49    3.20
   2  -5  -3 1981.80   47.20
   2  -5  -3 1879.71   48.70
  -2  -5   3 1911.71   45.60
  -2  -5   3 1965.90   45.80
   2  -5  -3 1898.71   46.80
  -2  -5   3 1944.11   44.10
  -2  -5   3 1953.70   46.70
   2   5  -3 1922.21   44.40
  -2   5   3 1932.71   47.70
  -2   5   3 1939.31   47.90
   2   5  -3 1962.00   42.70
  -2   5   3 1986.90   46.40
   2   5  -3 1996.10   42.70
  -2   5   3 1927.61   48.60
  -1  -5   3  401.16   12.50
   1  -5  -3  402.96   15.00
   1  -5  -3  423.16   13.50
  -1  -5   3  389.26   12.70
   1  -5  -3  401.26   14.70
  -1  -5   3  394.36   11.90
  -1  -5   3  387.66   12.30
   1  -5  -3  385.86   13.60
   1   5  -3  390.36   10.10
  -1   5   3  400.26   14.70
   1   5  -3  405.46   10.20
   1   5  -3  380.36   12.50
  -1   5   3  405.46   13.40
  -1   5   3  399.86   13.20
   1   5  -3  384.96   12.10
  -1   5   3  398.66   14.20
   0  -5   3 3742.93   84.49
   0  -5   3 3687.73   83.49
   0  -5  -3 3855.91   86.89
   0  -5   3 3853.01   84.29
   0  -5  -3 3706.73   86.89
   0  -5   3 3760.92   84.19
   0  -5  -3 3775.22   84.39
   0  -5  -3 3804.62   85.69
   0   5  -3 3881.71   82.29
   0   5  -3 3558.84   82.79
   0   5  -3 3749.82   84.29
   0   5   3 3869.71   85.39
   0   5   3 3627.94   86.09
   0   5   3 3865.71   86.49
   0   5   3 3787.12   84.29
   0   5  -3 3718.83   83.29
   1  -5   3  166.98    8.60
  -1  -5  -3  190.08    9.80
  -1  -5  -3  186.88    9.30
  -1  -5  -3  193.68    7.90
   1  -5   3  181.98    8.40
   1  -5   3  190.98    8.20
   1  -5   3  198.48    6.90
  -1  -5  -3  176.58    9.70
   1   5   3  186.48    7.40
  -1   5  -3  182.38    8.40
   1   5   3  176.88    9.20
  -1   5  -3  193.98    6.90
   1   5   3  204.38   10.10
   1   5   3  185.88    9.10
  -1   5  -3  192.58    7.40
   2  -5   3 4683.83  106.99
  -2  -5  -3 4447.16  111.39
  -2  -5  -3 4883.11  109.09
   2  -5   3 4683.53  102.89
  -2  -5  -3 4762.42  104.29
   2  -5   3 4919.01  107.09
   2  -5   3 4790.82  106.49
  -2  -5  -3 4787.32  107.49
   2   5   3 4983.10  107.49
  -2   5  -3 4828.62  104.89
  -2   5  -3 4328.47  108.99
   2   5   3 5065.49  107.89
  -2   5  -3 4750.42  105.49
   2   5   3 4718.43  107.99
   2   5   3 4793.72  103.89
  -3  -5  -3  111.59    9.10
  -3  -5  -3   86.59    7.60
  -3  -5  -3   96.19    7.80
   3  -5   3  103.79    7.70
   3  -5   3   84.89    6.80
   3  -5   3   94.49    7.90
   3   5   3   81.99    7.60
  -3   5  -3  106.09    7.70
   3   5   3   95.89    4.20
  -3   5  -3   92.09    5.90
  -3   5  -3   84.39    7.30
   3   5   3   88.99    7.80
  -4  -5  -3 1658.03   43.60
  -4  -5  -3 1767.82   46.20
   4  -5   3 1718.83   43.40
  -4  -5  -3 1703.03   44.20
   4  -5   3 1759.62   44.10
   4  -5   3 1683.33   44.40
   4   5   3 1747.13   43.90
   4   5   3 1727.93   44.90
  -4   5  -3 1751.62   44.10
   4   5   3 1643.54   43.10
   4   5   3 1671.73   37.50
   4   5   3 1701.33   37.50
  -4   5  -3 1713.23   43.70
  -5  -5  -3    0.30    6.30
   5  -5   3   -1.40    6.20
   5  -5   3    3.40    5.20
   5  -5   3   23.10    5.70
  -5  -5  -3    4.40    4.60
  -5  -5  -3    7.60    4.60
  -5   5  -3   -4.30    4.00
   5   5   3    4.50    4.30
   5   5   3   -3.90    5.40
  -5   5  -3   10.80    6.40
  -5   5  -3    1.10    5.70
   5   5   3   16.20    5.80
  -6  -5  -3  653.13   29.30
   6  -5   3  750.62   26.40
   6  -5   3  733.53   24.40
  -6  -5  -3  749.62   24.80
  -6  -5  -3  744.53   24.30
  -6   5  -3  707.93   26.30
   6   5   3  739.63   26.10
  -6   5  -3  734.83   24.40
   6   5   3  747.53   23.80
  -6   5  -3  739.43   22.80
  -7  -5  -3    7.70    5.40
  -7  -5  -3   -1.80    5.00
   7  -5   3    3.50    6.00
  -7  -5  -3   12.80    9.30
   7  -5   3    0.80    7.00
   7   5   3   10.10    7.10
  -7   5  -3   -1.30    5.70
  -7   5  -3    4.30    4.70
   8  -5   3   48.80    9.20
  -8  -5  -3   66.39    9.20
  -8  -5  -3   73.09   13.80
   8  -5   3   66.29   10.10
  -8  -5  -3   56.99    8.80
  -8   5  -3   60.19    9.60
   8   5   3   47.70    9.60
  -8   5  -3   81.19    9.50
   9  -5   3   42.80   11.20
  -9  -5  -3   29.10   12.90
  -9  -5  -3   38.50    9.40
  -9  -5  -3   36.10    8.90
   9  -5   3   37.70   11.70
  -9   5  -3   49.90   10.00
   9   5   3   34.40   11.00
  -9   5  -3   31.20    7.70
 -10  -5  -3  143.39   15.20
  10  -5   3   85.19   14.30
 -10  -5  -3   82.49   11.00
 -10  -5  -3  142.09   20.70
  10  -5   3   88.69   13.50
 -10   5  -3  116.19   14.40
  10   5   3   89.19   15.00
 -10   5  -3   92.59   11.20
 -10   5  -3   98.19    8.40
 -10   5  -3  110.79    6.20
 -11  -5  -3    2.90    8.90
  11  -5   3   12.00   13.20
 -11  -5  -3    2.80    9.00
 -11   5  -3  -11.10    9.30
 -11   5  -3   19.20   10.20
 -11   5  -3    5.40    4.50
  11   5   3  -20.00   13.80
 -12  -5  -3  380.06   25.30
  12  -5   3  411.16   34.70
 -12  -5  -3  386.76   25.20
 -12   5  -3  334.27   23.60
 -12   5  -3  383.86   25.20
 -13  -5  -3  -23.30   12.10
  13  -5   3   19.90   18.00
 -13  -5  -3    1.50   12.10
 -13   5  -3    5.20   13.60
 -14  -5  -3  678.13   35.50
  14  -5   3  659.73   48.50
 -14  -5  -3  626.94   36.50
 -14   5  -3  668.13   35.90
 -15  -5  -3  -40.50   18.00
 -15  -5  -3   35.20   17.50
 -15   5  -3    8.90   19.10
 -15  -6   3   39.30   21.60
 -15  -6   3   40.50   20.60
 -15   6   3   85.09   23.20
 -14  -6   3   46.80   16.80
 -14  -6   3   76.79   17.90
 -14   6   3   54.99   19.30
 -13  -6   3   76.99   15.80
 -13  -6   3  117.29   19.60
 -13   6   3   64.59   16.10
 -13   6   3   76.49   16.70
 -12  -6   3   39.60   13.10
  12  -6  -3   18.30   16.90
 -12  -6   3   15.70   10.50
 -12   6   3   33.60   13.10
 -12   6   3   42.90    8.70
 -12   6   3   13.20   12.20
 -11  -6   3  285.27   21.40
  11  -6  -3  241.08   27.40
 -11  -6   3  279.87   21.50
 -11   6   3  272.97   15.20
 -11   6   3  313.07   22.60
 -11   6   3  290.07   22.70
 -10  -6   3  107.69   13.90
 -10  -6   3   99.79   16.50
 -10  -6   3   90.29   12.00
  10  -6  -3  127.59   17.80
 -10   6   3   94.99   10.40
  10   6  -3  104.39   13.50
 -10   6   3  116.19   14.50
 -10   6   3  108.79   14.10
  -9  -6   3  225.78   16.90
  -9  -6   3  186.88   15.50
   9  -6  -3  166.78   20.90
  -9  -6   3  193.08   19.60
  -9   6   3  206.58   17.70
  -9   6   3  186.68   16.40
   9   6  -3  177.88   13.90
  -9   6   3  201.18   17.10
   8  -6  -3  768.52   31.70
  -8  -6   3  824.02   28.30
  -8  -6   3  797.92   28.80
   8  -6  -3  762.02   30.60
  -8  -6   3  781.92   30.50
  -8   6   3  845.72   29.50
  -8   6   3  795.52   28.80
  -8   6   3  826.52   27.20
   8   6  -3  799.92   24.00
  -7  -6   3   80.69   10.20
   7  -6  -3   63.59    7.40
  -7  -6   3   78.89    9.80
  -7  -6   3   78.39   11.00
   7  -6  -3   61.49    9.60
  -7   6   3   71.29    8.70
   7   6  -3   62.59    7.90
  -7   6   3   85.29    9.40
  -7   6   3   87.09   13.80
  -7   6   3   62.99    9.30
  -6  -6   3  719.63   23.40
  -6  -6   3  699.23   24.40
   6  -6  -3  693.23   26.50
  -6  -6   3  690.63   24.80
   6  -6  -3  681.83   25.50
   6  -6  -3  696.93   21.00
  -6   6   3  713.03   28.00
  -6   6   3  699.13   22.00
   6   6  -3  718.13   19.50
  -6   6   3  695.83   24.70
  -6   6   3  701.83   24.50
  -5  -6   3   74.49    9.00
  -5  -6   3   75.59    7.50
   5  -6  -3   76.39    7.50
  -5  -6   3   73.19    8.80
   5  -6  -3   76.39    9.00
   5  -6  -3   78.99   10.10
  -5   6   3  109.39   12.60
  -5   6   3   70.99    8.10
  -5   6   3   84.79    9.30
  -5   6   3   69.69    9.00
   5   6  -3   76.39    5.70
   5   6  -3   80.19    5.70
   4  -6  -3 1019.50   30.50
   4  -6  -3 1007.60   31.50
  -4  -6   3  988.50   22.60
  -4  -6   3 1006.10   28.00
   4  -6  -3 1005.00   30.00
  -4  -6   3  996.70   22.80
   4  -6  -3  992.40   27.70
  -4  -6   3 1018.10   29.20
  -4  -6   3  983.20   28.50
   4   6  -3 1031.50   24.10
  -4   6   3 1000.80   29.60
   4   6  -3 1012.50   24.20
  -4   6   3 1004.60   27.30
  -4   6   3 1013.00   31.60
  -4   6   3 1012.10   29.60
  -3  -6   3  411.96   14.90
  -3  -6   3  420.96   14.60
   3  -6  -3  417.46   17.10
  -3  -6   3  419.46   11.50
  -3  -6   3  412.56   15.30
   3  -6  -3  418.66   17.60
   3  -6  -3  413.46   15.30
   3  -6  -3  425.76   16.70
  -3   6   3  409.66   14.40
   3   6  -3  441.96   11.30
   3   6  -3  416.86   15.40
  -3   6   3  422.46   16.20
  -3   6   3  406.06   15.80
   3   6  -3  426.46   11.30
  -3   6   3  391.86   17.50
  -2  -6   3 1647.34   38.20
   2  -6  -3 1669.53   43.10
  -2  -6   3 1633.64   41.00
  -2  -6   3 1640.54   40.60
   2  -6  -3 1631.24   41.10
   2  -6  -3 1657.13   43.70
   2  -6  -3 1612.54   41.50
  -2  -6   3 1602.54   40.40
   2   6  -3 1651.33   36.90
  -2   6   3 1649.33   43.30
   2   6  -3 1597.24   38.40
  -2   6   3 1604.34   41.30
  -2   6   3 1672.83   40.50
   2   6  -3 1574.54   40.40
  -2   6   3 1630.34   42.30
   2   6  -3 1704.03   36.90
  -1  -6   3  427.66   14.40
   1  -6  -3  451.55   17.30
   1  -6  -3  439.96   15.30
  -1  -6   3  432.96   14.60
  -1  -6   3  435.76   14.50
  -1  -6   3  454.45   13.70
   1  -6  -3  465.35   17.90
   1  -6  -3  436.66   15.40
  -1   6   3  418.56   15.90
  -1   6   3  430.06   16.70
   1   6  -3  437.76   11.70
   1   6  -3  466.95   12.00
   1   6  -3  454.05   14.40
  -1   6   3  427.06   15.10
   1   6  -3  424.06   13.60
  -1   6   3  427.96   15.00
   0  -6  -3    7.40    4.50
   0  -6  -3    4.20    3.70
   0  -6  -3    4.10    4.50
   0  -6   3    6.70    3.30
   0  -6  -3    1.30    3.70
   0  -6   3    7.70    3.40
   0  -6   3    4.90    2.90
   0  -6   3    6.90    3.60
   0   6  -3    6.10    2.30
   0   6  -3    9.40    3.00
   0   6   3   11.40    4.80
   0   6   3    0.60    3.80
   0   6  -3    0.50    2.90
   0   6  -3    8.30    3.10
   0   6   3    4.20    2.90
   0   6   3    2.80    3.80
  -1  -6  -3 1340.47   35.50
   1  -6   3 1323.87   34.90
  -1  -6  -3 1354.76   36.90
  -1  -6  -3 1391.36   36.90
   1  -6   3 1327.27   34.50
  -1  -6  -3 1361.46   33.20
   1  -6   3 1373.76   34.60
   1  -6   3 1328.17   32.20
  -1   6  -3 1391.46   32.80
  -1   6  -3 1218.68   36.10
   1   6   3 1361.46   35.30
   1   6   3 1375.56   36.10
   1   6   3 1361.86   32.90
   1   6   3 1345.47   35.90
  -1   6  -3 1361.86   32.00
  -1   6  -3 1369.06   32.20
   2  -6   3    8.80    5.00
  -2  -6  -3    9.80    3.10
  -2  -6  -3   32.80    6.20
  -2  -6  -3   11.70    4.50
   2  -6   3   14.00    3.90
   2  -6   3   12.40    2.60
   2  -6   3    5.40    3.40
  -2  -6  -3    8.40    3.90
   2   6   3    8.30    4.00
   2   6   3   -0.10    4.80
   2   6   3   19.30    5.70
  -2   6  -3    7.50    3.80
   2   6   3   10.80    2.70
  -2   6  -3   14.30    4.10
  -2   6  -3    6.10    2.70
  -3  -6  -3  580.54   20.40
  -3  -6  -3  585.04   21.40
   3  -6   3  592.94   20.10
   3  -6   3  603.64   20.20
   3  -6   3  573.54   19.10
  -3  -6  -3  559.04   19.70
   3  -6   3  574.44   14.10
   3   6   3  581.94   14.70
  -3   6  -3  587.14   19.40
  -3   6  -3  577.54   18.60
   3   6   3  585.54   19.90
  -3   6  -3  584.04   17.30
   3   6   3  562.84   19.50
   3   6   3  568.44   19.80
  -4  -6  -3  539.35   19.40
  -4  -6  -3  512.95   21.10
   4  -6   3  508.15   20.00
   4  -6   3  544.85   19.10
  -4  -6  -3  540.45   19.80
   4  -6   3  547.85   20.00
  -4   6  -3  549.05   17.30
  -4   6  -3  554.84   19.40
   4   6   3  519.15   19.60
  -4   6  -3  520.65   19.20
   4   6   3  543.05   18.80
   4   6   3  543.05   19.80
  -5  -6  -3  364.06   16.50
  -5  -6  -3  379.06   19.00
   5  -6   3  351.06   16.70
  -5  -6  -3  361.86   16.20
   5  -6   3  360.56   16.30
  -5   6  -3  376.36   16.30
   5   6   3  353.46   15.60
   5   6   3  358.16   16.60
   6  -6   3 2765.52   68.09
   6  -6   3 2682.53   69.79
  -6  -6  -3 2585.44   79.99
  -6  -6  -3 2755.12   68.49
  -6  -6  -3 2684.43   67.69
   6   6   3 2727.83   69.19
  -6   6  -3 2717.43   66.49
  -6   6  -3 2704.53   67.69
   7  -6   3   50.39    8.90
  -7  -6  -3   68.69    9.40
  -7  -6  -3   53.09    7.80
  -7  -6  -3   96.89   14.00
   7  -6   3   39.60    8.60
  -7   6  -3   67.99    8.50
  -7   6  -3   68.59    9.70
   7   6   3   80.79   10.70
  -8  -6  -3 1239.48   38.80
  -8  -6  -3 1213.28   44.00
   8  -6   3 1238.98   39.40
  -8  -6  -3 1279.47   38.50
   8  -6   3 1151.98   41.20
  -8   6  -3 1220.48   36.20
   8   6   3 1216.08   40.50
  -8   6  -3 1248.38   38.40
   9  -6   3   12.30   11.10
  -9  -6  -3   15.80    6.90
  -9  -6  -3   16.80   15.30
  -9  -6  -3    4.20    7.70
   9  -6   3   18.60   10.80
  -9   6  -3    9.10    8.20
  -9   6  -3   20.10    8.30
   9   6   3   12.40   10.40
 -10  -6  -3  900.11   43.70
 -10  -6  -3  841.82   33.20
 -10  -6  -3  918.41   33.10
  10  -6   3  818.52   37.10
  10  -6   3  867.01   38.10
  10   6   3  860.91   37.30
 -10   6  -3  876.81   33.20
 -10   6  -3  858.41   31.50
 -11  -6  -3  103.19   14.20
 -11  -6  -3  117.19   15.20
  11  -6   3  117.69   18.00
 -11   6  -3  118.39   15.10
 -11   6  -3  128.99   15.60
  12  -6   3  279.07   33.60
 -12  -6  -3  330.37   25.40
 -12  -6  -3  320.47   25.30
 -12   6  -3  253.07   23.40
  13  -6   3  182.08   28.10
 -13  -6  -3  172.28   20.50
 -13   6  -3  198.18   21.90
 -14  -6  -3   40.50   19.00
  14  -6   3  -23.40   33.00
 -14  -6  -3   27.80   17.60
 -14   6  -3   26.30   17.00
 -15  -6  -3  113.39   23.70
 -15   6  -3  118.79   23.00
 -14  -7   3  157.08   23.40
 -14  -7   3  132.89   22.70
 -14   7   3  102.69   22.70
 -13  -7   3  -11.30   14.20
 -13  -7   3   19.80   15.20
 -13   7   3   20.40   16.90
 -12  -7   3  242.78   26.00
  12  -7  -3  256.87   34.00
 -12  -7   3  225.78   24.60
 -12   7   3  254.27   25.90
 -12   7   3  223.58   28.30
 -11  -7   3   -5.90   11.90
  11  -7  -3   15.80   15.60
 -11  -7   3   18.40   12.00
 -11   7   3    2.10   12.60
 -11   7   3   27.60   12.30
 -11   7   3    6.00    7.20
 -10  -7   3  148.99   18.00
 -10  -7   3  149.39   18.50
  10  -7  -3  162.88   20.50
 -10   7   3  139.49   15.70
 -10   7   3  154.38   11.70
 -10   7   3  151.68   19.20
  -9  -7   3  221.18   21.90
   9  -7  -3  267.07   24.80
  -9  -7   3  245.38   17.90
  -9  -7   3  228.98   18.50
  -9   7   3  224.58   18.70
  -9   7   3  274.57   25.20
  -9   7   3  245.08   19.30
   9   7  -3  229.58   15.10
  -8  -7   3  277.97   17.10
  -8  -7   3  284.87   18.40
  -8  -7   3  263.37   20.30
   8  -7  -3  261.97   21.00
   8  -7  -3  233.08   22.70
  -8   7   3  260.87   17.90
   8   7  -3  265.67   13.20
  -8   7   3  276.97   21.10
  -8   7   3  258.37   15.90
  -7  -7   3 1385.26   41.80
  -7  -7   3 1375.16   43.00
   7  -7  -3 1444.66   45.40
  -7  -7   3 1459.35   41.40
   7  -7  -3 1368.26   43.70
  -7   7   3 1399.36   37.30
  -7   7   3 1386.66   41.90
  -7   7   3 1426.06   41.80
   7   7  -3 1379.36   34.80
   6  -7  -3  120.69   14.10
  -6  -7   3  141.19   11.50
   6  -7  -3  134.29    9.80
  -6  -7   3  138.79   13.30
  -6  -7   3  146.59   12.50
   6  -7  -3  122.29   15.70
  -6   7   3  142.49   12.90
  -6   7   3  137.69   11.00
   6   7  -3  133.49    8.30
  -6   7   3  120.89   12.30
   5  -7  -3 1225.48   36.40
  -5  -7   3 1104.59   34.00
   5  -7  -3 1144.69   31.20
  -5  -7   3 1130.19   33.20
  -5  -7   3 1123.39   34.10
  -5   7   3 1185.48   34.60
  -5   7   3 1154.38   34.40
  -5   7   3 1113.99   37.90
  -5   7   3 1157.98   31.10
   5   7  -3 1154.18   27.80
  -4  -7   3    5.60    4.20
  -4  -7   3    7.10    5.00
   4  -7  -3    1.60    4.70
  -4  -7   3   -0.20    4.50
   4  -7  -3   16.70    7.00
   4  -7  -3    5.50    6.50
  -4   7   3    7.20    7.50
  -4   7   3    0.70    4.70
  -4   7   3    4.80    4.70
  -4   7   3    5.70    4.60
   4   7  -3    3.20    3.00
   3  -7  -3 1320.27   37.60
  -3  -7   3 1320.77   35.20
  -3  -7   3 1284.57   34.80
   3  -7  -3 1281.97   36.20
  -3  -7   3 1232.38   30.50
  -3  -7   3 1292.47   35.40
   3  -7  -3 1305.17   38.10
   3   7  -3 1285.97   29.90
   3   7  -3 1252.47   30.70
   3   7  -3 1241.88   34.80
  -3   7   3 1312.07   35.80
  -3   7   3 1268.17   36.10
   3   7  -3 1323.77   30.00
  -3   7   3 1315.57   38.10
  -3   7   3 1269.57   33.50
  -2  -7   3  675.53   21.40
   2  -7  -3  697.73   24.50
   2  -7  -3  692.23   22.70
   2  -7  -3  709.63   24.30
   2  -7  -3  688.33   21.80
  -2  -7   3  714.63   18.90
  -2  -7   3  679.93   21.40
  -2  -7   3  688.33   21.60
  -2   7   3  698.53   21.90
   2   7  -3  697.13   17.40
   2   7  -3  683.53   17.40
   2   7  -3  685.43   21.30
  -2   7   3  673.23   24.00
   2   7  -3  691.43   19.00
  -2   7   3  660.53   22.50
  -2   7   3  663.03   20.90
   1  -7  -3  588.24   20.10
  -1  -7   3  638.04   20.00
  -1  -7   3  608.14   19.60
  -1  -7   3  606.04   19.20
   1  -7  -3  618.84   20.10
  -1  -7   3  632.74   18.40
   1  -7  -3  635.34   23.00
   1  -7  -3  624.64   22.50
   1   7  -3  621.04   18.90
  -1   7   3  610.34   20.70
  -1   7   3  602.64   21.90
  -1   7   3  604.94   19.40
   1   7  -3  595.14   16.20
   1   7  -3  595.74   18.10
  -1   7   3  603.94   19.80
   1   7  -3  624.44   16.10
   0  -7  -3 1296.97   37.10
   0  -7   3 1298.47   33.00
   0  -7   3 1272.87   34.40
   0  -7  -3 1338.17   33.80
   0  -7   3 1294.37   34.70
   0  -7  -3 1263.77   35.00
   0  -7   3 1333.17   33.70
   0  -7  -3 1301.67   37.20
   0   7  -3 1264.67   33.70
   0   7   3 1258.27   35.40
   0   7   3 1308.57   34.80
   0   7   3 1295.67   33.40
   0   7  -3 1291.87   31.40
   0   7  -3 1293.57   32.50
   0   7   3 1319.77   36.20
   0   7  -3 1329.67   31.10
  -1  -7  -3   47.70    7.00
   1  -7   3   45.60    6.30
  -1  -7  -3   42.40    7.50
   1  -7   3   56.09    7.30
   1  -7   3   53.79    7.00
  -1  -7  -3   54.19    6.90
  -1  -7  -3   47.80    6.90
   1  -7   3   53.39    5.90
  -1   7  -3   51.39    5.20
   1   7   3   61.39    8.10
   1   7   3   55.99    7.40
   1   7   3   49.50    7.00
  -1   7  -3   44.20    5.30
   1   7   3   49.30    5.20
  -1   7  -3   61.59    6.50
  -1   7  -3   51.09    6.20
  -2  -7  -3  469.05   18.70
   2  -7   3  444.56   17.40
   2  -7   3  490.15   18.40
   2  -7   3  454.15   13.60
  -2  -7  -3  445.46   17.60
   2  -7   3  446.86   16.90
  -2  -7  -3  467.25   14.50
  -2  -7  -3  451.25   19.00
   2   7   3  479.25   13.80
   2   7   3  478.45   18.60
   2   7   3  467.65   17.70
  -2   7  -3  462.75   16.90
  -2   7  -3  475.65   14.70
   2   7   3  451.65   18.10
  -2   7  -3  465.45   16.20
   3  -7   3  139.79   10.40
   3  -7   3  109.39    9.50
  -3  -7  -3  130.29   10.40
  -3  -7  -3  134.19   12.40
   3  -7   3  126.19    5.80
  -3  -7  -3  120.59   10.60
   3  -7   3  140.39   12.60
   3   7   3  119.39    5.60
  -3   7  -3  120.39    9.80
   3   7   3  119.19    9.80
  -3   7  -3  112.29    7.90
   3   7   3  115.79   10.70
  -4  -7  -3  422.56   18.20
  -4  -7  -3  427.76   20.40
  -4  -7  -3  432.76   18.80
   4  -7   3  428.96   18.00
   4   7   3  432.26   18.00
  -4   7  -3  426.66   17.60
  -4   7  -3  442.36   15.50
  -5  -7  -3 1876.61   50.29
   5  -7   3 1817.82   51.09
   5  -7   3 1830.62   49.99
  -5  -7  -3 1921.31   51.19
  -5   7  -3 1888.41   50.09
   5   7   3 1872.91   50.29
  -5   7  -3 1882.71   47.40
   6  -7   3  326.87   18.30
  -6  -7  -3  320.67   17.20
  -6  -7  -3  293.07   16.80
   6  -7   3  312.47   17.90
  -6  -7  -3  313.57   21.30
  -6   7  -3  296.37   16.40
   6   7   3  308.97   26.40
  -7  -7  -3  441.76   21.00
  -7  -7  -3  457.65   21.40
  -7  -7  -3  425.36   26.60
   7  -7   3  472.95   23.20
   7  -7   3  434.46   22.60
  -7   7  -3  455.15   20.10
  -7   7  -3  421.06   20.50
  -8  -7  -3   -3.30    8.10
   8  -7   3   18.90   11.30
   8  -7   3   12.30    9.00
  -8  -7  -3    7.70    7.50
  -8  -7  -3    6.20   13.70
  -8   7  -3  -13.30    7.20
  -8   7  -3   -4.90    6.10
  -9  -7  -3  603.34   35.40
  -9  -7  -3  551.04   25.70
   9  -7   3  519.95   30.60
   9  -7   3  531.55   29.40
  -9  -7  -3  570.04   26.40
  -9   7  -3  558.94   24.30
  -9   7  -3  522.55   25.20
 -10  -7  -3   74.79   13.30
 -10  -7  -3   81.59   14.10
  10  -7   3   86.39   17.00
 -10   7  -3   70.29   12.80
 -10   7  -3   79.29   12.60
 -11  -7  -3  267.27   23.30
 -11  -7  -3  273.57   24.00
  11  -7   3  276.57   29.90
 -11   7  -3  242.68   23.70
  12  -7   3  105.19   22.90
 -12  -7  -3   81.49   17.40
 -12   7  -3   93.99   17.10
  13  -7   3   49.60   23.80
 -13  -7  -3   89.79   20.10
 -13  -7  -3   62.59   18.10
 -13   7  -3   80.09   17.90
 -14  -7  -3  162.38   23.70
 -14  -7  -3  176.38   23.40
 -14   7  -3  163.88   25.10
 -14  -8   3   -1.90   20.60
 -14  -8   3    8.40   22.80
 -14   8   3    9.10   21.50
 -13  -8   3  333.77   32.60
 -13  -8   3  340.87   32.90
 -13   8   3  280.47   32.80
 -12  -8   3   20.20   13.70
 -12  -8   3    6.20   14.40
 -12   8   3   18.90   15.80
 -11  -8   3  573.04   32.10
  11  -8  -3  586.34   39.50
 -11  -8   3  576.14   32.00
 -11   8   3  546.55   31.30
 -10  -8   3   30.70   12.50
 -10  -8   3   40.70   22.30
  10  -8  -3   41.60   17.50
 -10   8   3   21.00   16.40
 -10   8   3   35.20    7.50
 -10   8   3   19.00   13.60
   9  -8  -3  400.46   28.70
  -9  -8   3  382.46   23.30
  -9  -8   3  367.46   23.60
  -9   8   3  370.66   24.80
  -9   8   3  388.26   23.40
  -8  -8   3   51.89   11.10
   8  -8  -3   49.00   12.10
  -8  -8   3   61.69   11.10
  -8  -8   3   46.30   12.70
  -8   8   3   71.29   11.30
  -8   8   3   59.79   12.20
  -7  -8   3  119.99   14.00
   7  -8  -3  151.28   17.10
   7  -8  -3  143.79   17.40
   7  -8  -3  139.69   11.40
  -7  -8   3  136.69   17.20
  -7  -8   3  140.69   14.70
   7   8  -3  131.49    9.40
  -7   8   3  137.29   12.40
  -7   8   3  135.19   15.60
  -7   8   3  135.69   15.10
  -6  -8   3    8.30    7.20
   6  -8  -3   10.80    8.00
   6  -8  -3   22.20   11.20
  -6  -8   3   19.80    7.00
   6  -8  -3   19.50    6.10
  -6  -8   3   11.40    7.90
   6   8  -3   11.10    4.50
  -6   8   3   13.60    8.10
  -6   8   3   33.60    8.80
  -6   8   3   24.40    6.90
  -5  -8   3   71.99   10.00
  -5  -8   3   73.89   10.20
   5  -8  -3   57.89   10.20
  -5  -8   3   83.19   10.60
   5  -8  -3   70.39    7.90
   5  -8  -3   71.99   12.20
  -5   8   3   52.29    9.50
  -5   8   3   73.99   10.30
  -5   8   3   76.39    8.50
   5   8  -3   72.89    6.60
  -4  -8   3  138.59   12.10
  -4  -8   3  120.99   11.70
   4  -8  -3  135.49   15.80
  -4  -8   3  122.89   10.80
   4  -8  -3  115.89   10.70
   4  -8  -3  127.89   13.80
  -4   8   3  120.39   11.80
   4   8  -3  123.39    6.60
  -4   8   3  102.49   11.90
  -4   8   3  119.09   11.00
   3  -8  -3  365.86   15.90
   3  -8  -3  384.66   19.10
  -3  -8   3  365.66   16.40
  -3  -8   3  359.56   16.20
   3  -8  -3  372.86   20.00
  -3  -8   3  362.86   11.70
  -3  -8   3  350.36   15.90
   3   8  -3  349.17   11.70
   3   8  -3  359.46   11.00
  -3   8   3  388.16   17.00
  -3   8   3  364.26   16.80
  -3   8   3  371.26   15.20
   2  -8  -3   55.39    8.50
  -2  -8   3   39.40    6.70
  -2  -8   3   57.99    6.10
   2  -8  -3   35.10    8.10
   2  -8  -3   50.29    7.40
  -2  -8   3   42.00    6.80
  -2  -8   3   56.69    7.70
   2  -8  -3   73.59   10.50
  -2   8   3   48.80    7.30
  -2   8   3   54.59    7.90
  -2   8   3   37.40    6.60
   2   8  -3   48.50    5.50
   2   8  -3   50.49    7.90
   2   8  -3   45.30    5.30
   1  -8  -3 1299.47   38.50
  -1  -8   3 1314.77   33.20
   1  -8  -3 1311.17   38.70
   1  -8  -3 1326.77   35.90
  -1  -8   3 1274.47   35.80
  -1  -8   3 1266.77   34.30
  -1  -8   3 1255.47   35.50
   1  -8  -3 1236.88   35.00
  -1   8   3 1296.57   35.10
   1   8  -3 1284.47   30.70
  -1   8   3 1273.67   36.30
  -1   8   3 1262.87   34.60
   1   8  -3 1264.77   33.00
   1   8  -3 1253.37   33.90
   0  -8  -3   54.89   10.30
   0  -8   3   51.99    7.30
   0  -8  -3   52.29    8.60
   0  -8  -3   56.69    7.80
   0  -8  -3   43.60    7.10
   0  -8   3   57.49    7.30
   0  -8   3   52.09    7.30
   0  -8   3   56.69    7.50
   0   8  -3   67.39    7.90
   0   8   3   64.19    8.30
   0   8  -3   60.49    5.90
   0   8  -3   42.60    6.20
   0   8   3   53.59    7.60
   0   8   3   48.90    6.40
  -1  -8  -3 2234.58   53.09
   1  -8   3 2227.68   54.79
   1  -8   3 2210.68   52.49
   1  -8   3 2119.19   55.59
   1  -8   3 2188.98   56.19
  -1  -8  -3 2219.18   58.39
  -1  -8  -3 2198.98   55.99
   1   8   3 2173.88   55.49
   1   8   3 2169.18   55.89
  -1   8  -3 2253.37   51.69
   1   8   3 2213.88   52.49
  -1   8  -3 2245.78   54.69
  -1   8  -3 2269.67   51.99
  -2  -8  -3   20.40    7.40
   2  -8   3   12.60    5.70
   2  -8   3   13.00    4.20
   2  -8   3   19.30    5.90
  -2  -8  -3   21.60    5.10
   2  -8   3   10.30    7.20
  -2  -8  -3   18.80    8.90
  -2  -8  -3   11.70    6.00
  -2   8  -3   15.40    5.40
  -2   8  -3   18.40    4.40
   2   8   3   13.50    6.00
   2   8   3   15.10    3.80
  -3  -8  -3 1359.36   43.70
   3  -8   3 1353.56   39.10
  -3  -8  -3 1331.27   39.60
   3  -8   3 1316.07   31.90
  -3  -8  -3 1337.07   38.40
   3  -8   3 1339.97   38.30
  -3   8  -3 1314.87   34.90
   3   8   3 1321.87   31.40
  -3   8  -3 1318.57   37.60
   4  -8   3   -5.50    6.00
  -4  -8  -3   -4.00    6.00
  -4  -8  -3   -3.10    6.40
  -4   8  -3   -0.90    6.20
  -4   8  -3   -5.50    4.50
   5  -8   3 1011.40   34.40
  -5  -8  -3  994.60   37.10
  -5  -8  -3 1074.29   33.80
   5  -8   3 1036.60   33.70
  -5  -8  -3 1023.40   34.30
  -5   8  -3 1017.90   30.10
  -5   8  -3 1088.39   33.50
   6  -8   3   94.29   12.80
  -6  -8  -3  118.79   13.50
  -6  -8  -3  114.99   16.30
  -6  -8  -3   90.39   11.60
  -6   8  -3   96.19   11.60
   6   8   3  111.39   13.40
  -6   8  -3   92.89   11.60
   7  -8   3   23.40   10.00
  -7  -8  -3   21.10    8.90
  -7  -8  -3   10.30    7.60
  -7  -8  -3   18.20   14.10
   7  -8   3   23.10   11.20
  -7   8  -3   11.90    8.00
  -7   8  -3   22.20    8.00
   7   8   3   25.50   10.00
  -8  -8  -3   42.10   16.70
   8  -8   3   34.30   13.10
   8  -8   3   75.39   14.30
  -8  -8  -3   52.29   11.70
  -8  -8  -3   44.10   11.60
   8   8   3   70.49   13.70
  -8   8  -3   57.29   11.30
  -9  -8  -3   27.60   11.00
   9  -8   3   37.50   14.10
  -9  -8  -3   31.20   11.60
  -9   8  -3   34.00   11.30
 -10  -8  -3   89.69   15.10
 -10  -8  -3  106.79   18.10
  10  -8   3   76.19   17.40
 -10   8  -3   77.89   17.50
 -11  -8  -3  235.18   25.60
  11  -8   3  159.78   23.00
 -11   8  -3  223.48   24.30
 -12  -8  -3  -14.80   14.70
  12  -8   3   49.90   21.10
 -12  -8  -3   38.90   16.00
 -12   8  -3   -4.80   15.60
 -13  -8  -3  475.15   38.50
 -13  -8  -3  545.25   36.60
  13  -8   3  457.75   49.50
 -13   8  -3  480.45   35.20
 -14  -8  -3  -51.29   21.30
 -14  -8  -3  -44.70   21.20
 -14   8  -3  -12.20   20.40
 -13  -9   3    5.10   19.80
 -13  -9   3   -8.40   22.10
 -13   9   3   37.50   22.40
 -12  -9   3   13.70   16.70
 -12  -9   3  -10.90   17.40
 -12   9   3  -28.10   17.20
 -11  -9   3   42.40   16.80
  11  -9  -3    2.10   20.80
 -11  -9   3    9.50   14.10
 -11   9   3    1.90   15.30
  10  -9  -3   16.50   18.70
 -10  -9   3   11.00   12.60
 -10  -9   3   11.50   12.80
 -10   9   3   25.30   13.50
  -9  -9   3  183.58   19.20
   9  -9  -3  224.78   27.90
  -9   9   3  213.08   25.90
   8  -9  -3   17.60   12.40
  -8  -9   3   11.10    9.40
  -8  -9   3    9.30    9.70
  -8   9   3    4.80   10.70
  -8   9   3   -4.60   11.50
   7  -9  -3  655.83   21.50
   7  -9  -3  610.44   35.10
   7  -9  -3  683.93   32.30
  -7  -9   3  666.23   27.90
  -7  -9   3  644.84   27.90
  -7  -9   3  686.33   31.10
  -7   9   3  656.83   28.70
  -7   9   3  635.24   28.10
   6  -9  -3   33.50   10.10
  -6  -9   3   46.60   11.50
  -6  -9   3   66.19   11.10
  -6  -9   3   61.69   10.10
   6  -9  -3   49.30   14.80
   6  -9  -3   48.00    7.90
  -6   9   3   69.89   11.70
  -6   9   3   65.39    9.10
  -6   9   3   48.00   10.70
   5  -9  -3 1036.90   30.50
  -5  -9   3 1051.69   34.40
   5  -9  -3 1060.09   38.70
  -5  -9   3 1026.70   34.00
  -5  -9   3 1051.89   35.30
   5  -9  -3 1017.70   37.60
  -5   9   3 1095.19   35.00
  -5   9   3 1046.70   34.60
  -5   9   3 1036.90   30.20
   4  -9  -3   -7.80    6.00
  -4  -9   3    1.20    7.50
   4  -9  -3    0.10   10.60
   4  -9  -3   -4.90    7.70
  -4  -9   3   -7.20    6.20
  -4  -9   3    8.40    6.30
  -4   9   3   -1.30    7.20
  -4   9   3    5.90    6.90
  -4   9   3    7.60    7.50
   3  -9  -3 1262.87   40.40
  -3  -9   3 1243.78   30.30
  -3  -9   3 1225.58   37.00
   3  -9  -3 1224.88   39.90
  -3  -9   3 1237.28   36.20
  -3  -9   3 1230.68   36.60
   3  -9  -3 1230.28   35.30
   3   9  -3 1212.48   28.90
   3   9  -3 1182.88   30.40
  -3   9   3 1169.58   36.50
  -3   9   3 1258.47   36.70
  -3   9   3 1260.37   34.60
  -2  -9   3   18.10    6.30
  -2  -9   3   16.50    6.90
   2  -9  -3   23.40   10.40
  -2  -9   3   10.60    5.70
   2  -9  -3    6.80    7.00
  -2  -9   3   17.70    6.30
   2  -9  -3   15.80    6.90
  -2   9   3   12.00    5.90
  -2   9   3    7.80    5.90
   2   9  -3   14.40    4.20
   2   9  -3   13.70    4.60
  -2   9   3   11.80    8.00
  -1  -9   3  340.37   15.20
   1  -9  -3  331.57   16.30
  -1  -9   3  329.17   16.90
  -1  -9   3  317.67   15.00
  -1  -9   3  341.67   16.40
   1  -9  -3  333.37   18.00
   1  -9  -3  317.47   20.30
   1  -9  -3  298.27   18.30
   1   9  -3  312.17   15.60
  -1   9   3  363.36   16.90
   1   9  -3  323.67   11.50
   1   9  -3  308.27   13.60
  -1   9   3  312.07   16.50
  -1   9   3  329.67   15.20
   0  -9   3    2.30    5.20
   0  -9  -3  -17.90    7.00
   0  -9  -3    5.90    9.00
   0  -9   3    5.00    7.20
   0  -9  -3   -4.40    5.80
   0  -9   3   -1.90    5.00
   0  -9  -3    5.10    6.90
   0  -9   3   -1.20    6.10
   0   9   3    4.10    5.10
   0   9  -3    2.20    5.00
   0   9   3   -1.00    5.80
   0   9  -3   -9.20    5.60
   0   9  -3    8.20    4.40
  -1  -9  -3   24.70    7.10
  -1  -9  -3   17.20    8.50
   1  -9   3   38.10    9.00
   1  -9   3   27.10    6.70
   1  -9   3   34.20    7.80
  -1  -9  -3   41.90    7.60
  -1  -9  -3   39.00    8.00
  -1   9  -3   40.20    6.80
  -1   9  -3   32.60    5.40
   1   9   3   30.10    5.50
  -2  -9  -3   20.90    7.30
  -2  -9  -3   30.10    7.90
  -2  -9  -3   43.60   10.70
   2  -9   3   30.60    7.70
   2  -9   3   20.50    7.10
  -2  -9  -3   30.60    6.50
   2  -9   3   23.50    5.40
  -2   9  -3   18.80    6.50
  -2   9  -3   31.90    6.00
   2   9   3   26.40    4.70
   3  -9   3   63.39    7.30
  -3  -9  -3   69.69    9.70
   3  -9   3   81.49   11.00
   3  -9   3   80.59   10.80
  -3  -9  -3   83.49   13.20
  -3  -9  -3   60.79    9.50
   3   9   3   82.59    9.50
  -3   9  -3   92.39   11.70
   3   9   3   84.49    6.30
  -3   9  -3   76.89    8.00
  -4  -9  -3  174.38   14.80
   4  -9   3  166.28   15.50
  -4  -9  -3  166.38   19.30
  -4  -9  -3  155.78   15.70
   4  -9   3  129.19   14.40
  -4   9  -3  135.89   14.40
   4   9   3  134.69   13.60
  -4   9  -3  145.29   14.00
  -5  -9  -3  806.12   34.80
   5  -9   3  924.41   32.70
  -5  -9  -3  856.71   30.90
   5  -9   3  801.52   31.10
  -5  -9  -3  840.02   31.80
   5   9   3  834.22   29.80
  -5   9  -3  888.21   27.40
  -5   9  -3  847.52   30.30
  -6  -9  -3    2.90    9.10
  -6  -9  -3   20.70   14.20
  -6  -9  -3    9.70    8.70
   6  -9   3   14.10    8.60
   6  -9   3    5.30   10.70
  -6   9  -3    4.90    8.90
   6   9   3  -10.10    8.90
  -6   9  -3   -4.20    7.40
  -7  -9  -3  908.91   35.20
   7  -9   3  916.81   36.80
  -7  -9  -3  871.21   33.60
  -7   9  -3  866.71   33.40
   8  -9   3  -15.50   10.90
  -8  -9  -3    3.30   10.20
  -8  -9  -3   10.50    9.80
  -8   9  -3    9.30   10.70
   9  -9   3  697.53   36.60
  -9  -9  -3  664.03   33.00
  -9  -9  -3  660.53   32.60
  -9   9  -3  648.64   35.30
  10  -9   3   19.10   15.10
 -10  -9  -3   27.80   15.50
 -10  -9  -3   26.30   15.30
 -10   9  -3   14.10   14.30
 -11  -9  -3  347.07   32.00
 -11  -9  -3  394.36   30.70
 -11   9  -3  359.76   29.70
 -12  -9  -3    6.90   17.90
  12  -9   3   65.99   26.50
 -12  -9  -3  -11.20   18.70
 -12   9  -3   38.40   18.00
  13  -9   3  156.68   33.30
 -13  -9  -3   86.69   26.10
 -13  -9  -3  105.29   25.50
 -13   9  -3  109.69   24.60
 -12 -10   3  -40.50   20.40
 -12 -10   3    9.50   21.10
 -12  10   3   19.50   21.90
 -11 -10   3  501.75   36.60
 -11 -10   3  446.66   37.20
 -11  10   3  488.05   36.40
 -10 -10   3   22.00   15.20
 -10 -10   3   -3.70   14.70
  10 -10  -3   19.00   21.30
 -10  10   3   21.30   16.40
  -9 -10   3  271.27   26.20
   9 -10  -3  327.77   34.60
  -9 -10   3  315.27   26.60
  -9  10   3  342.37   27.10
   8 -10  -3   94.19   19.40
  -8 -10   3   79.29   14.90
  -8  10   3   56.29   15.00
   7 -10  -3  195.98   24.40
   7 -10  -3  201.08   13.90
  -7 -10   3  237.08   20.80
  -7  10   3  229.58   21.10
   6 -10  -3  128.49   17.10
  -6 -10   3  125.59   16.50
  -6 -10   3  145.79   17.70
   6 -10  -3  132.99   12.90
  -6 -10   3  162.78   17.80
  -6  10   3  127.99   15.70
  -6  10   3  140.39   17.40
  -5 -10   3   56.89   10.80
  -5 -10   3   41.70   12.10
   5 -10  -3   68.19   14.50
   5 -10  -3   33.10   18.00
   5 -10  -3   40.10    8.50
  -5 -10   3   52.59   10.40
  -5  10   3   38.90   10.70
  -5  10   3   66.29   11.90
  -4 -10   3  191.88   15.90
   4 -10  -3  209.28   19.40
   4 -10  -3  192.68   14.80
  -4 -10   3  183.88   16.00
  -4 -10   3  146.79   17.50
   4 -10  -3  192.28   24.90
  -4  10   3  207.48   16.40
  -4  10   3  217.28   17.30
  -4  10   3  198.88   15.80
  -3 -10   3   56.99    9.70
   3 -10  -3   50.59   14.80
  -3 -10   3   55.79   10.20
  -3 -10   3   49.70    9.40
  -3 -10   3   57.49    6.60
   3 -10  -3   48.90   10.30
   3 -10  -3   64.99    9.80
  -3  10   3   59.69   10.00
   3  10  -3   51.19    6.10
  -3  10   3   62.39   10.50
  -3  10   3   60.69   10.90
  -2 -10   3  152.28   13.30
  -2 -10   3  154.38   12.20
   2 -10  -3  167.68   18.00
   2 -10  -3  149.88   13.90
   2 -10  -3  173.28   17.70
  -2 -10   3  134.19   13.80
  -2 -10   3  133.59   14.80
  -2  10   3  153.68   14.90
   2  10  -3  125.89   14.70
  -2  10   3  163.18   13.60
  -1 -10   3  368.06   19.10
   1 -10  -3  363.06   23.90
  -1 -10   3  361.86   17.60
   1 -10  -3  353.46   18.50
  -1 -10   3  385.46   20.00
  -1 -10   3  351.76   17.10
   1 -10  -3  358.16   21.50
   1  10  -3  371.46   13.10
  -1  10   3  377.96   17.30
  -1  10   3  391.26   25.90
   1  10  -3  386.06   15.80
   0 -10  -3   90.09   12.20
   0 -10  -3  145.69   18.60
   0 -10  -3   99.29   11.90
   0 -10   3   99.29   12.70
   0 -10  -3   89.59   11.00
   0 -10   3   86.19   11.60
   0 -10   3   80.29   11.00
   0 -10   3   98.89   11.30
   0  10  -3   96.79    9.30
   0  10   3  105.49   10.60
   0  10  -3   91.29   10.80
   1 -10   3 1069.09   30.40
   1 -10   3 1105.19   35.50
  -1 -10  -3 1070.39   38.30
  -1 -10  -3 1032.00   31.60
   1 -10   3 1038.50   35.00
  -1 -10  -3 1071.79   37.20
  -1 -10  -3 1097.99   34.60
   1  10   3 1098.89   30.10
  -1  10  -3 1085.79   32.30
  -1  10  -3 1036.70   28.70
   1  10   3 1048.00   33.90
   2 -10   3    7.60    6.00
  -2 -10  -3   11.80    7.70
  -2 -10  -3    3.70   10.50
  -2 -10  -3   -5.50    7.00
   2 -10   3   13.60    8.70
  -2 -10  -3    1.80    7.70
   2 -10   3    2.00    7.20
  -2  10  -3    4.50    6.00
   2  10   3    7.80    5.00
  -2  10  -3   -1.10    6.40
   2  10   3    3.20    7.30
   3 -10   3  488.25   23.30
   3 -10   3  409.36   23.10
  -3 -10  -3  516.15   25.00
   3 -10   3  439.06   15.60
  -3 -10  -3  469.95   27.70
  -3 -10  -3  483.45   22.60
  -3  10  -3  464.85   20.90
   3  10   3  478.85   14.40
  -3  10  -3  459.55   18.50
   3  10   3  454.85   21.60
  -4 -10  -3   62.69   11.20
  -4 -10  -3   82.49   12.20
   4 -10   3   62.09   11.90
   4 -10   3   65.99   12.40
  -4 -10  -3   98.59   16.20
   4  10   3   73.69   12.00
  -4  10  -3   81.09   11.50
  -4  10  -3   82.49   10.10
  -5 -10  -3  519.95   26.80
  -5 -10  -3  471.65   24.60
   5 -10   3  458.15   28.30
   5 -10   3  470.95   25.50
  -5 -10  -3  477.55   44.50
  -5  10  -3  517.25   24.30
  -6 -10  -3  128.09   15.40
  -6 -10  -3  137.39   16.50
   6 -10   3   98.69   13.90
  -6  10  -3  138.79   15.40
   7 -10   3  106.99   16.10
  -7 -10  -3  144.89   17.50
  -7 -10  -3   99.79   14.80
  -7  10  -3  103.09   15.10
   8 -10   3   99.39   17.40
  -8 -10  -3   80.09   15.00
  -8 -10  -3   86.49   16.40
  -8  10  -3   93.09   16.20
  -9 -10  -3   51.49   16.10
  -9 -10  -3   30.70   15.30
  -9  10  -3   17.70   14.50
 -10 -10  -3   45.40   16.00
  10 -10   3   56.49   21.60
 -10 -10  -3   26.60   17.30
 -10  10  -3   49.40   18.00
 -11 -10  -3   99.29   21.10
  11 -10   3   69.39   24.50
 -11 -10  -3  156.28   24.00
 -11  10  -3  106.89   22.00
 -12 -10  -3   78.59   23.90
  12 -10   3   45.40   30.30
 -12 -10  -3   63.49   24.80
 -12  10  -3   83.69   24.10
 -11 -11   3   -2.20   21.30
 -11 -11   3  -25.00   19.90
 -11  11   3    5.70   21.70
 -10 -11   3  126.89   22.00
 -10 -11   3  132.89   22.90
 -10  11   3  166.08   24.10
  -9 -11   3   82.69   18.00
   9 -11  -3   67.09   22.20
  -9 -11   3   84.89   18.40
  -9  11   3   58.79   18.90
  -8 -11   3  193.48   22.10
   8 -11  -3  180.68   25.60
  -8 -11   3  158.18   19.20
  -8  11   3  166.28   20.60
   7 -11  -3  206.98   22.30
  -7 -11   3  243.58   23.40
  -7 -11   3  237.48   26.40
  -7  11   3  205.68   23.90
  -6 -11   3   11.60   11.60
   6 -11  -3    2.00    8.70
  -6 -11   3   11.50    9.80
   6 -11  -3   -0.50   14.10
  -6  11   3   13.20   11.90
   5 -11  -3  191.98   24.40
  -5 -11   3  198.58   22.70
   5 -11  -3  203.98   16.60
  -5 -11   3  235.88   20.10
  -5  11   3  234.98   19.90
  -4 -11   3   23.50    9.50
   4 -11  -3   16.20    8.90
   4 -11  -3   -0.10   11.60
  -4 -11   3   29.50   10.60
  -4  11   3   18.30   10.10
   3 -11  -3  390.76   26.30
   3 -11  -3  396.86   20.70
  -3 -11   3  415.06   22.80
  -3 -11   3  409.16   21.90
  -3 -11   3  368.46   24.10
   3  11  -3  379.66   14.50
  -3  11   3  390.86   21.10
  -2 -11   3  176.98   19.00
  -2 -11   3  188.18   16.20
   2 -11  -3  171.78   16.60
   2 -11  -3  192.38   20.30
  -2 -11   3  202.88   17.40
   2  11  -3  191.18   12.80
  -2  11   3  183.68   15.60
  -1 -11   3  132.09   15.90
  -1 -11   3  110.59   13.60
   1 -11  -3  101.39   12.40
   1 -11  -3   83.29   12.70
  -1 -11   3   99.29   12.90
  -1  11   3  118.19   16.50
  -1  11   3  114.49   13.30
   1  11  -3   99.79   12.30
   0 -11   3  230.38   17.90
   0 -11  -3  222.48   17.70
   0 -11  -3  225.78   20.90
   0 -11   3  216.08   20.10
   0 -11   3  204.28   15.20
   0  11  -3  224.28   15.10
   0  11   3  231.58   14.70
   0  11   3  230.28   25.20
   1 -11   3   34.70   11.60
  -1 -11  -3   18.40    9.70
   1 -11   3   33.90    8.20
  -1 -11  -3   27.80   10.10
   1 -11   3   20.30    8.80
   1  11   3   15.40    7.00
  -1  11  -3    4.80    7.70
   2 -11   3  522.85   28.00
  -2 -11  -3  523.95   27.50
  -2 -11  -3  503.25   24.90
   2 -11   3  532.85   25.60
   2 -11   3  487.75   19.40
  -2  11  -3  520.05   23.00
   2  11   3  497.65   18.20
  -3 -11  -3   32.40   11.30
  -3 -11  -3   27.60   11.00
   3 -11   3   36.50    7.20
   3 -11   3   20.80   10.50
  -3  11  -3   51.99   10.80
   3  11   3   27.30    5.60
  -4 -11  -3  277.97   21.30
   4 -11   3  290.27   22.10
  -4 -11  -3  279.37   23.20
  -4  11  -3  279.57   20.20
  -5 -11  -3  195.98   21.60
   5 -11   3  187.08   21.90
  -5 -11  -3  184.28   22.00
  -5  11  -3  160.98   19.50
   6 -11   3  131.79   30.30
  -6 -11  -3  133.59   27.00
  -6 -11  -3  164.98   20.50
  -6  11  -3  146.99   17.60
   7 -11   3  256.07   28.30
  -7 -11  -3  192.48   25.00
  -7 -11  -3  244.28   24.30
  -7  11  -3  259.77   24.80
   8 -11   3   20.70   16.70
  -8 -11  -3   10.20   14.70
  -8 -11  -3    1.30   14.90
  -8  11  -3   -2.10   14.10
  -9 -11  -3  248.08   29.60
  -9 -11  -3  269.07   32.10
   9 -11   3  282.97   36.60
  -9  11  -3  251.27   30.10
  10 -11   3  -16.50   22.80
 -10 -11  -3   34.60   18.80
 -10 -11  -3    3.20   18.60
 -10  11  -3   30.10   19.40
 -11 -11  -3   87.69   23.10
 -11 -11  -3   80.69   23.80
  11 -11   3   94.09   29.10
 -11  11  -3  137.79   25.10
 -10 -12   3   35.70   22.30
  -9 -12   3   53.99   20.40
   9 -12  -3   42.30   27.10
  -9 -12   3   39.60   18.70
  -9  12   3   31.70   20.10
   8 -12  -3  274.57   31.80
  -8 -12   3  283.37   29.90
  -8 -12   3  216.48   28.40
  -8  12   3  234.88   25.60
  -7 -12   3   46.80   16.40
  -7 -12   3   33.50   15.40
   7 -12  -3   96.79   30.60
  -7  12   3   50.79   16.80
  -6 -12   3  351.76   26.60
   6 -12  -3  365.76   35.20
  -6 -12   3  379.16   28.30
  -6  12   3  297.27   27.00
  -5 -12   3  -13.40   12.70
  -5 -12   3   17.10   11.70
   5 -12  -3   -3.50   11.30
  -5  12   3  -13.90   11.80
  -4 -12   3  383.46   25.50
   4 -12  -3  365.56   30.70
   4 -12  -3  389.26   22.50
  -4 -12   3  413.06   26.70
  -4  12   3  389.16   24.80
   3 -12  -3    9.00   10.70
   3 -12  -3    7.40   12.10
  -3 -12   3   18.40   11.40
  -3 -12   3    7.70   11.10
  -3  12   3   -5.90   10.00
   2 -12  -3  335.97   26.60
   2 -12  -3  319.47   21.70
  -2 -12   3  320.17   22.90
  -2 -12   3  326.87   21.50
   2  12  -3  324.67   16.70
  -2  12   3  309.77   20.60
  -1 -12   3   51.19   11.80
   1 -12  -3   62.29   15.60
   1 -12  -3   68.39   12.70
  -1 -12   3   60.29   11.50
  -1  12   3   51.19   10.60
   1  12  -3   63.49   10.00
   0 -12  -3   54.79   14.70
   0 -12  -3   65.89   13.10
   0 -12   3   64.89   11.40
   0 -12   3   73.49   14.20
   0  12   3   83.19   11.00
   0  12  -3   78.79   11.60
   1 -12   3  128.49   17.00
  -1 -12  -3  129.49   15.90
   1 -12   3  139.99   16.00
  -1 -12  -3  124.29   17.30
   1  12   3  137.69   13.90
  -1  12  -3  132.39   16.80
   2 -12   3   35.30    9.50
  -2 -12  -3   30.10   12.10
   2 -12   3    9.00   11.20
  -2 -12  -3   25.30   12.30
  -2  12  -3   -0.20    9.90
   2  12   3   26.80    7.80
   3 -12   3   89.99   16.00
  -3 -12  -3   81.59   18.50
  -3 -12  -3   64.69   14.20
  -3  12  -3   81.99   13.20
  -4 -12  -3  203.98   24.30
  -4 -12  -3  167.28   18.50
  -4  12  -3  169.98   20.90
   5 -12   3   29.90   13.40
  -5 -12  -3   50.39   16.40
  -5 -12  -3   40.50   14.30
  -5  12  -3   33.70   14.10
   6 -12   3  355.66   30.70
  -6 -12  -3  294.87   27.70
  -6 -12  -3  344.87   31.40
  -6  12  -3  345.17   26.70
   7 -12   3   20.30   17.00
  -7 -12  -3   10.50   16.60
  -7 -12  -3   23.20   17.10
  -7  12  -3   30.80   16.10
  -8 -12  -3  342.77   37.80
   8 -12   3  363.56   36.60
  -8 -12  -3  359.56   32.80
  -8  12  -3  308.97   32.20
  -9 -12  -3   21.20   20.20
  -9 -12  -3    8.70   20.80
   9 -12   3   15.00   25.00
  -9  12  -3    8.60   19.50
  -8 -13   3  189.38   25.50
   8 -13  -3  192.88   33.60
  -8 -13   3  153.68   27.30
  -8  13   3  163.58   24.90
  -7 -13   3    5.90   19.60
   7 -13  -3  -17.30   23.80
  -7 -13   3   17.80   17.90
  -7  13   3   15.90   18.70
  -6 -13   3   29.70   16.50
  -6 -13   3  -12.70   16.90
   6 -13  -3   -2.30   21.30
  -6  13   3  -41.70   15.60
  -5 -13   3  -28.00   15.60
  -5 -13   3    2.80   14.90
  -5  13   3   -5.50   14.80
   4 -13  -3   50.79   19.00
  -4 -13   3   41.00   24.20
  -4 -13   3   29.70   14.80
   3 -13  -3  -18.90   16.80
  -3 -13   3  -11.20   13.20
  -3 -13   3   21.60   13.00
   3 -13  -3   11.50   13.70
  -3  13   3    9.80   12.70
   2 -13  -3  221.78   24.00
  -2 -13   3  183.28   22.70
   2 -13  -3  220.68   28.60
  -2 -13   3  242.38   24.80
  -2  13   3  202.38   21.40
   1 -13  -3   -7.30   12.80
  -1 -13   3    7.00   12.30
  -1 -13   3   -7.50   12.30
   1 -13  -3    0.40   13.50
  -1  13   3   31.30   11.80
   0 -13   3  470.55   25.20
   0 -13  -3  441.76   28.30
   0 -13   3  436.46   29.40
   0 -13  -3  449.86   34.10
   0  13   3  461.05   23.20
   0  13  -3  454.25   24.00
   1 -13   3    9.10   12.80
  -1 -13  -3  -31.30   14.90
  -1 -13  -3    4.80   13.20
   1 -13   3    4.80   17.10
  -1  13  -3   38.80   12.80
   2 -13   3  532.35   32.00
  -2 -13  -3  548.65   36.50
  -2 -13  -3  530.35   31.70
  -2  13  -3  553.84   28.30
   3 -13   3  -13.70   13.20
  -3 -13  -3    6.30   17.90
  -3 -13  -3  -12.20   14.60
  -3  13  -3   11.80   13.50
  -4 -13  -3  300.57   32.90
  -4 -13  -3  251.27   24.30
  -4  13  -3  251.47   37.60
   5 -13   3   42.70   18.50
  -5 -13  -3   14.10   17.30
  -5 -13  -3   -2.70   18.20
  -5  13  -3   11.60   15.30
  -6 -13  -3  125.79   24.10
  -6 -13  -3   74.09   20.40
   6 -13   3   72.49   19.50
  -6  13  -3   66.89   18.20
   7 -13   3  -16.60   20.40
  -7 -13  -3    6.90   19.90
  -7 -13  -3   26.40   20.10
  -7  13  -3   18.50   18.70
  -8 -13  -3   12.50   22.10
  -8 -13  -3    5.10   23.50
   8 -13   3    3.90   23.40
  -8  13  -3   31.90   21.30
  -5 -14   3   30.30   19.80
  -5 -14   3   41.20   19.90
  -5  14   3   -6.90   19.80
  -4 -14   3  261.77   32.20
   4 -14  -3  284.87   32.10
  -4 -14   3  219.08   25.40
  -4  14   3  284.17   31.90
  -3 -14   3   11.10   18.10
  -3 -14   3   -1.60   16.40
   3 -14  -3   10.70   20.00
  -3  14   3    8.90   16.40
  -2 -14   3  128.99   20.90
  -2 -14   3  160.98   21.50
   2 -14  -3  144.19   25.20
  -2  14   3  128.69   18.50
   1 -14  -3   32.00   18.40
  -1 -14   3   35.60   16.50
   1 -14  -3   59.29   18.70
   0 -14  -3   63.69   21.80
   0 -14  -3   65.09   19.10
   1 -14   3   16.60   17.20
  -1 -14  -3   58.59   20.90
  -1 -14  -3   23.60   21.00
  -2 -14  -3    3.00   17.90
   2 -14   3  -12.00   17.50
  -2 -14  -3  -13.60   19.00
  -2  14  -3    7.10   15.70
   3 -14   3   18.60   16.50
  -3 -14  -3   65.59   21.50
  -3 -14  -3   26.30   19.50
  -3  14  -3   17.80   16.80
   4 -14   3   62.99   21.60
  -4 -14  -3  104.89   21.50
  -4 -14  -3  100.09   24.20
  -4  14  -3   75.89   19.80
  -5 -14  -3   36.80   21.30
   5 -14   3   21.40   21.20
  -5 -14  -3  -16.90   23.40
  -5  14  -3   31.50   20.10
 -16   0   4  188.88   25.00
 -16   0   4  197.88   22.10
 -16   0   4  175.98   22.30
 -15   0   4    7.60   16.30
 -15   0   4  -15.80   13.40
 -15   0   4   -4.00   14.50
 -14   0   4   38.70   12.90
 -14   0   4   34.20   11.90
 -14   0   4    1.50   12.10
 -13   0   4   20.00    9.70
 -13   0   4    3.20    9.30
 -13   0   4    9.80    9.50
 -12   0   4   14.30    8.50
 -12   0   4    2.80    8.40
 -12   0   4   14.20    8.30
 -12   0   4    3.30   16.50
 -11   0   4    6.20   11.00
 -11   0   4    7.00    7.20
 -11   0   4    1.50    7.50
 -11   0   4    6.30    7.00
  11   0  -4  -12.00   13.20
 -10   0   4  748.13   30.60
 -10   0   4  732.03   24.80
 -10   0   4  755.22   26.90
 -10   0   4  732.53   25.90
  10   0  -4  771.62   41.20
   9   0  -4    4.00    6.70
  -9   0   4   -5.90    4.60
  -9   0   4    1.30    4.90
  -9   0   4    0.30    4.60
  -9   0   4    1.80    6.10
  -8   0   4 1242.98   34.20
  -8   0   4 1245.48   34.70
  -8   0   4 1208.78   33.00
  -8   0   4 1223.58   36.90
  -8   0   4 1206.18   34.80
   8   0  -4 1166.28   33.10
   8   0  -4 1200.28   33.40
  -7   0   4   -0.30    4.80
  -7   0   4   -2.90    3.10
   7   0  -4   -8.60    3.80
  -7   0   4    1.20    3.60
   7   0  -4   -4.20    4.40
  -7   0   4   -7.90    4.40
  -6   0   4 1828.12   47.70
  -6   0   4 1809.92   45.10
   6   0  -4 1875.71   44.90
   6   0  -4 1871.51   45.50
  -6   0   4 1925.01   46.10
  -6   0   4 1861.71   46.40
  -5   0   4    3.70    2.80
  -5   0   4   -1.30    3.30
  -5   0   4    3.20    3.30
   5   0  -4    0.20    2.50
   5   0  -4   -0.30    3.00
   5   0  -4    2.00    3.10
  -4   0   4 2021.70   48.60
   4   0  -4 1929.41   49.40
   4   0  -4 2048.70   46.60
  -4   0   4 2084.89   48.50
  -4   0   4 2033.50   47.40
  -4   0   4 2024.30   47.60
   4   0  -4 2109.29   47.80
   3   0  -4    1.60    2.20
   3   0  -4   -0.10    2.10
   3   0  -4    0.80    1.30
  -3   0   4    4.70    2.10
  -3   0   4   -2.60    2.20
   3   0  -4    0.50    2.10
  -3   0   4    1.60    1.90
  -3   0   4    0.60    1.50
  -2   0   4  316.47    8.90
  -2   0   4  331.77   10.50
   2   0  -4  283.37    8.80
  -2   0   4  313.67   10.00
   2   0  -4  311.47    9.40
   2   0  -4  309.07   10.30
  -2   0   4  319.37    9.30
   1   0  -4    5.50    1.20
  -1   0   4    7.20    2.20
   1   0  -4    4.10    1.10
  -1   0   4    2.60    1.10
  -1   0   4    4.30    1.90
   1   0  -4    7.00    2.30
   0   0   4   53.09    3.00
   0   0   4   52.09    3.80
   0   0   4   49.99    2.70
   0   0  -4   55.09    2.60
   0   0  -4   51.99    3.80
   0   0  -4   51.69    3.10
   0   0   4   52.89    3.70
  -1   0  -4    2.70    1.30
  -1   0  -4    2.70    1.70
   1   0   4    1.10    1.60
  -1   0  -4    3.00    1.80
  -1   0  -4    1.70    1.70
   1   0   4    4.30    1.70
   1   0   4    0.70    1.50
   2   0   4 2438.76   53.79
   2   0   4 2438.76   54.29
  -2   0  -4 2320.47   55.19
  -2   0  -4 2442.56   53.89
   2   0   4 2460.65   56.39
  -2   0  -4 2365.06   56.69
   3   0   4    2.20    2.00
  -3   0  -4    2.90    1.80
   3   0   4   -1.60    1.80
   3   0   4    1.10    1.60
  -3   0  -4    0.20    1.70
  -3   0  -4    4.20    3.40
  -3   0  -4    0.80    1.80
   3   0   4   -3.10    2.50
  -4   0  -4 5417.16  118.39
   4   0   4 5496.55  118.19
   4   0   4 5201.58  122.29
  -4   0  -4 5198.78  122.69
  -4   0  -4 5321.07  118.69
   4   0   4 5386.96  118.99
  -4   0  -4 5437.46  117.39
   4   0   4 5482.55  117.29
  -5   0  -4   -0.60    2.30
   5   0   4   -1.40    2.50
   5   0   4    4.10    3.20
   5   0   4    8.80    7.40
   5   0   4    5.00    2.70
  -5   0  -4    2.20    2.50
  -5   0  -4    0.60    2.50
  -5   0  -4    3.90    4.10
  -6   0  -4 4858.11  114.39
   6   0   4 4917.51  106.69
   6   0   4 4842.22  109.09
  -6   0  -4 4726.33  107.59
   6   0   4 4866.91  114.19
  -6   0  -4 4757.82  108.69
  -6   0  -4 4690.93  106.49
   6   0   4 4719.03  107.19
  -7   0  -4    2.50    5.90
   7   0   4    3.70    6.20
  -7   0  -4   -0.10    3.30
   7   0   4   -0.30    4.20
  -7   0  -4    6.60    4.00
  -7   0  -4    3.70    3.50
   7   0   4   -3.60    4.80
   7   0   4    2.10    3.80
   8   0   4 1460.25   38.40
   8   0   4 1580.44   41.70
  -8   0  -4 1489.45   38.20
  -8   0  -4 1454.95   39.10
   8   0   4 1471.35   39.00
  -8   0  -4 1501.35   40.80
   8   0   4 1567.14   47.30
  -8   0  -4 1436.36   46.60
  -9   0  -4   -6.90   10.00
  -9   0  -4   -7.90    4.70
  -9   0  -4   14.30    6.90
   9   0   4    4.00    9.10
   9   0   4   -4.20    6.70
  -9   0  -4   -9.00    4.20
   9   0   4   -1.60    5.90
 -10   0  -4 1305.47   40.20
  10   0   4 1320.87   41.30
 -10   0  -4 1352.26   37.10
  10   0   4 1442.46   48.60
 -10   0  -4 1357.16   38.20
 -10   0  -4 1357.46   49.40
 -11   0  -4   -5.10    8.10
  11   0   4    2.30   11.80
 -11   0  -4   -2.10    6.30
 -11   0  -4    7.70    7.10
 -12   0  -4  174.38   15.60
 -12   0  -4  211.38   14.90
  12   0   4  157.18   19.90
 -12   0  -4  182.18   18.60
  13   0   4   28.50   18.00
 -13   0  -4    1.90   11.40
 -13   0  -4   -8.10    8.60
 -13   0  -4    8.60    9.80
 -14   0  -4   -2.30   14.20
 -14   0  -4    4.80   11.80
 -14   0  -4    4.20   11.10
 -15   0  -4    6.40   14.60
 -15   0  -4   -8.90   13.80
 -16   0  -4  125.99   19.50
 -16   0  -4  146.39   22.30
 -16  -1   4  281.27   32.50
 -16  -1   4  279.27   35.80
 -16   1   4  315.97   35.50
 -16   1   4  243.68   31.40
 -16   1   4  302.37   31.80
 -15  -1   4   -8.50   14.10
 -15  -1   4   10.30   13.40
 -15  -1   4   -1.00   14.40
 -15   1   4  -27.70   21.50
 -15   1   4  -21.00   13.80
 -15   1   4  -18.30   16.10
 -14  -1   4  697.13   36.00
 -14  -1   4  719.23   28.90
 -14  -1   4  736.23   36.40
 -14   1   4  689.43   30.80
 -14   1   4  648.74   34.00
 -14   1   4  657.43   30.80
 -13  -1   4    1.40    9.10
 -13  -1   4    8.10    9.50
 -13  -1   4   20.50   10.50
 -13   1   4    1.60    9.50
 -13   1   4   10.00   10.10
 -13   1   4   15.00   11.10
 -12  -1   4  674.63   28.10
 -12  -1   4  673.33   24.80
  12  -1  -4  711.13   35.90
 -12  -1   4  726.43   38.70
 -12  -1   4  624.84   28.30
 -12   1   4  706.03   27.10
  12   1  -4  638.94   34.40
 -12   1   4  648.94   26.30
 -12   1   4  688.73   29.20
 -12   1   4  632.04   37.80
 -11  -1   4   16.50   12.30
  11  -1  -4   20.30   10.90
 -11  -1   4   10.50    7.50
 -11  -1   4   13.00    6.60
 -11  -1   4   23.40    8.00
 -11   1   4   26.80   13.20
 -11   1   4    9.90    6.80
 -11   1   4   23.20    7.70
  11   1  -4   17.90   12.20
 -11   1   4   13.50    8.40
 -10  -1   4  938.61   30.90
  10  -1  -4  943.61   36.10
 -10  -1   4  924.01   27.80
 -10  -1   4  905.91   34.10
 -10  -1   4  917.31   30.20
  10   1  -4  935.61   35.40
 -10   1   4  927.21   34.80
 -10   1   4  931.41   29.40
 -10   1   4  914.51   29.30
  10   1  -4  899.41   29.00
 -10   1   4  893.41   31.00
  -9  -1   4  183.58   10.90
   9  -1  -4  186.18   16.40
  -9  -1   4  210.68   15.80
  -9  -1   4  180.38   12.70
  -9  -1   4  181.98   12.50
   9   1  -4  176.08   12.30
   9   1  -4  186.08   16.40
  -9   1   4  195.78   12.20
  -9   1   4  179.18   12.20
  -9   1   4  202.88   13.00
  -9   1   4  206.18   16.30
   8  -1  -4  394.86   16.70
  -8  -1   4  433.36   16.80
  -8  -1   4  414.06   15.30
  -8  -1   4  444.36   17.20
   8  -1  -4  430.66   20.60
  -8  -1   4  431.26   19.40
   8  -1  -4  429.76   17.50
  -8   1   4  408.46   18.00
  -8   1   4  422.46   22.10
  -8   1   4  409.06   16.30
   8   1  -4  399.06   19.90
   8   1  -4  422.36   16.00
   8   1  -4  464.55   20.90
  -8   1   4  422.56   17.30
  -7  -1   4  182.38   10.70
   7  -1  -4  189.38   10.70
  -7  -1   4  173.38   10.10
   7  -1  -4  187.18   11.40
  -7  -1   4  184.68    9.30
  -7  -1   4  169.88   12.10
  -7  -1   4  198.28   12.00
   7  -1  -4  168.18   12.90
   7   1  -4  190.58   10.00
  -7   1   4  178.68   12.20
  -7   1   4  192.48   10.60
   7   1  -4  184.08   13.00
   7   1  -4  194.68    9.90
  -7   1   4  185.18   11.70
  -7   1   4  187.38   10.40
   6  -1  -4    6.50    4.30
   6  -1  -4    5.00    4.20
  -6  -1   4    4.30    4.10
  -6  -1   4    0.20    2.50
  -6  -1   4    2.20    2.90
  -6  -1   4    6.30    3.80
  -6  -1   4    2.30    3.60
   6  -1  -4    5.20    3.60
  -6   1   4    4.20    3.30
  -6   1   4   10.60    5.00
   6   1  -4    5.10    3.10
  -6   1   4    1.80    3.50
   6   1  -4    2.20    3.40
   6   1  -4    7.20    4.90
  -6   1   4    3.00    4.20
  -5  -1   4  777.42   23.20
   5  -1  -4  816.02   22.50
  -5  -1   4  793.52   21.20
  -5  -1   4  799.62   23.00
   5  -1  -4  794.92   24.60
   5  -1  -4  817.02   22.00
  -5  -1   4  808.32   21.70
   5  -1  -4  809.22   22.60
  -5   1   4  813.12   22.50
   5   1  -4  804.22   21.60
  -5   1   4  808.32   22.50
   5   1  -4  693.13   23.20
   5   1  -4  800.42   20.70
  -5   1   4  766.02   23.60
  -5   1   4  836.52   23.20
   4  -1  -4 1346.37   32.60
  -4  -1   4 1321.07   32.20
  -4  -1   4 1356.56   32.00
  -4  -1   4 1314.27   33.40
   4  -1  -4 1357.16   36.40
  -4  -1   4 1299.97   33.40
   4  -1  -4 1360.36   33.30
   4  -1  -4 1346.87   33.40
   4   1  -4 1391.46   31.10
  -4   1   4 1346.67   33.70
  -4   1   4 1333.67   33.00
   4   1  -4 1222.28   33.20
  -4   1   4 1287.77   33.10
   4   1  -4 1366.76   32.50
  -4   1   4 1336.87   34.10
  -3  -1   4  125.09    6.50
  -3  -1   4  130.09    5.90
   3  -1  -4  120.49    5.70
  -3  -1   4  127.09    5.00
   3  -1  -4  121.69    6.50
   3  -1  -4  121.59    6.50
  -3  -1   4  117.49    5.70
   3   1  -4  126.69    4.30
  -3   1   4  120.49    6.30
   3   1  -4  120.19    5.30
  -3   1   4  108.79    5.70
  -3   1   4  129.29    6.50
  -3   1   4  124.79    6.90
   2  -1  -4  125.59    6.30
  -2  -1   4  132.29    6.00
   2  -1  -4  112.39    5.90
  -2  -1   4  118.39    5.60
  -2  -1   4  122.69    4.60
  -2  -1   4  114.29    3.90
   2   1  -4  115.89    5.70
  -2   1   4  110.29    5.20
  -2   1   4  105.59    5.40
  -2   1   4  119.79    6.40
  -1  -1   4    9.60    2.20
  -1  -1   4    6.10    2.00
   1  -1  -4    6.90    2.50
   1  -1  -4    8.10    1.70
  -1   1   4    7.00    1.70
   1   1  -4    7.20    1.90
  -1   1   4    7.10    2.10
  -1   1   4    7.90    1.90
   0  -1   4  522.45   11.40
   0  -1   4  515.15   13.50
   0  -1  -4  519.65   13.70
   0  -1   4  495.55   14.00
   0  -1  -4  526.55   14.30
   0  -1   4  537.75   11.70
   0   1   4  491.55   13.40
   0   1   4  496.25   13.80
   0   1  -4  482.35   13.90
   0   1   4  525.55   14.40
   0   1  -4  490.85   13.50
   0   1   4  488.25   14.10
   1  -1   4 3019.50   64.89
  -1  -1  -4 2991.40   67.09
   1  -1   4 3059.99   65.39
  -1  -1  -4 3026.70   66.09
   1  -1   4 2879.91   65.69
  -1  -1  -4 3034.90   66.49
  -1   1  -4 2879.11   65.39
  -1   1  -4 3051.29   66.69
   1   1   4 3007.40   66.19
  -1   1  -4 2979.90   64.39
   1   1   4 2946.91   67.09
  -1   1  -4 2984.50   65.09
   1   1   4 2678.83   67.39
   1   1   4 3067.69   66.59
  -2  -1  -4 5738.43  122.79
   2  -1   4 5601.14  122.09
   2  -1   4 5801.82  121.09
  -2  -1  -4 5553.64  122.59
   2  -1   4 5695.43  122.99
  -2  -1  -4 5636.54  124.79
  -2  -1  -4 5670.93  122.79
   2  -1   4 5533.65  123.69
   2   1   4 5704.63  122.49
  -2   1  -4 5774.12  123.19
   2   1   4 5550.84  124.69
  -2   1  -4 5559.74  121.29
   2   1   4 5789.92  122.79
  -2   1  -4 4990.90  123.19
   2   1   4 5697.63  122.89
   3  -1   4  557.74   15.70
  -3  -1  -4  583.54   15.80
  -3  -1  -4  550.54   16.00
   3  -1   4  626.84   17.40
  -3  -1  -4  563.04   15.60
   3  -1   4  578.64   14.10
   3  -1   4  569.74   17.80
  -3   1  -4  565.84   14.30
   3   1   4  546.25   18.40
   3   1   4  570.54   16.20
  -3   1  -4  549.15   17.80
   3   1   4  560.74   15.60
  -3   1  -4  592.94   16.40
  -3   1  -4  537.75   16.60
  -4  -1  -4 2635.54   59.79
   4  -1   4 2718.13   63.69
   4  -1   4 2576.84   57.99
  -4  -1  -4 2584.74   59.49
   4  -1   4 2675.63   60.39
   4  -1   4 2581.84   60.39
  -4  -1  -4 2603.94   60.69
  -4  -1  -4 2694.83   64.59
   4   1   4 2572.44   59.59
  -4   1  -4 2595.04   59.99
   4   1   4 2578.74   64.19
   4   1   4 2694.43   59.29
   4   1   4 2675.53   60.89
  -4   1  -4 2511.95   60.29
  -4   1  -4 2619.24   58.09
  -4   1  -4 2516.65   63.59
   5  -1   4  379.06   13.50
   5  -1   4  391.76   11.60
   5  -1   4  377.46   16.40
  -5  -1  -4  386.16   13.90
  -5  -1  -4  381.96   12.90
  -5  -1  -4  389.16   12.70
   5   1   4  402.26   14.10
  -5   1  -4  380.16   13.40
   5   1   4  404.16   12.50
   5   1   4  386.56   13.00
  -5   1  -4  376.16   11.40
  -5   1  -4  405.46   13.50
   5   1   4  411.76   17.40
  -6  -1  -4   88.49    6.70
   6  -1   4   98.39    7.70
  -6  -1  -4  103.49   11.80
   6  -1   4   97.99    7.80
  -6  -1  -4   83.29    9.10
  -6  -1  -4   96.79    7.60
   6  -1   4   98.19    6.00
   6  -1   4   97.19   10.40
  -6   1  -4   94.99    7.20
  -6   1  -4   93.79    7.30
   6   1   4   97.89   10.70
   6   1   4  104.59    6.80
  -6   1  -4   90.69    5.60
   6   1   4   96.69    8.10
   6   1   4  104.29    7.60
  -6   1  -4   74.79    9.40
  -7  -1  -4  239.88   11.10
  -7  -1  -4  247.28   10.90
   7  -1   4  240.18   12.60
  -7  -1  -4  256.97   17.70
   7  -1   4  242.78   12.20
  -7  -1  -4  242.28   12.30
   7  -1   4  253.77   10.30
   7   1   4  270.57   16.90
  -7   1  -4  243.98   11.60
  -7   1  -4  257.57   17.50
  -7   1  -4  244.18   12.00
   7   1   4  244.08   10.90
   7   1   4  237.98   11.80
   7   1   4  256.27   13.20
  -7   1  -4  242.38    9.80
   8  -1   4  251.67   14.30
  -8  -1  -4  250.47   12.10
  -8  -1  -4  289.27   20.20
  -8  -1  -4  243.58   11.80
   8  -1   4  239.78   13.40
  -8   1  -4  239.88   12.40
   8   1   4  221.28   13.90
  -8   1  -4  226.18   12.00
   8   1   4  245.98   12.00
  -8   1  -4  241.98   13.10
   8   1   4  253.17   13.10
  -8   1  -4  250.97   19.40
   8   1   4  263.47   17.90
   9  -1   4   -2.70    8.00
   9  -1   4  -14.70    7.80
  -9  -1  -4    1.80    9.90
  -9  -1  -4    2.80    4.60
  -9  -1  -4    2.30    4.80
  -9  -1  -4    2.90    5.50
  -9   1  -4   -4.00    5.40
  -9   1  -4   -0.20    4.30
   9   1   4    6.60    6.30
   9   1   4    3.60    8.30
   9   1   4   10.10    6.50
  -9   1  -4    6.50    5.50
   9   1   4    3.20    7.00
  -9   1  -4    0.00   11.70
  10  -1   4 1158.88   42.60
 -10  -1  -4 1159.58   33.90
  10  -1   4 1137.39   37.90
 -10  -1  -4 1154.18   44.40
 -10  -1  -4 1171.68   36.70
 -10  -1  -4 1187.68   33.50
 -10   1  -4 1155.48   32.10
 -10   1  -4 1153.98   34.80
  10   1   4 1149.39   43.60
 -10   1  -4 1211.88   36.80
  10   1   4 1134.99   33.70
 -11  -1  -4   64.19   29.70
 -11  -1  -4   58.09    9.10
 -11  -1  -4   56.09    9.90
  11  -1   4   70.99   15.90
 -11  -1  -4   60.39    8.80
 -11   1  -4   43.20    9.20
  11   1   4   67.49   18.30
 -11   1  -4   53.79    9.50
 -11   1  -4   69.59    8.20
 -12  -1  -4  885.81   30.80
  12  -1   4  917.41   42.50
 -12  -1  -4  896.11   30.50
 -12  -1  -4  910.41   34.80
 -12   1  -4  916.91   29.10
 -12   1  -4  907.41   34.10
 -12   1  -4  920.01   32.20
  12   1   4  927.91   43.10
 -13  -1  -4   -1.00   11.00
 -13  -1  -4   10.60    9.70
  13  -1   4   -2.30   15.50
 -13  -1  -4    4.70    9.60
 -13   1  -4    8.20    9.00
 -13   1  -4   10.40   10.80
  13   1   4    0.70   16.70
 -13   1  -4    1.50   10.50
 -14  -1  -4  682.63   35.00
  14  -1   4  600.04   45.70
 -14  -1  -4  663.63   30.10
 -14  -1  -4  713.93   29.50
 -14   1  -4  656.63   31.00
 -14   1  -4  666.63   27.60
 -14   1  -4  689.03   34.80
 -15  -1  -4   45.90   23.40
 -15  -1  -4   75.09   15.20
 -15  -1  -4   39.80   18.00
 -15   1  -4   35.60   13.40
 -16  -1  -4  206.28   22.10
 -16   1  -4  131.09   22.20
 -16  -2   4   30.00   19.10
 -16  -2   4   32.90   19.50
 -16   2   4  112.19   23.90
 -16   2   4   43.90   19.80
 -16   2   4   55.99   18.10
 -15  -2   4  151.88   23.70
 -15  -2   4  118.99   18.50
 -15  -2   4  161.18   20.20
 -15   2   4  139.39   19.10
 -15   2   4   84.79   23.50
 -15   2   4  145.69   19.40
 -14  -2   4   26.70   12.90
 -14  -2   4    6.70   10.00
 -14  -2   4   35.40   13.70
 -14   2   4   13.80   11.80
 -14   2   4    8.00   12.90
 -14   2   4  -14.10   12.70
 -13  -2   4  300.07   23.20
 -13  -2   4  353.56   23.80
 -13  -2   4  339.07   18.70
 -13   2   4  367.26   21.50
 -13   2   4  323.97   21.90
 -13   2   4  369.26   25.20
 -12  -2   4   45.00    8.30
  12  -2  -4   13.40   14.90
 -12  -2   4   28.30   10.00
 -12  -2   4   38.40    9.90
 -12   2   4   82.79   31.10
 -12   2   4   27.20   10.90
 -12   2   4   39.10   10.20
 -12   2   4   41.50    9.20
  11  -2  -4  199.38   22.80
 -11  -2   4  214.58   25.00
 -11  -2   4  205.78   16.00
 -11  -2   4  178.18   15.80
 -11  -2   4  184.48   12.70
 -11   2   4  191.38   16.60
 -11   2   4  190.18   24.30
 -11   2   4  188.98   14.50
 -11   2   4  168.88   15.00
  11   2  -4  207.38   21.50
  11   2  -4  202.28   16.60
 -10  -2   4  802.02   28.50
  10  -2  -4  857.01   34.30
 -10  -2   4  823.52   24.80
 -10  -2   4  800.52   28.30
 -10  -2   4  823.42   32.30
 -10   2   4  821.02   29.30
 -10   2   4  825.72   33.70
  10   2  -4  794.32   26.10
 -10   2   4  802.92   26.50
 -10   2   4  808.62   28.00
  10   2  -4  813.02   31.40
   9  -2  -4   91.49   12.40
  -9  -2   4   77.59   11.00
  -9  -2   4   63.29    8.00
  -9  -2   4   70.49    9.60
  -9  -2   4   70.89    7.90
  -9   2   4   81.09    9.90
   9   2  -4   76.19    8.50
  -9   2   4   60.39   10.10
  -9   2   4   76.29    9.10
  -9   2   4   72.29   10.20
   9   2  -4   54.79   10.00
   8  -2  -4 1277.87   40.40
   8  -2  -4 1343.87   40.20
  -8  -2   4 1256.47   36.50
  -8  -2   4 1304.97   36.00
  -8  -2   4 1200.68   38.30
   8  -2  -4 1296.07   36.50
  -8  -2   4 1273.77   33.00
  -8   2   4 1273.87   36.80
  -8   2   4 1357.96   40.10
  -8   2   4 1279.07   36.10
   8   2  -4 1311.17   33.90
  -8   2   4 1322.07   37.00
   8   2  -4 1285.77   38.40
  -7  -2   4   15.80    6.80
   7  -2  -4   -2.90    5.40
  -7  -2   4    2.10    3.10
  -7  -2   4   -2.50    4.10
  -7  -2   4   -2.10    4.30
  -7  -2   4    1.60    3.40
   7  -2  -4    0.10    4.50
   7  -2  -4    8.50    6.10
  -7   2   4   -2.50    5.00
  -7   2   4    1.20    5.30
   7   2  -4    3.10    4.00
   7   2  -4   10.30    4.10
  -7   2   4   -3.70    3.90
   7   2  -4   -2.10    4.50
  -7   2   4    4.40    4.40
   6  -2  -4 3147.08   79.59
  -6  -2   4 3360.06   77.49
   6  -2  -4 3252.87   76.89
   6  -2  -4 3239.18   76.59
  -6  -2   4 3253.37   78.39
  -6  -2   4 3324.97   75.99
  -6  -2   4 3291.57   74.19
  -6  -2   4 3361.26   77.59
   6   2  -4 3281.77   74.69
  -6   2   4 3396.06   77.29
  -6   2   4 3308.17   77.39
   6   2  -4 3231.68   76.99
  -6   2   4 3263.57   77.29
   6   2  -4 3347.06   74.09
  -5  -2   4  409.86   12.50
  -5  -2   4  428.56   15.10
   5  -2  -4  397.96   14.70
   5  -2  -4  399.56   14.00
  -5  -2   4  422.46   14.80
   5  -2  -4  416.36   14.30
  -5  -2   4  391.66   14.70
   5  -2  -4  405.06   16.00
  -5  -2   4  425.86   13.40
   5   2  -4  415.36   13.00
   5   2  -4  430.56   13.60
  -5   2   4  393.66   14.30
  -5   2   4  434.76   15.30
  -5   2   4  411.96   15.80
  -5   2   4  405.16   14.70
   5   2  -4  411.46   11.90
  -4  -2   4 1642.34   39.20
  -4  -2   4 1422.86   38.10
   4  -2  -4 1554.14   38.90
   4  -2  -4 1593.14   38.80
  -4  -2   4 1544.05   38.50
   4  -2  -4 1609.34   38.70
   4  -2  -4 1591.24   40.40
  -4  -2   4 1573.84   36.90
   4   2  -4 1601.34   35.50
   4   2  -4 1565.34   36.20
  -4   2   4 1629.24   39.10
  -4   2   4 1592.14   39.20
  -4   2   4 1613.24   39.60
  -4   2   4 1554.24   40.00
  -3  -2   4 2504.25   56.89
   3  -2  -4 2604.64   59.59
  -3  -2   4 2516.25   57.99
   3  -2  -4 2485.15   59.49
  -3  -2   4 2711.43   59.59
   3  -2  -4 2601.64   59.19
  -3  -2   4 2573.24   57.99
   3  -2  -4 2534.95   60.29
  -3   2   4 2607.64   60.29
  -3   2   4 2547.95   59.59
  -3   2   4 2556.64   59.49
  -3   2   4 2675.43   60.39
  -2  -2   4 2147.59   48.40
  -2  -2   4 2273.47   51.29
   2  -2  -4 2312.77   51.79
   2  -2  -4 2203.58   51.99
  -2  -2   4 2196.28   50.99
   2  -2  -4 2232.38   51.99
   2  -2  -4 2236.68   51.49
  -2  -2   4 2225.98   48.30
  -2   2   4 2263.57   52.29
  -2   2   4 2269.07   51.69
  -2   2   4 2159.68   51.89
  -2   2   4 2248.88   51.79
  -1  -2   4  659.23   17.20
   1  -2  -4  665.83   18.10
   1  -2  -4  657.53   17.50
   1  -2  -4  622.14   17.50
   1  -2  -4  652.23   17.50
  -1   2   4  666.83   18.00
   1   2  -4  648.04   17.10
  -1   2   4  640.84   17.60
  -1   2   4  623.74   17.50
  -1   2   4  638.44   17.50
   0  -2   4    6.40    1.60
   0  -2  -4    4.00    2.10
   0  -2  -4   10.10    2.40
   0  -2  -4    3.80    1.90
   0   2   4    4.50    1.70
   0   2  -4    6.00    1.60
   0   2   4    7.20    2.50
   0   2   4    4.80    2.00
   0   2  -4    5.10    1.90
   0   2   4    6.10    2.20
  -1  -2  -4  979.70   25.20
  -1  -2  -4  986.60   24.70
   1  -2   4  992.80   22.80
   1  -2   4  980.60   24.50
   1  -2   4  963.10   22.60
   1  -2   4  991.60   23.00
  -1  -2  -4  989.30   24.70
   1   2   4  955.40   24.20
   1   2   4  954.80   24.50
  -1   2  -4  986.40   22.70
  -1   2  -4  985.00   24.50
   1   2   4  933.51   25.10
   1   2   4  991.30   24.70
  -1   2  -4  997.20   21.70
   2  -2   4  232.88    7.80
   2  -2   4  246.38    6.50
   2  -2   4  253.27    8.80
  -2  -2  -4  248.38    9.10
  -2  -2  -4  237.38   10.00
  -2   2  -4  236.38    9.00
  -2   2  -4  239.88    6.80
   2   2   4  251.17    8.30
   2   2   4  241.68    9.00
  -2   2  -4  235.38    7.30
  -2   2  -4  245.88    8.30
   2   2   4  235.98    8.80
  -3  -2  -4 1552.54   38.00
  -3  -2  -4 1516.15   38.30
  -3  -2  -4 1573.74   40.70
   3  -2   4 1566.04   38.20
   3  -2   4 1528.65   38.90
   3  -2   4 1601.84   37.60
   3  -2   4 1587.74   34.70
  -3  -2  -4 1588.74   37.30
  -3   2  -4 1583.84   38.40
   3   2   4 1509.15   40.30
   3   2   4 1660.93   38.20
   3   2   4 1587.64   36.60
  -3   2  -4 1621.44   39.00
  -3   2  -4 1553.14   35.00
   3   2   4 1645.34   38.60
   4  -2   4 3037.80   67.69
  -4  -2  -4 2903.91   65.99
  -4  -2  -4 2938.01   67.19
  -4  -2  -4 2932.51   67.89
   4  -2   4 2945.61   63.69
   4  -2   4 2894.41   67.29
  -4  -2  -4 2992.50   71.29
   4  -2   4 2909.11   69.49
   4   2   4 2783.72   70.59
  -4   2  -4 2973.40   67.69
  -4   2  -4 2786.52   69.29
  -4   2  -4 2910.61   63.79
   4   2   4 2955.50   67.09
   4   2   4 3010.60   67.79
  -4   2  -4 2874.51   66.49
  -5  -2  -4  245.48    9.40
   5  -2   4  270.77   11.00
   5  -2   4  240.98   12.80
   5  -2   4  251.97    7.80
  -5  -2  -4  257.17   11.20
   5  -2   4  250.57   11.10
   5   2   4  259.47   11.20
   5   2   4  243.88   10.70
  -5   2  -4  246.48   10.20
   5   2   4  255.07    9.00
   5   2   4  253.07   13.90
  -5   2  -4  241.98   13.50
  -5   2  -4  254.07   11.00
  -5   2  -4  250.17    7.80
  -6  -2  -4 2051.19   57.09
   6  -2   4 2181.78   52.59
  -6  -2  -4 2111.59   51.79
   6  -2   4 2118.69   56.49
  -6  -2  -4 2131.89   50.19
  -6  -2  -4 2221.98   53.29
  -6   2  -4 2061.99   56.79
   6   2   4 2127.29   51.89
   6   2   4 2214.08   53.09
  -6   2  -4 2138.29   48.40
   6   2   4 2160.28   49.60
  -6   2  -4 2113.89   51.99
  -6   2  -4 2167.28   52.59
   6   2   4 2125.89   57.79
  -7  -2  -4  123.89    8.80
   7  -2   4  123.99   10.10
  -7  -2  -4  121.89   14.60
  -7  -2  -4  126.29    7.70
   7  -2   4  118.79   10.40
   7  -2   4  117.19   12.10
  -7  -2  -4  108.79   10.90
   7   2   4  124.09   13.80
  -7   2  -4  125.69    8.90
   7   2   4  131.29   10.60
  -7   2  -4  114.49   14.20
   7   2   4  115.59    7.60
   7   2   4  135.99   10.40
  -7   2  -4  102.49    8.80
  -7   2  -4  116.59    6.40
  -8  -2  -4  788.42   32.10
  -8  -2  -4  772.62   25.80
  -8  -2  -4  769.12   22.60
   8  -2   4  777.02   30.10
   8  -2   4  822.52   26.80
  -8  -2  -4  761.32   24.30
  -8   2  -4  782.02   21.20
   8   2   4  750.32   25.80
   8   2   4  795.02   31.60
   8   2   4  746.03   24.90
  -8   2  -4  753.02   24.90
  -8   2  -4  771.22   25.00
   8   2   4  802.52   22.40
  -9  -2  -4  309.07   16.60
   9  -2   4  320.47   21.00
  -9  -2  -4  314.17   15.20
   9  -2   4  330.77   18.50
  -9  -2  -4  328.27   13.80
  -9  -2  -4  318.57   24.40
  -9   2  -4  300.77   24.80
   9   2   4  340.27   22.50
  -9   2  -4  282.17   13.20
   9   2   4  302.67   17.40
  -9   2  -4  313.27   15.50
   9   2   4  327.17   14.10
  -9   2  -4  353.36   16.60
 -10  -2  -4  461.65   19.40
  10  -2   4  478.55   26.30
 -10  -2  -4  448.86   17.60
 -10  -2  -4  439.16   21.00
 -10  -2  -4  458.35   30.90
  10  -2   4  443.16   23.60
  10   2   4  434.56   18.30
 -10   2  -4  449.46   18.20
 -10   2  -4  436.96   20.20
  10   2   4  524.35   28.70
 -10   2  -4  458.55   16.30
 -10   2  -4  465.95   20.40
 -11  -2  -4  805.72   30.40
 -11  -2  -4  753.22   41.00
 -11  -2  -4  780.32   26.10
 -11  -2  -4  798.12   28.20
  11  -2   4  843.62   36.90
 -11   2  -4  850.81   29.30
  11   2   4  871.81   39.00
 -11   2  -4  768.12   27.10
  11   2   4  773.12   27.20
 -11   2  -4  818.42   24.80
 -11   2  -4  799.12   30.10
  12  -2   4   49.50   15.30
 -12  -2  -4   49.99   10.80
 -12  -2  -4   30.70    9.20
 -12  -2  -4   54.49    9.00
 -12   2  -4   35.80    7.70
 -12   2  -4   30.30   11.20
  12   2   4   45.30   17.10
 -12   2  -4   35.00   10.40
 -13  -2  -4  550.64   29.80
 -13  -2  -4  577.34   24.70
 -13  -2  -4  574.24   26.80
  13  -2   4  607.74   38.70
 -13   2  -4  538.45   22.30
 -13   2  -4  568.24   29.50
 -13   2  -4  555.44   27.60
 -14  -2  -4   19.70   14.20
 -14  -2  -4    3.70   11.30
  14  -2   4   -2.50   20.30
 -14  -2  -4   14.20   12.50
 -14   2  -4  -10.60   12.30
 -14   2  -4  -30.50   15.80
 -14   2  -4   -6.60    9.90
 -15  -2  -4  227.48   26.20
 -15  -2  -4  268.27   29.90
 -15   2  -4  229.68   28.10
 -16  -2  -4  216.18   23.70
 -16   2  -4  204.28   24.80
 -16  -3   4   58.49   21.70
 -16  -3   4   52.59   20.20
 -16   3   4   16.60   19.90
 -15  -3   4   16.30   15.00
 -15  -3   4   22.80   16.50
 -15   3   4   36.60   16.70
 -15   3   4  -18.60   25.50
 -15   3   4   24.10   14.70
 -14  -3   4  179.28   18.80
 -14  -3   4  180.98   20.80
 -14  -3   4  181.28   20.30
 -14   3   4  186.88   20.40
 -14   3   4  155.88   19.80
 -14   3   4  182.98   21.60
 -13  -3   4   -3.50    8.30
 -13  -3   4    2.00   11.60
 -13  -3   4    8.20   11.20
 -13   3   4   10.60   11.50
 -13   3   4   12.90    9.60
 -13   3   4    8.40   11.00
 -12  -3   4  182.58   17.80
 -12  -3   4  168.88   13.10
 -12  -3   4  182.38   18.70
  12  -3  -4  169.18   21.80
 -12   3   4  167.78   18.70
 -12   3   4  175.68   15.10
 -12   3   4  168.68   17.70
 -11  -3   4  388.46   20.90
 -11  -3   4  356.06   19.60
 -11  -3   4  326.07   23.90
  11  -3  -4  364.16   27.20
 -11  -3   4  345.77   15.20
 -11   3   4  354.86   19.80
 -11   3   4  355.36   20.90
  11   3  -4  316.37   18.30
 -11   3   4  360.16   17.20
 -11   3   4  308.47   29.00
  11   3  -4  338.47   24.70
 -10  -3   4   45.00    9.20
 -10  -3   4   53.09   11.40
 -10  -3   4   51.89    6.70
 -10  -3   4   56.09    9.30
  10  -3  -4   71.79   14.00
  10   3  -4   57.19    8.60
 -10   3   4   71.99   15.10
 -10   3   4   74.49   10.80
 -10   3   4   61.69    9.70
 -10   3   4   53.99    7.80
  -9  -3   4  906.31   29.90
  -9  -3   4  898.41   29.10
  -9  -3   4  917.21   32.50
  -9  -3   4  877.01   24.60
   9  -3  -4  914.21   34.10
   9   3  -4  879.01   26.00
  -9   3   4  895.31   34.30
  -9   3   4  897.71   29.60
  -9   3   4  928.21   30.50
  -9   3   4  905.61   30.60
   9   3  -4  881.51   31.90
   8  -3  -4   17.50    7.40
  -8  -3   4   22.40    7.10
   8  -3  -4   25.90    7.10
  -8  -3   4   24.10    5.60
  -8  -3   4   20.60    6.60
  -8  -3   4   24.60    4.30
  -8   3   4   12.40    8.50
   8   3  -4   17.80    5.40
  -8   3   4   13.90    7.60
  -8   3   4   30.20    7.00
   8   3  -4   21.10    6.00
  -8   3   4   18.70    5.00
   7  -3  -4 2022.70   51.59
  -7  -3   4 2016.80   50.49
  -7  -3   4 1949.51   52.89
  -7  -3   4 2051.09   47.20
   7  -3  -4 1909.41   51.39
  -7  -3   4 1984.70   51.69
   7  -3  -4 2038.40   55.29
  -7   3   4 2069.29   52.39
   7   3  -4 2018.90   47.70
  -7   3   4 2129.99   55.09
   7   3  -4 1991.10   50.69
   7   3  -4 2029.00   48.20
  -7   3   4 2070.39   52.09
  -7   3   4 2025.50   52.09
  -6  -3   4  302.77   10.10
  -6  -3   4  275.17   13.30
   6  -3  -4  291.27   15.10
  -6  -3   4  296.57   11.90
   6  -3  -4  312.67   14.40
   6  -3  -4  301.67   13.70
   6  -3  -4  291.47   12.10
  -6  -3   4  278.67   13.60
   6   3  -4  312.67   10.50
  -6   3   4  306.77   15.40
  -6   3   4  319.17   13.90
  -6   3   4  333.97   14.60
  -6   3   4  289.47   13.30
  -5  -3   4 1496.55   36.30
   5  -3  -4 1502.15   38.20
   5  -3  -4 1443.06   37.10
  -5  -3   4 1523.95   38.60
  -5  -3   4 1470.65   34.60
  -5  -3   4 1455.65   38.10
   5  -3  -4 1493.15   38.50
   5  -3  -4 1510.95   40.40
   5   3  -4 1469.25   33.90
  -5   3   4 1459.15   39.90
   5   3  -4 1395.76   35.20
  -5   3   4 1492.25   38.50
  -5   3   4 1438.06   38.20
  -5   3   4 1503.75   38.70
   4  -3  -4  831.82   23.10
  -4  -3   4  829.92   22.70
   4  -3  -4  867.51   23.80
   4  -3  -4  827.72   23.70
  -4  -3   4  832.52   20.70
   4  -3  -4  792.12   24.50
  -4  -3   4  820.22   21.20
  -4   3   4  756.72   23.80
  -4   3   4  842.32   24.10
  -4   3   4  858.71   25.10
   4   3  -4  850.01   19.10
  -4   3   4  801.62   23.50
   4   3  -4  858.71   19.00
   3  -3  -4 1563.34   38.50
   3  -3  -4 1589.74   38.50
  -3  -3   4 1497.45   36.50
  -3  -3   4 1573.84   38.30
  -3  -3   4 1538.85   36.20
   3  -3  -4 1501.05   38.10
  -3  -3   4 1534.35   36.10
   3  -3  -4 1543.95   39.40
  -3  -3   4 1582.44   35.60
  -3   3   4 1580.64   38.60
  -3   3   4 1522.25   38.50
  -3   3   4 1585.84   39.50
  -3   3   4 1555.84   38.80
   2  -3  -4 2684.33   63.29
  -2  -3   4 2748.72   62.69
   2  -3  -4 2678.93   63.89
   2  -3  -4 2845.32   63.49
  -2  -3   4 2692.83   61.59
   2  -3  -4 2849.81   63.29
  -2  -3   4 2675.63   59.69
  -2  -3   4 2669.73   59.89
  -2   3   4 2736.63   63.39
  -2   3   4 2799.82   63.99
  -2   3   4 2759.52   63.19
  -2   3   4 2798.92   63.59
   1  -3  -4  333.77   11.00
  -1  -3   4  336.67    7.90
  -1  -3   4  321.17    7.80
  -1  -3   4  320.07   10.20
   1  -3  -4  289.27   11.70
  -1  -3   4  330.07   10.30
   1  -3  -4  320.57   11.30
  -1   3   4  315.27   10.80
  -1   3   4  316.97   11.20
  -1   3   4  337.27   11.50
  -1   3   4  319.17   11.40
   1   3  -4  327.07   10.30
   0  -3  -4 3388.26   74.59
   0  -3   4 3229.68   73.19
   0  -3  -4 3391.36   75.39
   0  -3  -4 3309.07   75.59
   0  -3  -4 3410.26   75.89
   0  -3   4 3303.17   73.29
   0  -3   4 3298.27   72.19
   0  -3   4 3377.06   74.39
   0  -3   4 3223.38   71.99
   0   3   4 3236.58   74.29
   0   3  -4 3254.57   74.39
   0   3   4 3286.17   75.69
   0   3   4 3451.65   75.29
   0   3   4 3442.96   75.69
  -1  -3  -4  158.98    7.50
   1  -3   4  159.18    7.00
   1  -3   4  151.08    5.80
   1  -3   4  144.49    5.40
  -1  -3  -4  151.78    7.40
   1  -3   4  149.79    4.90
  -1  -3  -4  147.49    7.70
  -1  -3  -4  130.59    7.00
   1  -3   4  148.79    5.10
   1   3   4  141.09    7.50
  -1   3  -4  151.78    4.30
   1   3   4  149.29    7.30
  -1   3  -4  155.18    4.50
  -1   3  -4  154.18    7.00
   1   3   4  144.79    6.30
   1   3   4  140.59    7.20
   2  -3   4 1136.89   28.50
   2  -3   4 1132.09   27.90
  -2  -3  -4 1118.09   29.80
   2  -3   4 1096.59   24.50
   2  -3   4 1108.19   27.10
   2  -3   4 1095.49   24.70
  -2  -3  -4 1124.39   28.70
  -2  -3  -4 1099.79   28.80
   2   3   4 1104.79   29.80
   2   3   4 1128.39   27.20
   2   3   4 1162.48   28.70
  -2   3  -4 1124.79   28.50
  -2   3  -4 1138.59   26.20
   2   3   4  995.50   30.50
  -2   3  -4 1180.38   27.10
   3  -3   4 4555.74  104.09
  -3  -3  -4 4673.03  105.19
   3  -3   4 4560.74  105.29
  -3  -3  -4 4648.13  107.39
  -3  -3  -4 4733.53  105.59
   3  -3   4 4932.31  105.39
   3   3   4 4865.31  105.49
   3   3   4 4927.51  105.29
   3   3   4 4634.14  107.19
  -3   3  -4 4692.03  104.79
   3   3   4 4485.15  103.19
   3   3   4 4679.93  102.69
  -3   3  -4 4700.03  105.19
  -3   3  -4 4692.43  103.29
   4  -3   4  548.85   20.70
  -4  -3  -4  563.34   17.80
  -4  -3  -4  498.55   19.10
   4  -3   4  584.64   17.80
  -4  -3  -4  502.65   21.20
   4  -3   4  552.64   17.00
  -4   3  -4  555.74   18.30
   4   3   4  555.44   14.60
   4   3   4  562.54   19.80
   4   3   4  548.85   17.30
  -4   3  -4  565.64   17.60
   4   3   4  528.65   17.30
   5  -3   4 3290.27   75.89
  -5  -3  -4 3302.77   76.39
   5  -3   4 3198.98   78.09
   5  -3   4 3231.38   75.69
  -5  -3  -4 3313.17   80.09
  -5  -3  -4 3141.69   75.39
  -5  -3  -4 3234.18   73.19
  -5   3  -4 3267.57   74.69
  -5   3  -4 3218.78   70.19
  -5   3  -4 3245.18   69.99
   5   3   4 3411.26   76.19
   5   3   4 3239.68   75.49
   5   3   4 3054.99   79.09
  -5   3  -4 3303.17   76.09
   6  -3   4   63.29    7.80
  -6  -3  -4   72.69    7.50
   6  -3   4   73.49    8.20
  -6  -3  -4   43.00    6.90
  -6  -3  -4   64.79    5.80
  -6  -3  -4   66.49   11.80
   6   3   4   65.19    5.10
  -6   3  -4   59.39    8.30
   6   3   4   75.79    8.10
  -6   3  -4   67.79    3.80
   6   3   4   85.69    8.90
  -6   3  -4   66.89    6.80
   6   3   4   69.29    9.70
  -6   3  -4   66.69    4.20
  -6   3  -4   63.59    7.20
  -7  -3  -4 2222.28   51.69
  -7  -3  -4 2251.57   61.19
   7  -3   4 2166.88   59.29
  -7  -3  -4 2200.38   55.89
   7  -3   4 2229.98   55.89
  -7  -3  -4 2164.58   54.69
   7  -3   4 2166.98   55.89
  -7   3  -4 2074.19   59.59
  -7   3  -4 2161.18   54.39
  -7   3  -4 2227.48   55.49
   7   3   4 2158.58   54.79
   7   3   4 2225.88   50.69
  -7   3  -4 2239.68   49.40
   7   3   4 2164.68   55.19
   7   3   4 2172.68   60.89
  -7   3  -4 2231.58   50.29
  -8  -3  -4   77.99   10.20
  -8  -3  -4   82.79    7.40
   8  -3   4   88.89   11.60
   8  -3   4   60.19   10.20
  -8  -3  -4   82.39    9.30
  -8  -3  -4   67.99   11.40
   8   3   4   67.79   10.90
   8   3   4  108.29   11.10
  -8   3  -4   83.29    9.80
  -8   3  -4   61.49   12.10
  -8   3  -4   71.79    8.90
  -8   3  -4   73.79    6.80
   8   3   4   84.49    7.30
  -8   3  -4   81.59    5.80
   9  -3   4 1324.27   40.30
   9  -3   4 1304.77   44.20
  -9  -3  -4 1313.87   39.40
  -9  -3  -4 1300.67   34.30
  -9  -3  -4 1338.07   47.00
  -9  -3  -4 1302.77   37.80
  -9   3  -4 1279.17   38.10
  -9   3  -4 1310.17   32.50
  -9   3  -4 1331.27   33.90
   9   3   4 1327.37   45.60
  -9   3  -4 1305.97   38.50
   9   3   4 1334.47   33.70
 -10  -3  -4  391.86   15.90
  10  -3   4  406.26   23.50
 -10  -3  -4  403.76   30.60
 -10  -3  -4  388.16   19.90
  10  -3   4  421.96   25.40
 -10  -3  -4  387.46   18.90
 -10   3  -4  409.06   16.90
  10   3   4  380.76   16.00
 -10   3  -4  402.26   14.20
 -10   3  -4  398.36   19.90
  10   3   4  387.16   26.70
 -10   3  -4  403.46   19.50
 -11  -3  -4  186.18   16.00
 -11  -3  -4  161.08   16.30
 -11  -3  -4  196.08   24.10
 -11  -3  -4  172.48   12.70
  11  -3   4  184.88   22.00
  11   3   4  187.18   14.80
 -11   3  -4  181.68   16.00
  11   3   4  215.88   24.10
 -11   3  -4  164.08   11.10
 -11   3  -4  195.58   16.00
 -12  -3  -4  240.88   20.60
 -12  -3  -4  234.18   15.50
 -12  -3  -4  253.27   19.10
  12  -3   4  252.57   26.10
  12   3   4  241.18   30.40
 -12   3  -4  212.88   20.00
 -12   3  -4  239.88   13.90
 -12   3  -4  224.38   19.00
  13  -3   4  -11.20   15.10
 -13  -3  -4  -14.90   10.10
 -13  -3  -4    3.70   11.50
 -13  -3  -4   13.50    9.40
 -13   3  -4   14.30   11.80
 -13   3  -4   -5.50   10.70
 -13   3  -4   12.10    8.00
 -14  -3  -4  234.28   27.50
 -14  -3  -4  234.78   23.80
 -14  -3  -4  183.28   23.60
  14  -3   4  158.58   26.10
 -14   3  -4  184.18   20.50
 -15  -3  -4   55.89   17.20
 -15  -3  -4   89.29   20.40
 -15   3  -4   79.59   19.00
 -16  -3  -4   34.40   20.90
 -16   3  -4   75.89   22.50
 -16  -4   4   21.20   21.30
 -15  -4   4  300.27   33.00
 -15  -4   4  281.17   31.50
 -15   4   4  313.17   30.80
 -15   4   4  343.67   34.50
 -14  -4   4   -6.60   13.40
 -14  -4   4   -9.10   12.90
 -14   4   4   24.40   12.20
 -14   4   4   -3.70   13.80
 -14   4   4   -4.50   14.60
 -13  -4   4  803.02   35.00
 -13  -4   4  767.32   29.50
 -13  -4   4  778.72   34.90
 -13   4   4  797.42   29.10
 -13   4   4  764.12   44.90
 -13   4   4  784.02   36.00
 -12  -4   4    3.70    8.10
  12  -4  -4   -4.90   16.30
 -12  -4   4    2.60    8.60
 -12  -4   4  -11.20    9.80
 -12   4   4   20.40   10.40
 -12   4   4   10.80    8.10
 -12   4   4    9.10   10.10
 -11  -4   4  923.21   25.80
  11  -4  -4  957.90   40.50
 -11  -4   4  944.51   34.20
 -11  -4   4  946.01   38.20
 -11  -4   4  928.31   33.70
 -11   4   4  917.51   29.40
 -11   4   4  923.91   34.50
 -11   4   4  924.61   33.50
  11   4  -4  909.71   33.90
 -10  -4   4   -0.20    6.40
 -10  -4   4   -3.10    7.30
  10  -4  -4    8.00   11.10
 -10  -4   4    4.20    9.60
 -10  -4   4    5.20    4.60
 -10   4   4    3.90    7.90
 -10   4   4    9.20    7.50
 -10   4   4    1.30   13.40
  10   4  -4    9.00    8.20
  -9  -4   4  632.14   27.10
  -9  -4   4  596.04   24.20
   9  -4  -4  633.54   28.40
  -9  -4   4  608.94   23.40
  -9  -4   4  613.34   17.80
   9   4  -4  636.84   22.50
  -9   4   4  606.44   26.60
  -9   4   4  621.44   24.70
  -9   4   4  667.33   30.40
  -9   4   4  625.44   24.30
  -8  -4   4  178.28   11.60
  -8  -4   4  160.08   14.50
  -8  -4   4  170.48   12.80
  -8  -4   4  180.28    8.10
   8  -4  -4  199.98   16.80
   8  -4  -4  167.88   14.90
   8   4  -4  186.48   11.30
  -8   4   4  182.88   13.00
  -8   4   4  154.68   12.80
  -8   4   4  174.88   15.60
  -8   4   4  164.48   17.50
  -7  -4   4   49.20    7.60
  -7  -4   4   64.79    7.40
   7  -4  -4   57.99    9.00
   7  -4  -4   61.79   10.20
  -7  -4   4   46.00    4.70
   7  -4  -4   50.79    6.10
  -7  -4   4   46.90    8.00
  -7   4   4   40.00    6.90
   7   4  -4   52.09    6.60
  -7   4   4   57.79   10.40
  -7   4   4   78.59    9.70
  -7   4   4   38.10    6.40
   6  -4  -4   88.19    9.60
  -6  -4   4   78.49    8.70
  -6  -4   4   72.89    6.30
  -6  -4   4   86.99    7.00
   6  -4  -4   82.79    8.10
   6  -4  -4   75.99    9.20
  -6  -4   4   78.29    8.60
   6  -4  -4   85.59    9.70
  -6  -4   4   77.89    4.80
  -6   4   4   67.89    8.60
  -6   4   4   79.19   10.10
  -6   4   4   85.69   10.00
   6   4  -4   73.69    5.50
   6   4  -4   79.99    5.80
  -5  -4   4  859.31   20.90
  -5  -4   4  819.92   25.40
   5  -4  -4  855.41   24.20
  -5  -4   4  843.22   25.10
  -5  -4   4  849.52   23.50
   5  -4  -4  872.91   26.00
   5  -4  -4  851.01   27.10
  -5  -4   4  846.02   21.90
   5  -4  -4  863.31   26.10
   5   4  -4  864.11   20.60
  -5   4   4  886.21   27.70
  -5   4   4  821.22   25.50
  -5   4   4  844.92   25.60
   5   4  -4  857.71   20.40
  -5   4   4  877.11   26.00
  -4  -4   4  148.39    7.70
  -4  -4   4  123.89    8.50
  -4  -4   4  137.49    6.70
   4  -4  -4  130.39    9.10
   4  -4  -4  143.19    9.10
  -4  -4   4  136.19    5.90
   4  -4  -4  147.49    8.50
  -4  -4   4  143.69    6.40
  -4   4   4  139.09    9.10
  -4   4   4  137.09    9.00
  -4   4   4  138.39    8.80
  -4   4   4  124.69    9.60
   3  -4  -4 1322.17   34.70
   3  -4  -4 1423.06   35.70
   3  -4  -4 1354.76   36.40
  -3  -4   4 1346.97   32.10
  -3  -4   4 1380.46   32.40
  -3  -4   4 1345.87   35.00
  -3  -4   4 1336.07   32.70
   3  -4  -4 1394.26   35.20
  -3   4   4 1399.66   36.60
  -3   4   4 1387.06   34.90
  -3   4   4 1357.46   35.50
  -3   4   4 1316.37   35.60
   2  -4  -4    6.40    3.60
   2  -4  -4    1.70    3.30
  -2  -4   4    2.90    2.60
   2  -4  -4    5.70    3.00
  -2  -4   4    3.50    1.90
   2  -4  -4   10.30    3.90
  -2   4   4    0.60    3.50
  -2   4   4    8.10    3.00
   2   4  -4    3.80    2.30
  -2   4   4    3.30    3.20
  -2   4   4    8.50    3.50
  -1  -4   4 4190.58   94.69
  -1  -4   4 4264.27   94.49
   1  -4  -4 4495.75   95.99
  -1  -4   4 4176.98   93.09
   1  -4  -4 4252.67   97.29
  -1  -4   4 4140.19   93.09
   1  -4  -4 4211.78   96.19
  -1   4   4 4384.16   97.19
[truncated: 1,049,999 more chars]
