# Supplementary material for: Crystal structure and Hirshfeld surface analysis of tris­(acetohydrazide-κ2 N,O)(nitrato-κO)(nitrato-κ2 O,O′)terbium(III) nitrate
Source: Acta Crystallogr E Crystallogr Commun. 2022 Mar 8;78(Pt 4):354–8. doi: 10.1107/S2056989022002298 (PMC8983988; doi:10.1107/S2056989022002298)
Supplement: Supplementary file 3 [file e-78-00354-Isup4.hkl]

data_I                                                                          
_shelx_title ' 1tbadc_a.res in P2(1)/n'                                         
_shelx_refln_list_code          4                                               
_shelx_F_calc_maximum      286.38                                               
_exptl_crystal_F_000      1112.00                                               
_reflns_d_resolution_high  0.6491                                               
                                                                                
loop_                                                                           
 _space_group_symop_operation_xyz                                               
 'x, y, z'                                                                      
 '-x+1/2, y+1/2, -z+1/2'                                                        
 '-x, -y, -z'                                                                   
 'x-1/2, -y-1/2, z-1/2'                                                         
                                                                                
_cell_length_a    10.9076                                                       
_cell_length_b     9.7786                                                       
_cell_length_c    16.8578                                                       
_cell_angle_alpha  90.000                                                       
_cell_angle_beta   90.791                                                       
_cell_angle_gamma  90.000                                                       
                                                                                
_shelx_F_squared_multiplier     1.000                                           
                                                                                
loop_                                                                           
 _refln_index_h                                                                 
 _refln_index_k                                                                 
 _refln_index_l                                                                 
 _refln_F_squared_calc                                                          
 _refln_F_squared_meas                                                          
 _refln_F_squared_sigma                                                         
 _refln_observed_status                                                         
   2   0   0      55864.94      54273.54      2411.40 o                         
   4   0   0      28979.41      29074.10       454.71 o                         
   6   0   0       5682.06       6148.02        67.60 o                         
   8   0   0       1701.28       1769.91        36.61 o                         
  10   0   0       3968.22       3924.16        68.11 o                         
  12   0   0       8298.45       8361.51       132.12 o                         
  14   0   0       4980.43       4774.47       130.08 o                         
  16   0   0       1625.60       1770.02       152.19 o                         
   1   1   0      17417.13      17159.83       595.19 o                         
   2   1   0       5044.80       5563.22        34.96 o                         
   3   1   0        444.97        543.92         9.82 o                         
   4   1   0      34283.83      34592.08       224.56 o                         
   5   1   0       3202.14       3265.16        29.01 o                         
   6   1   0      25046.41      25318.92       157.12 o                         
   7   1   0       1409.19       1463.73        20.59 o                         
   8   1   0      23672.95      23906.34       149.14 o                         
   9   1   0       1303.22       1236.41        24.62 o                         
  10   1   0       5983.55       5870.07        62.69 o                         
  11   1   0        812.01        842.02        30.30 o                         
  12   1   0        108.09        159.95        23.42 o                         
  13   1   0       1251.63       1184.32        51.41 o                         
  14   1   0        256.64        216.00        36.84 o                         
  15   1   0        403.25        308.93        46.33 o                         
  16   1   0       1484.47       1625.17       101.02 o                         
   0   2   0      43057.86      40487.49       329.91 o                         
   1   2   0      14764.67      15061.40        86.43 o                         
   2   2   0      16069.57      16549.38       121.29 o                         
   3   2   0      16953.11      17005.52        99.82 o                         
   4   2   0       1041.68        909.76        17.64 o                         
   5   2   0      12948.44      12965.19       108.97 o                         
   6   2   0        602.98        679.62        14.02 o                         
   7   2   0      15724.57      16278.70       104.56 o                         
   8   2   0       1792.79       1837.54        26.58 o                         
   9   2   0       5409.68       5483.03        54.27 o                         
  10   2   0       3320.73       3208.34        43.37 o                         
  11   2   0       1907.16       1914.41        40.19 o                         
  12   2   0       3851.05       3739.39        60.05 o                         
  13   2   0         15.63         43.73        28.10 o                         
  14   2   0       3169.06       3137.24        78.42 o                         
  15   2   0         89.59         97.72        70.88 o                         
  16   2   0        769.04        639.17        91.76 o                         
   1   3   0      63342.49      59790.39       402.59 o                         
   2   3   0       4452.08       4708.66        34.91 o                         
   3   3   0      21541.90      21537.67       136.00 o                         
   4   3   0      12309.26      12491.40        84.50 o                         
   5   3   0        165.04        161.71         8.51 o                         
   6   3   0        875.30        828.18        16.99 o                         
   7   3   0         72.49         85.92         8.29 o                         
   8   3   0       3315.13       3466.40        37.31 o                         
   9   3   0       5443.35       5232.05        55.77 o                         
  10   3   0       1962.65       1878.08        34.51 o                         
  11   3   0       2566.99       2514.17        43.39 o                         
  12   3   0        175.86        138.37        25.32 o                         
  13   3   0       5742.41       5613.78        88.52 o                         
  14   3   0         35.82         -4.57        39.80 o                         
  15   3   0       1793.29       2126.96       127.70 o                         
  16   3   0        204.04        211.27        87.04 o                         
   0   4   0       1322.85       1311.43        23.72 o                         
   1   4   0        107.57        137.19         7.85 o                         
   2   4   0       4277.15       4459.02        31.08 o                         
   3   4   0      18129.84      18575.60       115.71 o                         
   4   4   0        265.76        309.97         9.88 o                         
   5   4   0      24140.47      24434.12       159.16 o                         
   6   4   0        273.02        320.41        14.28 o                         
   7   4   0      17349.60      17356.15       118.50 o                         
   8   4   0        206.34        245.66        12.33 o                         
   9   4   0       8540.68       8231.49        75.85 o                         
  10   4   0         88.67        111.12        15.86 o                         
  11   4   0        910.82        940.28        45.57 o                         
  12   4   0        259.18        250.12        27.72 o                         
  13   4   0        103.74        148.81        36.35 o                         
  14   4   0        145.09        143.14        49.53 o                         
  15   4   0        242.22        261.24        78.07 o                         
  16   4   0        111.85        247.81        93.60 o                         
   1   5   0      42570.27      42367.53       249.83 o                         
   2   5   0        143.82        176.17         6.86 o                         
   3   5   0      16552.12      16593.51       106.01 o                         
   4   5   0       4054.60       4106.59        36.46 o                         
   5   5   0       4181.06       4147.60        38.19 o                         
   6   5   0        598.94        652.38        22.38 o                         
   7   5   0         32.14         42.74        11.46 o                         
   8   5   0        293.46        312.32        17.78 o                         
   9   5   0       2626.50       2597.93        43.36 o                         
  10   5   0          3.86        -19.42        19.42 o                         
  11   5   0       4140.12       4148.25        71.66 o                         
  12   5   0         27.00         23.26        29.85 o                         
  13   5   0       7591.98       7278.82       142.06 o                         
  14   5   0         61.66         89.10        70.98 o                         
  15   5   0       2760.70       3022.66       154.30 o                         
   0   6   0      13471.85      13575.29       116.62 o                         
   1   6   0       1220.94       1192.55        16.22 o                         
   2   6   0       2883.02       2867.57        25.95 o                         
   3   6   0       4810.92       4821.80        35.91 o                         
   4   6   0       5413.96       5316.05        44.58 o                         
   5   6   0      15329.23      15230.05       111.04 o                         
   6   6   0         59.75         62.88        12.30 o                         
   7   6   0       8875.12       8802.96        96.41 o                         
   8   6   0       1576.15       1467.13        30.93 o                         
   9   6   0       5571.98       5476.13        63.68 o                         
  10   6   0        992.08       1047.17        38.54 o                         
  11   6   0       1060.23       1050.64        45.26 o                         
  12   6   0        938.04        943.33        58.35 o                         
  13   6   0         66.62         25.33        81.14 o                         
  14   6   0        924.19        965.43        95.14 o                         
  15   6   0         89.81        148.92        88.29 o                         
   1   7   0       4475.05       4560.65        36.25 o                         
   2   7   0       1103.44       1063.78        17.45 o                         
   3   7   0       1860.95       1835.63        21.15 o                         
   4   7   0       7124.69       7059.61        65.84 o                         
   5   7   0        881.40        850.36        25.00 o                         
   6   7   0      11458.00      11415.08        98.41 o                         
   7   7   0         45.45         47.51        15.60 o                         
   8   7   0       6841.35       6768.08        73.39 o                         
   9   7   0        892.20        907.62        33.74 o                         
  10   7   0       2895.73       2814.73        81.55 o                         
  11   7   0       1519.22       1581.25       102.84 o                         
  12   7   0        312.00        372.64        59.39 o                         
  13   7   0       2220.28       2163.63       113.85 o                         
  14   7   0          6.64        -78.67        78.67 o                         
   0   8   0      19063.60      19316.19       177.08 o                         
   1   8   0          0.60         11.78         9.32 o                         
   2   8   0       4709.04       4594.73        41.06 o                         
   3   8   0       1382.89       1371.97        23.16 o                         
   4   8   0       2902.17       2891.82        40.12 o                         
   5   8   0        382.71        433.45        20.78 o                         
   6   8   0          9.34         34.54        14.20 o                         
   7   8   0         30.99         28.86        16.08 o                         
   8   8   0       1062.79       1064.00        43.77 o                         
   9   8   0       1232.65       1199.35        72.16 o                         
  10   8   0       3131.92       3138.44       155.40 o                         
  11   8   0         23.62        108.49        52.51 o                         
  12   8   0       3383.29       3312.00       153.18 o                         
  13   8   0          1.75         79.78        77.92 o                         
  14   8   0       2283.04       2617.94       172.06 o                         
   1   9   0        905.29        898.02        23.64 o                         
   2   9   0        159.21        183.48        14.97 o                         
   3   9   0       1885.92       1766.77        40.43 o                         
   4   9   0       8869.82       8633.83        86.60 o                         
   5   9   0        204.55        281.57        29.31 o                         
   6   9   0       5389.06       5280.36        62.81 o                         
   7   9   0          8.99        -26.79        27.21 o                         
   8   9   0       6370.39       6386.94       117.88 o                         
   9   9   0          6.42         34.88        70.00 o                         
  10   9   0       2174.45       2076.21       103.36 o                         
  11   9   0          0.56        -56.71        56.71 o                         
  12   9   0         61.13        136.86        72.99 o                         
  13   9   0          2.83        -62.82       115.35 o                         
   0  10   0       9744.39       9639.23       128.33 o                         
   1  10   0          8.75         23.77        15.05 o                         
   2  10   0       5499.45       5495.38        55.35 o                         
   3  10   0        699.47        755.52        26.08 o                         
   4  10   0       2160.23       2141.36        41.96 o                         
   5  10   0        615.15        731.63        41.34 o                         
   6  10   0        114.84         97.29        41.15 o                         
   7  10   0       1189.84       1254.40        76.42 o                         
   8  10   0        249.29        282.80        69.93 o                         
   9  10   0        539.05        548.71        74.84 o                         
  10  10   0       1254.37       1438.08        89.26 o                         
  11  10   0        179.65        223.35        77.33 o                         
  12  10   0       2239.34       2497.64       144.65 o                         
   1  11   0       1861.26       1833.87        47.07 o                         
   2  11   0        436.30        497.54        33.38 o                         
   3  11   0       2274.05       2252.26        52.52 o                         
   4  11   0       2472.12       2542.35        85.20 o                         
   5  11   0         50.40         61.81        32.96 o                         
   6  11   0       2320.58       2351.01        94.84 o                         
   7  11   0         25.08         67.60        53.53 o                         
   8  11   0       1819.64       2067.59       105.38 o                         
   9  11   0        770.06        895.98        80.62 o                         
  10  11   0        780.66        887.26        90.53 o                         
  11  11   0        871.18       1025.27       101.53 o                         
   0  12   0       2018.07       1888.26        85.12 o                         
   1  12   0        160.14        140.10        30.59 o                         
   2  12   0        439.52        392.21        40.43 o                         
   3  12   0       1599.11       1601.35        70.87 o                         
   4  12   0        408.65        460.62        54.33 o                         
   5  12   0       2916.17       2627.52       115.12 o                         
   6  12   0        155.00         87.38        55.46 o                         
   7  12   0       2790.28       2806.41       118.46 o                         
   8  12   0        260.58        334.46        72.76 o                         
   9  12   0       1823.96       2123.62       128.84 o                         
  10  12   0        135.49         88.60        90.53 o                         
   1  13   0       2875.52       2756.58        87.98 o                         
   2  13   0          7.16         35.18        47.38 o                         
   3  13   0       1460.29       1333.94        75.44 o                         
   4  13   0          9.72        164.27        64.94 o                         
   5  13   0        423.65        537.41        68.37 o                         
   6  13   0          1.17         15.46        66.16 o                         
   7  13   0         95.93        -21.51        70.99 o                         
   8  13   0         42.12        -28.96       109.85 o                         
   0  14   0        723.20        811.07       182.74 o                         
   1  14   0         95.81        195.35        73.98 o                         
   2  14   0        374.54        362.76        78.50 o                         
   3  14   0        813.40        894.90        83.72 o                         
   4  14   0        313.62        406.13        98.94 o                         
   5  14   0       2372.59       2596.85       137.32 o                         
   6  14   0         11.28         98.32        85.56 o                         
   1  15   0       1012.25       1058.55       141.10 o                         
 -15   0   1        210.64        182.70        62.60 o                         
 -13   0   1       2144.63       2240.29        84.58 o                         
 -11   0   1       7400.10       7288.25       115.61 o                         
  -9   0   1      15064.11      15193.40       141.68 o                         
  -7   0   1      31296.42      31803.55       260.28 o                         
  -5   0   1       5120.27       4684.39        52.36 o                         
  -3   0   1      18245.49      18248.14       216.19 o                         
   3   0   1       1309.51       1344.28        17.55 o                         
   5   0   1      55020.10      55647.21       499.00 o                         
   7   0   1      24029.30      24632.68       240.59 o                         
   9   0   1       2228.62       2159.34        45.43 o                         
  11   0   1        448.05        465.99        35.44 o                         
  13   0   1        935.60        918.16        57.37 o                         
  15   0   1       4308.69       4344.18       138.14 o                         
 -16   1   1          1.76        -34.87        59.60 o                         
 -15   1   1       4319.49       4401.54       113.55 o                         
 -14   1   1         19.06         34.64        35.64 o                         
 -13   1   1       4690.74       4786.40        81.20 o                         
 -12   1   1       1399.50       1349.51        52.14 o                         
 -11   1   1       2355.79       2281.46        45.31 o                         
 -10   1   1        387.56        383.41        26.50 o                         
  -9   1   1        933.54        916.96        23.05 o                         
  -8   1   1       6076.39       6060.86        50.04 o                         
  -7   1   1         74.44         89.14         8.77 o                         
  -6   1   1       1163.05       1175.99        18.33 o                         
  -5   1   1      19607.88      20210.61       144.96 o                         
  -4   1   1         12.31         39.92         4.88 o                         
  -3   1   1      76397.41      74588.73      1030.74 o                         
  -2   1   1       1031.95       1158.21        11.70 o                         
  -1   1   1      64273.71      60265.60      1298.49 o                         
   1   1   1      41105.52      38955.56      1292.27 o                         
   2   1   1        988.36       1000.16        10.16 o                         
   3   1   1       6529.87       6621.82        46.41 o                         
   4   1   1       2630.06       2541.96        23.16 o                         
   5   1   1         60.26         86.38         7.86 o                         
   6   1   1       3320.57       3267.85        31.48 o                         
   7   1   1       6284.41       6059.15        49.71 o                         
   8   1   1        417.12        438.61        21.85 o                         
   9   1   1      15316.39      15246.00       104.03 o                         
  10   1   1         67.88         37.26        16.37 o                         
  11   1   1       6861.00       6778.88        76.06 o                         
  12   1   1         37.28         33.79        23.19 o                         
  13   1   1       5957.70       5955.38        87.54 o                         
  14   1   1        481.33        478.77        42.19 o                         
  15   1   1       1782.80       2027.35        88.52 o                         
  16   1   1        275.13        374.91        84.91 o                         
 -16   2   1       1232.82       1500.49       104.05 o                         
 -15   2   1          0.15        -17.41        44.52 o                         
 -14   2   1       2734.50       2698.04        75.62 o                         
 -13   2   1        746.77        817.10        40.19 o                         
 -12   2   1       1059.94       1126.22        39.23 o                         
 -11   2   1       5087.52       5005.05        61.43 o                         
 -10   2   1        346.87        404.74        19.54 o                         
  -9   2   1      13882.11      13781.58       106.70 o                         
  -8   2   1       1067.78       1095.30        23.41 o                         
  -7   2   1      12762.95      12950.96        86.34 o                         
  -6   2   1       2570.86       2502.26        26.90 o                         
  -5   2   1      13373.67      13377.19        94.01 o                         
  -4   2   1       2259.84       2043.45        19.75 o                         
  -3   2   1        806.15        953.04        11.30 o                         
  -2   2   1      17024.12      16658.35        99.77 o                         
  -1   2   1       3236.47       3395.09        22.30 o                         
   0   2   1       3085.66       3119.82        19.96 o                         
   1   2   1       5928.62       5900.80        41.92 o                         
   2   2   1        470.41        585.52         8.35 o                         
   3   2   1      19896.18      20005.20       135.19 o                         
   4   2   1        639.76        803.90        10.54 o                         
   5   2   1      33344.57      33799.93       202.80 o                         
   6   2   1       1247.48       1261.34        18.18 o                         
   7   2   1      11577.65      11829.04        82.64 o                         
   8   2   1      11473.23      11652.70        81.54 o                         
   9   2   1       5328.46       5227.28        51.36 o                         
  10   2   1       8643.88       8411.93        74.45 o                         
  11   2   1        172.16        206.15        19.62 o                         
  12   2   1       3151.48       3056.99        55.74 o                         
  13   2   1        298.08        363.08        32.25 o                         
  14   2   1       1570.17       1515.22        64.70 o                         
  15   2   1       1079.51       1264.55        67.58 o                         
  16   2   1        406.59        340.34        94.53 o                         
 -16   3   1         94.10        224.34       119.88 o                         
 -15   3   1       1124.15       1181.46        68.99 o                         
 -14   3   1        234.89        267.02        44.02 o                         
 -13   3   1        654.89        767.01        41.04 o                         
 -12   3   1       3742.40       3553.80        63.84 o                         
 -11   3   1        738.48        758.23        29.13 o                         
 -10   3   1      11489.07      11239.87       102.06 o                         
  -9   3   1         56.11         80.12        15.04 o                         
  -8   3   1      16711.95      16599.72       126.73 o                         
  -7   3   1        114.81        140.23        10.28 o                         
  -6   3   1      25626.68      26504.08       167.69 o                         
  -5   3   1       3537.18       3331.36        28.39 o                         
  -4   3   1      14927.26      15228.11        93.32 o                         
  -3   3   1      20615.03      21305.00       134.49 o                         
  -2   3   1          3.40         26.59         3.82 o                         
  -1   3   1       1585.02       1557.90        13.94 o                         
   0   3   1       3774.91       4121.19        27.01 o                         
   1   3   1       7790.37       7637.06        50.81 o                         
   2   3   1      17093.48      17364.92       105.37 o                         
   3   3   1        866.66        854.08        11.79 o                         
   4   3   1      15771.78      15555.55       121.30 o                         
   5   3   1       1181.79       1217.62        14.97 o                         
   6   3   1      21705.92      22219.44       139.93 o                         
   7   3   1        386.16        412.08        19.73 o                         
   8   3   1       5591.28       5605.05        48.93 o                         
   9   3   1       2122.50       2171.30        32.31 o                         
  10   3   1        346.33        370.58        19.44 o                         
  11   3   1       3684.54       3543.34        50.43 o                         
  12   3   1          1.71         22.62        23.24 o                         
  13   3   1       1004.77       1110.09        47.63 o                         
  14   3   1       1797.08       1771.75       114.40 o                         
  15   3   1        287.78        411.08       101.94 o                         
  16   3   1       1784.29       1998.45       254.76 o                         
 -16   4   1       3194.79       3246.43       313.30 o                         
 -15   4   1          6.02        -24.05        69.27 o                         
 -14   4   1       4270.52       4148.14       101.07 o                         
 -13   4   1          0.49        -20.96        36.59 o                         
 -12   4   1       5344.35       5240.22        80.05 o                         
 -11   4   1         71.76         80.66        19.77 o                         
 -10   4   1       1427.94       1416.82        34.46 o                         
  -9   4   1        388.83        399.62        22.57 o                         
  -8   4   1         89.36         96.97        10.25 o                         
  -7   4   1        190.01        173.59        10.96 o                         
  -6   4   1       4439.48       4463.86        42.55 o                         
  -5   4   1        543.17        585.54        14.87 o                         
  -4   4   1      28420.18      28193.43       239.43 o                         
  -3   4   1        177.22        218.25         8.35 o                         
  -2   4   1      44229.03      44366.31       243.22 o                         
  -1   4   1        943.84        991.20        11.77 o                         
   0   4   1      43255.64      42996.42       261.24 o                         
   1   4   1          2.72          8.46         3.56 o                         
   2   4   1      24799.84      25625.71       153.48 o                         
   3   4   1        238.08        171.07         9.85 o                         
   4   4   1       2224.27       2273.51        23.39 o                         
   5   4   1       1602.77       1625.35        23.06 o                         
   6   4   1        509.47        547.82        14.86 o                         
   7   4   1         22.05         38.78         9.70 o                         
   8   4   1       5562.78       5519.36        50.02 o                         
   9   4   1          8.22         -4.66        12.98 o                         
  10   4   1      12071.92      11633.20       128.32 o                         
  11   4   1        112.88         84.23        19.97 o                         
  12   4   1       7384.85       7348.69        97.46 o                         
  13   4   1          3.72        -37.38        40.14 o                         
  14   4   1       3206.97       3075.19       153.70 o                         
  15   4   1          9.19        107.78        73.58 o                         
  16   4   1       1119.64       1133.24       142.99 o                         
 -15   5   1        455.37        606.08        89.81 o                         
 -14   5   1         16.95         64.96        83.81 o                         
 -13   5   1        130.71        225.72        40.64 o                         
 -12   5   1       2432.96       2444.49        68.18 o                         
 -11   5   1        285.49        329.40        31.32 o                         
 -10   5   1       5728.36       5675.96        73.18 o                         
  -9   5   1         17.02         34.16        16.91 o                         
  -8   5   1      15293.75      14924.43       128.97 o                         
  -7   5   1        245.02        283.00        21.36 o                         
  -6   5   1      10674.18      10540.57        82.45 o                         
  -5   5   1       3062.11       3089.04        33.24 o                         
  -4   5   1       7003.93       6928.09        55.69 o                         
  -3   5   1       1488.95       1545.89        19.07 o                         
  -2   5   1         62.00        109.68         5.75 o                         
  -1   5   1       1539.23       1689.98        16.96 o                         
   0   5   1       6034.67       6222.49        41.55 o                         
   1   5   1      13604.94      14297.82        94.03 o                         
   2   5   1      19866.65      19560.05       120.82 o                         
   3   5   1         65.07         57.41         6.64 o                         
   4   5   1      33120.98      33502.35       211.17 o                         
   5   5   1          0.99         18.14         8.01 o                         
   6   5   1      20293.44      20102.28       147.38 o                         
   7   5   1         81.37        100.80        11.24 o                         
   8   5   1       6882.93       6881.75        78.94 o                         
   9   5   1        448.58        483.38        31.46 o                         
  10   5   1       1185.99       1196.89        36.25 o                         
  11   5   1        750.63        794.28        54.40 o                         
  12   5   1          5.35         27.28        32.94 o                         
  13   5   1        251.75        236.99        61.20 o                         
  14   5   1       1997.54       1951.54       122.66 o                         
  15   5   1        129.21        233.31        78.27 o                         
 -15   6   1          0.18        -84.33        84.33 o                         
 -14   6   1       2206.91       2061.94       125.47 o                         
 -13   6   1        420.84        423.16        62.21 o                         
 -12   6   1       1891.77       1885.26        66.01 o                         
 -11   6   1       1865.01       1866.09        58.54 o                         
 -10   6   1        630.67        649.94        32.88 o                         
  -9   6   1       5689.00       5502.80        77.54 o                         
  -8   6   1        195.37        215.64        20.54 o                         
  -7   6   1       5242.11       5153.48        61.63 o                         
  -6   6   1       5412.44       5427.76        54.21 o                         
  -5   6   1        819.48        887.22        20.32 o                         
  -4   6   1       9416.11       9486.85        68.47 o                         
  -3   6   1       1363.50       1372.51        16.53 o                         
  -2   6   1      28198.20      28772.74       163.84 o                         
  -1   6   1        868.90        869.34        13.93 o                         
   0   6   1      15186.58      15249.39        94.36 o                         
   1   6   1       2112.05       2156.74        22.48 o                         
   2   6   1       9024.88       8939.68        58.05 o                         
   3   6   1       4681.06       4742.62        38.58 o                         
   4   6   1       2760.07       2680.07        28.74 o                         
   5   6   1       5795.43       5631.24        50.27 o                         
   6   6   1        148.25        175.21        12.78 o                         
   7   6   1       1117.61       1089.61        27.17 o                         
   8   6   1       1975.01       1921.16        31.56 o                         
   9   6   1       1942.99       1830.52        35.92 o                         
  10   6   1       5857.80       5681.77        74.94 o                         
  11   6   1         28.06         -2.62        25.45 o                         
  12   6   1       4223.19       4223.42       107.58 o                         
  13   6   1        175.54        344.51        63.74 o                         
  14   6   1       1413.31       1529.53       104.73 o                         
  15   6   1        737.81        704.97       106.29 o                         
 -14   7   1          0.82        142.09        83.28 o                         
 -13   7   1       1611.96       1695.61       114.84 o                         
 -12   7   1        318.99        344.13        70.89 o                         
 -11   7   1       1171.40       1231.69        84.56 o                         
 -10   7   1       1522.30       1522.91        51.71 o                         
  -9   7   1        139.53        190.71        20.52 o                         
  -8   7   1       3785.78       3806.31        56.74 o                         
  -7   7   1        511.11        542.06        24.80 o                         
  -6   7   1       1991.93       1987.91        33.16 o                         
  -5   7   1       1967.74       1953.08        31.56 o                         
  -4   7   1       2085.74       2129.42        32.71 o                         
  -3   7   1       6861.45       7003.11        50.04 o                         
  -2   7   1         12.97         16.58         7.29 o                         
  -1   7   1      11812.22      12016.95        78.63 o                         
   0   7   1       1626.96       1659.17        20.97 o                         
   1   7   1       3699.93       3677.33        31.41 o                         
   2   7   1       4141.07       3981.41        33.07 o                         
   3   7   1        219.69        242.32         9.67 o                         
   4   7   1       9316.16       9316.83        85.28 o                         
   5   7   1       1168.14       1196.30        23.29 o                         
   6   7   1       5343.16       5301.83        68.94 o                         
   7   7   1       2508.38       2469.97        49.62 o                         
   8   7   1       1062.52       1043.51        40.93 o                         
   9   7   1       4728.65       4645.40        76.65 o                         
  10   7   1        204.08        136.86        37.47 o                         
  11   7   1       3684.73       3447.14       156.26 o                         
  12   7   1         14.01         -8.05        50.43 o                         
  13   7   1       2788.18       2930.03       183.43 o                         
  14   7   1        281.84        299.86       107.31 o                         
 -14   8   1        189.51        159.10        98.00 o                         
 -13   8   1        418.48        402.16        83.90 o                         
 -12   8   1        416.51        455.01        76.63 o                         
 -11   8   1       3218.26       3451.03       122.72 o                         
 -10   8   1         47.62         41.74        53.89 o                         
  -9   8   1       8605.62       8552.58       115.53 o                         
  -8   8   1          0.07          0.58        20.53 o                         
  -7   8   1       5520.41       5590.83        68.79 o                         
  -6   8   1        279.08        291.39        19.47 o                         
  -5   8   1       3176.99       3207.30        44.76 o                         
  -4   8   1       2322.35       2250.64        35.49 o                         
  -3   8   1       1806.50       1756.81        25.89 o                         
  -2   8   1        185.37        213.96        12.90 o                         
  -1   8   1        427.66        472.95        15.96 o                         
   0   8   1         19.43         35.95         9.56 o                         
   1   8   1       6837.18       6859.30        54.16 o                         
   2   8   1          4.44         -3.63         9.18 o                         
   3   8   1       6810.09       6780.81        57.18 o                         
   4   8   1        733.34        704.12        23.27 o                         
   5   8   1      13564.42      13448.91       118.46 o                         
   6   8   1          3.66         -6.25        18.65 o                         
   7   8   1       5903.41       5812.15        79.97 o                         
   8   8   1        292.57        350.78        33.18 o                         
   9   8   1       2820.46       2827.87        81.82 o                         
  10   8   1        719.92        796.50        86.95 o                         
  11   8   1         66.14        123.57        52.02 o                         
  12   8   1        256.45        161.47        61.58 o                         
  13   8   1        346.42        443.25        79.04 o                         
  14   8   1        104.89        166.94        94.08 o                         
 -13   9   1       1936.22       2025.98       194.69 o                         
 -12   9   1          4.88        -20.21       114.04 o                         
 -11   9   1       1824.38       2134.83       149.20 o                         
 -10   9   1        117.33        123.37        62.43 o                         
  -9   9   1         12.76         32.04       106.02 o                         
  -8   9   1         96.41        132.81        37.71 o                         
  -7   9   1        445.09        529.27        40.40 o                         
  -6   9   1         37.69         18.53        18.08 o                         
  -5   9   1       4492.04       4488.25        57.36 o                         
  -4   9   1          4.45          6.58        15.94 o                         
  -3   9   1      14302.13      14405.18       118.85 o                         
  -2   9   1          8.00         -1.14        12.06 o                         
  -1   9   1      12134.59      12074.91        90.38 o                         
   0   9   1         18.91         17.63        11.60 o                         
   1   9   1      11324.25      10945.59        86.93 o                         
   2   9   1        233.68        283.69        15.08 o                         
   3   9   1       3256.18       3227.55        39.65 o                         
   4   9   1          8.95          1.72        19.16 o                         
   5   9   1         47.17         65.52        15.04 o                         
   6   9   1         11.83          5.52        25.68 o                         
   7   9   1       1010.81       1001.59        46.32 o                         
   8   9   1         77.66        102.36        48.00 o                         
   9   9   1       2980.73       3079.88       154.29 o                         
  10   9   1         69.76        -11.44        51.27 o                         
  11   9   1       3952.19       3985.91       132.64 o                         
  12   9   1         21.09         28.13        74.02 o                         
  13   9   1       2280.69       2498.70       229.02 o                         
 -12  10   1        384.24         25.77       109.01 o                         
 -11  10   1       1616.45       1642.02       102.41 o                         
 -10  10   1        207.59        322.60        66.23 o                         
  -9  10   1       3324.34       3423.26       116.91 o                         
  -8  10   1         37.91         43.95        72.38 o                         
  -7  10   1       4148.48       4199.88       140.57 o                         
  -6  10   1        291.24        302.96        29.67 o                         
  -5  10   1       3646.93       3539.72        61.95 o                         
  -4  10   1        696.49        804.98        31.26 o                         
  -3  10   1        326.25        316.08        17.89 o                         
  -2  10   1       4018.70       3960.47        46.05 o                         
  -1  10   1         38.25         56.46        15.72 o                         
   0  10   1       2492.55       2358.32        35.89 o                         
   1  10   1       2690.50       2583.21        37.83 o                         
   2  10   1       1373.46       1292.04        31.09 o                         
   3  10   1       4972.67       4853.22        53.84 o                         
   4  10   1         24.76        -17.98        17.98 o                         
   5  10   1       8244.14       7965.13        99.77 o                         
   6  10   1         39.86         -9.30        40.51 o                         
   7  10   1       3774.66       3684.61       145.59 o                         
   8  10   1        290.51        375.44        87.30 o                         
   9  10   1       1477.07       1531.49        87.66 o                         
  10  10   1        718.33        807.37        82.18 o                         
  11  10   1         70.59         54.49        78.06 o                         
  12  10   1        589.32        767.66       148.71 o                         
 -11  11   1        234.74        250.45        87.95 o                         
 -10  11   1       2240.73       2261.33       159.52 o                         
  -9  11   1        260.70        478.46        78.68 o                         
  -8  11   1       2068.82       2072.84       107.08 o                         
  -7  11   1        147.15        186.05        50.78 o                         
  -6  11   1       1716.97       1661.50        91.45 o                         
  -5  11   1       1241.96       1215.71        91.74 o                         
  -4  11   1       1249.50       1317.05        60.38 o                         
  -3  11   1       4034.50       3924.69        66.08 o                         
  -2  11   1          2.01        -16.88        26.58 o                         
  -1  11   1       3196.55       3071.47        57.09 o                         
   0  11   1        203.61        237.08        30.85 o                         
   1  11   1       2420.58       2307.83        51.07 o                         
   2  11   1       2072.27       2004.77        57.17 o                         
   3  11   1       1071.67       1085.70        41.38 o                         
   4  11   1       3699.29       3459.25        82.31 o                         
   5  11   1          0.51         40.24        38.99 o                         
   6  11   1       3045.20       2904.36       114.41 o                         
   7  11   1        137.72         67.67        49.18 o                         
   8  11   1       1195.81       1189.98        79.53 o                         
   9  11   1       1100.10       1316.07        98.14 o                         
  10  11   1        575.64        685.08        85.11 o                         
  11  11   1        929.61       1164.94       156.16 o                         
 -10  12   1        235.54        303.30        93.78 o                         
  -9  12   1        195.79        313.88        78.35 o                         
  -8  12   1          3.17          2.03        66.01 o                         
  -7  12   1        444.48        494.29        67.00 o                         
  -6  12   1        721.64        634.11        64.71 o                         
  -5  12   1         39.50         23.25        54.26 o                         
  -4  12   1       1980.51       2073.36        96.53 o                         
  -3  12   1         40.12         -5.00        36.36 o                         
  -2  12   1       4226.19       4154.36       130.55 o                         
  -1  12   1          0.26          6.67        31.68 o                         
   0  12   1       2773.33       2774.45        67.41 o                         
   1  12   1        465.07        483.17        36.90 o                         
   2  12   1       1446.48       1407.33        54.82 o                         
   3  12   1        615.58        707.50        58.04 o                         
   4  12   1         61.83         45.40        47.14 o                         
   5  12   1        688.19        717.35        66.46 o                         
   6  12   1        235.24        261.63        68.70 o                         
   7  12   1        479.29        612.20        73.99 o                         
   8  12   1       1152.42       1323.06        89.04 o                         
   9  12   1          2.52         85.66        77.89 o                         
  10  12   1       1762.20       1762.01       115.79 o                         
  -8  13   1       2240.79       2343.24       122.44 o                         
  -7  13   1          3.59         66.55        97.16 o                         
  -6  13   1       1736.52       1980.14       109.98 o                         
  -5  13   1         36.92        102.58        69.20 o                         
  -4  13   1        725.24        713.03        86.08 o                         
  -3  13   1          2.78         -7.82        53.67 o                         
  -2  13   1          3.29          4.59        42.87 o                         
  -1  13   1          0.47         -0.87        47.58 o                         
   0  13   1        581.14        680.80        44.93 o                         
   1  13   1          9.20         -3.58        46.89 o                         
   2  13   1       2193.22       2269.01       125.98 o                         
   3  13   1         44.35          5.51        53.43 o                         
   4  13   1       3000.85       3165.81       128.63 o                         
   5  13   1          1.30        112.43        69.36 o                         
   6  13   1       2297.07       2444.20       127.08 o                         
   7  13   1          2.25        -72.40        72.40 o                         
   8  13   1       1046.90       1256.17       103.74 o                         
  -6  14   1        570.69        595.21        94.06 o                         
  -5  14   1         77.16        204.24        80.17 o                         
  -4  14   1       1183.87       1103.30       115.86 o                         
  -3  14   1         21.84         59.22        96.00 o                         
  -2  14   1       1430.26       1594.08        93.13 o                         
  -1  14   1         61.08        131.90        76.46 o                         
   0  14   1       2448.27       2342.86       141.49 o                         
   1  14   1         66.48        233.77        76.89 o                         
   2  14   1        730.35        945.34        78.31 o                         
   3  14   1        146.64        142.37        69.17 o                         
   4  14   1         38.43         70.25        80.72 o                         
   5  14   1        321.74        426.45        84.37 o                         
   6  14   1         91.38        151.60       117.74 o                         
  -1  15   1        887.56        947.71       225.49 o                         
   0  15   1        189.47        357.74       198.67 o                         
   1  15   1        470.71        269.18       128.81 o                         
 -16   0   2       3418.28       3466.10       193.98 o                         
 -14   0   2       3798.83       3932.82       120.46 o                         
 -12   0   2       4614.61       4604.76       106.88 o                         
 -10   0   2        671.50        653.59        34.10 o                         
  -8   0   2       3416.83       3389.84        49.72 o                         
  -6   0   2      26462.93      27585.62       240.89 o                         
  -4   0   2      82015.30      81961.22      1654.24 o                         
  -2   0   2      30119.02      30013.73       247.63 o                         
   2   0   2        199.54        314.21        12.60 o                         
   4   0   2       1239.86       1018.54        22.37 o                         
   6   0   2      10383.55      10519.95        96.75 o                         
   8   0   2      14303.06      14322.52       193.31 o                         
  10   0   2      11685.61      11655.61       139.00 o                         
  12   0   2       6125.35       5995.18       116.78 o                         
  14   0   2       3879.31       3818.62       119.57 o                         
  16   0   2         98.15       -101.45       122.81 o                         
 -16   1   2         16.95         28.42        58.86 o                         
 -15   1   2        548.73        622.79        50.55 o                         
 -14   1   2       1652.18       1682.61        84.53 o                         
 -13   1   2        789.19        860.13        46.47 o                         
 -12   1   2       8116.82       8000.75        91.01 o                         
 -11   1   2        142.94        151.18        19.95 o                         
 -10   1   2      14839.83      14766.15       122.44 o                         
  -9   1   2         54.78         68.97        12.35 o                         
  -8   1   2      14763.09      14942.74       100.01 o                         
  -7   1   2       2617.74       2559.76        27.99 o                         
  -6   1   2       2046.25       1931.69        24.11 o                         
  -5   1   2       2297.04       2469.34        25.45 o                         
  -4   1   2       1661.83       1880.39        19.89 o                         
  -3   1   2       2577.03       2629.05        21.47 o                         
  -2   1   2       1148.06       1199.26        11.49 o                         
  -1   1   2       6714.72       6526.55        75.86 o                         
   0   1   2      38796.18      37444.30       527.79 o                         
   1   1   2        204.24        183.28         5.76 o                         
   2   1   2      39268.13      39494.41       282.62 o                         
   3   1   2       3137.73       3222.21        23.34 o                         
   4   1   2      57755.99      55644.92       325.02 o                         
   5   1   2        108.61         94.42         6.12 o                         
   6   1   2      15954.53      15845.50       103.69 o                         
   7   1   2       1896.93       1908.42        24.10 o                         
   8   1   2       6178.20       6232.73        59.12 o                         
   9   1   2       1120.03       1105.63        31.13 o                         
  10   1   2       1496.59       1448.78        31.64 o                         
  11   1   2       1644.47       1725.27        41.59 o                         
  12   1   2       1314.76       1317.09        71.53 o                         
  13   1   2        517.79        581.03        36.16 o                         
  14   1   2       4492.99       4562.00       109.19 o                         
  15   1   2         91.75        118.61        65.63 o                         
  16   1   2       2874.54       2559.54       183.66 o                         
 -16   2   2       1558.92       1768.20        89.55 o                         
 -15   2   2        260.91        282.25        47.57 o                         
 -14   2   2       1436.80       1421.68        71.78 o                         
 -13   2   2       1530.56       1512.00        57.89 o                         
 -12   2   2       1798.01       1708.96        66.61 o                         
 -11   2   2       5249.34       5185.63        65.34 o                         
 -10   2   2          4.90         -7.98        14.29 o                         
  -9   2   2      11337.58      11252.35        96.25 o                         
  -8   2   2       1107.81       1117.63        21.71 o                         
  -7   2   2       3392.99       3305.71        34.83 o                         
  -6   2   2      11875.92      12473.45        84.53 o                         
  -5   2   2        129.05        169.91         7.97 o                         
  -4   2   2      28843.27      29148.37       190.89 o                         
  -3   2   2       1581.97       1690.98        18.35 o                         
  -2   2   2       9483.81       9437.83        58.95 o                         
  -1   2   2      13032.67      12899.64        81.16 o                         
   0   2   2      28128.73      27602.38       155.35 o                         
   1   2   2      23301.95      23654.87       134.13 o                         
   2   2   2        691.56        788.20        11.43 o                         
   3   2   2      12554.12      12257.84        74.29 o                         
   4   2   2      10184.83      10620.81        69.27 o                         
   5   2   2       6531.98       6298.15        43.54 o                         
   6   2   2       2972.11       2928.10        27.30 o                         
   7   2   2       4373.71       4302.59        38.57 o                         
   8   2   2      10030.71       9860.25        71.12 o                         
   9   2   2        410.41        439.22        20.67 o                         
  10   2   2       9266.37       9110.33        78.53 o                         
  11   2   2          4.33         18.98        25.61 o                         
  12   2   2       1912.89       1882.70        48.93 o                         
  13   2   2        969.43       1167.71        51.38 o                         
  14   2   2       1454.25       1449.80        62.80 o                         
  15   2   2       1655.56       1811.64        90.97 o                         
  16   2   2          1.02        131.78        81.38 o                         
 -16   3   2         27.82        -13.08        92.79 o                         
 -15   3   2       1545.21       1527.18        73.74 o                         
 -14   3   2        557.37        564.81        48.81 o                         
 -13   3   2       4107.56       3876.98        79.75 o                         
 -12   3   2       1170.29       1183.56        46.62 o                         
 -11   3   2          8.39         23.79        18.20 o                         
 -10   3   2       2614.61       2599.34        40.59 o                         
  -9   3   2        130.52        157.84        16.52 o                         
  -8   3   2       4332.95       4285.89        46.83 o                         
  -7   3   2       8083.82       8155.15        62.46 o                         
  -6   3   2        244.34        224.42         9.75 o                         
  -5   3   2      34348.48      35295.15       205.16 o                         
  -4   3   2        848.28        889.78        13.86 o                         
  -3   3   2      15944.43      15947.03        98.33 o                         
  -2   3   2        185.03        255.30         6.47 o                         
  -1   3   2       2438.42       2265.92        17.54 o                         
   0   3   2        595.66        580.51         7.71 o                         
   1   3   2      10748.59      10646.94        62.49 o                         
   2   3   2       5295.12       5138.72        40.71 o                         
   3   3   2       7165.91       7450.18        54.99 o                         
   4   3   2       9358.66       9629.73        74.03 o                         
   5   3   2       7385.19       7751.41        52.94 o                         
   6   3   2        481.17        538.43        15.06 o                         
   7   3   2       9894.10       9955.14        67.69 o                         
   8   3   2        365.34        428.02        18.74 o                         
   9   3   2      14777.02      14651.11       108.53 o                         
  10   3   2        209.16        206.10        16.95 o                         
  11   3   2       6996.75       6910.77        72.92 o                         
  12   3   2        925.08        948.39        44.99 o                         
  13   3   2       3302.98       3270.90        69.33 o                         
  14   3   2       1148.97       1092.69        60.42 o                         
  15   3   2        440.88        525.70        79.40 o                         
  16   3   2        699.55        781.17        99.95 o                         
 -16   4   2         34.88        160.27        87.31 o                         
 -15   4   2        375.78        477.42       112.53 o                         
 -14   4   2          6.88         -3.25        44.57 o                         
 -13   4   2       3361.84       3292.63        90.89 o                         
 -12   4   2          7.45         18.53        24.86 o                         
 -11   4   2       9042.28       8807.23        88.44 o                         
 -10   4   2         11.49         23.29        14.84 o                         
  -9   4   2      13263.57      13036.73       102.89 o                         
  -8   4   2         43.49         37.40        11.63 o                         
  -7   4   2       7955.30       7849.56        70.01 o                         
  -6   4   2          9.32         61.78        11.91 o                         
  -5   4   2       1727.37       1725.62        22.61 o                         
  -4   4   2        238.81        275.81        11.77 o                         
  -3   4   2        445.74        465.36         9.03 o                         
  -2   4   2       2282.25       2327.20        19.25 o                         
  -1   4   2      25335.47      25999.77       145.30 o                         
   0   4   2        421.21        422.09         8.45 o                         
   1   4   2      31680.28      31926.67       176.87 o                         
   2   4   2        293.57        292.64         7.47 o                         
   3   4   2      44533.87      44562.93       284.45 o                         
   4   4   2        315.93        328.95        12.91 o                         
   5   4   2      13640.29      13041.22        96.96 o                         
   6   4   2        670.86        669.74        13.04 o                         
   7   4   2       7892.47       7704.42        60.40 o                         
   8   4   2        128.76        166.49        13.50 o                         
   9   4   2       1400.37       1380.36        27.02 o                         
  10   4   2        195.20        209.55        24.32 o                         
  11   4   2        328.54        343.72        22.13 o                         
  12   4   2        167.27        140.41        26.60 o                         
  13   4   2       3023.89       3113.73        78.47 o                         
  14   4   2         17.23         59.49        58.90 o                         
  15   4   2       3685.68       3577.98       152.10 o                         
  16   4   2          4.78       -105.86       110.17 o                         
 -15   5   2       2581.08       2648.43       145.79 o                         
 -14   5   2         30.40         42.09        61.07 o                         
 -13   5   2       2937.60       2901.58       124.75 o                         
 -12   5   2        547.08        545.45        41.11 o                         
 -11   5   2        412.22        432.97        36.77 o                         
 -10   5   2        316.70        406.38        27.21 o                         
  -9   5   2         31.27         37.11        17.54 o                         
  -8   5   2        581.34        535.61        25.78 o                         
  -7   5   2       5936.58       5917.07        63.65 o                         
  -6   5   2        428.82        424.60        16.01 o                         
  -5   5   2      21212.93      21202.56       140.23 o                         
  -4   5   2       4591.76       4773.97        40.93 o                         
  -3   5   2      28543.29      28670.18       173.80 o                         
  -2   5   2       1481.52       1472.04        15.76 o                         
  -1   5   2      16251.21      16426.58        96.14 o                         
   0   5   2       2080.82       2137.64        19.43 o                         
   1   5   2      19366.56      20398.53       121.33 o                         
   2   5   2       1833.95       1786.35        18.40 o                         
   3   5   2       2355.13       2558.36        23.71 o                         
   4   5   2        603.94        646.68        17.69 o                         
   5   5   2       1008.47       1017.85        22.92 o                         
   6   5   2        384.47        423.40        20.64 o                         
   7   5   2       9532.76       9423.27        96.62 o                         
   8   5   2       1405.36       1384.46        29.65 o                         
   9   5   2      11367.89      11243.38       104.06 o                         
  10   5   2         73.59         83.42        18.16 o                         
  11   5   2       6688.41       6484.01        98.62 o                         
  12   5   2         27.78         93.28        44.37 o                         
  13   5   2       2429.65       2556.99       201.49 o                         
  14   5   2         66.07        115.71        70.70 o                         
  15   5   2        410.67        490.70       113.75 o                         
 -15   6   2        402.74        399.11        91.80 o                         
 -14   6   2        892.20        902.09       100.05 o                         
 -13   6   2       1310.84       1434.46       124.90 o                         
 -12   6   2        398.43        413.08        57.93 o                         
 -11   6   2       3886.17       3836.27        79.05 o                         
 -10   6   2          7.51         -0.85        25.37 o                         
  -9   6   2      12042.25      11825.81       124.55 o                         
  -8   6   2        558.19        642.54        37.67 o                         
  -7   6   2       5235.68       5217.78        55.77 o                         
  -6   6   2       1539.36       1564.00        28.30 o                         
  -5   6   2       5658.06       5635.89        51.35 o                         
  -4   6   2       7851.83       7878.72        59.22 o                         
  -3   6   2       4511.96       4464.92        34.33 o                         
  -2   6   2       5559.68       5520.92        44.51 o                         
  -1   6   2       4192.01       4292.22        32.90 o                         
   0   6   2       1703.24       1736.84        18.88 o                         
   1   6   2      14318.66      14668.43        88.63 o                         
   2   6   2        229.21        248.98         8.94 o                         
   3   6   2      10235.57      10432.59        70.03 o                         
   4   6   2        975.95       1028.86        26.36 o                         
   5   6   2      17373.03      16893.71       143.71 o                         
   6   6   2       1399.18       1364.04        37.31 o                         
   7   6   2       2273.78       2285.43        49.38 o                         
   8   6   2       3450.56       3551.93        64.41 o                         
   9   6   2        595.58        645.69        36.21 o                         
  10   6   2       3651.91       3545.26        74.82 o                         
  11   6   2         60.37         48.58        36.10 o                         
  12   6   2        885.94        891.69        66.03 o                         
  13   6   2       1960.58       2123.89       110.89 o                         
  14   6   2        571.65        496.93        79.76 o                         
  15   6   2       1193.79       1319.72       216.10 o                         
 -14   7   2       1157.67       1254.13       100.46 o                         
 -13   7   2        721.02        754.46        88.10 o                         
 -12   7   2       2632.77       2380.81       106.84 o                         
 -11   7   2        153.46        193.56        40.07 o                         
 -10   7   2       5046.98       4895.70        89.22 o                         
  -9   7   2        177.81        211.88        27.33 o                         
  -8   7   2       5582.08       5321.29        68.39 o                         
  -7   7   2       1425.91       1449.69        32.71 o                         
  -6   7   2       4151.14       4085.35        49.04 o                         
  -5   7   2       3079.17       3032.21        41.47 o                         
  -4   7   2        305.60        347.42        15.53 o                         
  -3   7   2       6130.56       6122.88        45.05 o                         
  -2   7   2       1254.58       1224.30        18.02 o                         
  -1   7   2       5540.27       5466.65        41.44 o                         
   0   7   2       7931.99       8023.60        54.90 o                         
   1   7   2       4632.19       4791.28        38.11 o                         
   2   7   2       3180.86       3213.44        29.81 o                         
   3   7   2        450.18        471.81        16.83 o                         
   4   7   2      12598.35      12799.49       109.67 o                         
   5   7   2        182.46        200.26        19.63 o                         
   6   7   2       7741.83       7538.96        87.09 o                         
   7   7   2       1985.94       2010.31        47.70 o                         
   8   7   2        786.56        865.76        44.82 o                         
   9   7   2       3578.32       3499.13        69.00 o                         
  10   7   2        140.89        156.38        36.62 o                         
  11   7   2       2021.37       1864.99       147.67 o                         
  12   7   2        855.36        862.71        76.24 o                         
  13   7   2        741.06        778.69        99.04 o                         
  14   7   2       1305.67       1462.95       112.28 o                         
 -14   8   2       1277.96       1382.70       208.45 o                         
 -13   8   2          3.34        -73.71        93.19 o                         
 -12   8   2        983.28       1125.58        83.45 o                         
 -11   8   2        133.35        127.46        54.40 o                         
 -10   8   2         21.02         89.13        91.91 o                         
  -9   8   2        290.86        348.31        41.60 o                         
  -8   8   2       1002.93       1037.43        38.77 o                         
  -7   8   2        199.81        237.68        19.64 o                         
  -6   8   2       4126.22       3951.99        50.58 o                         
  -5   8   2          6.60          5.98        14.42 o                         
  -4   8   2      16590.60      16487.31       133.30 o                         
  -3   8   2         11.41         -3.17         9.84 o                         
  -2   8   2      13128.28      13131.85        90.54 o                         
  -1   8   2        357.59        380.20        13.88 o                         
   0   8   2       5953.12       6117.12        51.76 o                         
   1   8   2       1548.28       1543.65        25.57 o                         
   2   8   2        697.05        692.91        18.38 o                         
   3   8   2       2325.55       2283.41        28.29 o                         
   4   8   2         26.77         33.44        10.73 o                         
   5   8   2        752.93        767.70        31.97 o                         
   6   8   2       4575.25       4581.59        73.06 o                         
   7   8   2        229.36        290.10        38.63 o                         
   8   8   2       6549.57       6444.28        90.29 o                         
   9   8   2          4.64         36.45        33.67 o                         
  10   8   2       4947.12       5071.46       165.12 o                         
  11   8   2         48.71         89.06        55.87 o                         
  12   8   2       2074.97       2157.38       129.38 o                         
  13   8   2        167.91        263.69       118.52 o                         
  14   8   2        839.95       1074.50       138.69 o                         
 -13   9   2         46.25        219.13        93.50 o                         
 -12   9   2       2588.43       2826.99       305.27 o                         
 -11   9   2         26.84        102.26        61.50 o                         
 -10   9   2       4605.83       4800.38       143.24 o                         
  -9   9   2         76.33         19.55        71.75 o                         
  -8   9   2       5257.11       5290.28       107.98 o                         
  -7   9   2          9.45         59.10        22.09 o                         
  -6   9   2       2068.65       2041.04        40.51 o                         
  -5   9   2         19.96         48.61        19.05 o                         
  -4   9   2       1166.86       1134.95        33.37 o                         
  -3   9   2        885.47        821.72        23.11 o                         
  -2   9   2        573.71        585.75        20.69 o                         
  -1   9   2        641.74        686.53        21.49 o                         
   0   9   2       5891.34       5806.62        50.82 o                         
   1   9   2         34.78         44.43        12.37 o                         
   2   9   2       7104.08       7152.43        62.68 o                         
   3   9   2        121.00        151.54        13.74 o                         
   4   9   2      10881.84      10889.84       104.56 o                         
   5   9   2         76.48         61.58        21.72 o                         
   6   9   2       3579.10       3522.38        64.76 o                         
   7   9   2        218.48        245.56        32.86 o                         
   8   9   2       1161.95       1111.65        66.01 o                         
   9   9   2         38.33         62.86        56.38 o                         
  10   9   2         18.97        -25.52        53.00 o                         
  11   9   2         77.02         13.40        60.00 o                         
  12   9   2       1252.71       1355.85        91.89 o                         
  13   9   2          0.41        154.27        87.61 o                         
 -12  10   2        570.92        703.79       105.46 o                         
 -11  10   2        562.77        613.63        79.04 o                         
 -10  10   2          0.77         93.48        65.72 o                         
  -9  10   2        900.12        916.40        69.80 o                         
  -8  10   2        651.21        626.89        88.61 o                         
  -7  10   2        394.14        419.53        38.40 o                         
  -6  10   2       4208.21       4176.99        85.28 o                         
  -5  10   2        228.10        244.53        27.10 o                         
  -4  10   2       7202.07       6975.01        74.94 o                         
  -3  10   2         38.55         32.19        20.17 o                         
  -2  10   2       5791.16       5763.30        59.88 o                         
  -1  10   2       1459.56       1400.86        32.30 o                         
   0  10   2       5313.72       5190.64        52.25 o                         
   1  10   2        314.68        384.75        20.49 o                         
   2  10   2        775.81        781.88        25.13 o                         
   3  10   2       1896.33       1957.44        46.04 o                         
   4  10   2        203.32        255.12        22.36 o                         
   5  10   2       1605.21       1694.71        66.32 o                         
   6  10   2       1489.24       1414.11        72.96 o                         
   7  10   2       1601.67       1764.24       138.38 o                         
   8  10   2       3586.96       3726.69       127.01 o                         
   9  10   2         20.11         36.27        55.11 o                         
  10  10   2       3421.43       3263.84       129.72 o                         
  11  10   2         46.51        103.33        77.62 o                         
  12  10   2       1225.58       1196.36       101.21 o                         
 -11  11   2          4.94         39.38        93.17 o                         
 -10  11   2       1207.01       1222.82        94.13 o                         
  -9  11   2         34.27        -16.46        62.81 o                         
  -8  11   2       1843.75       1819.67        99.19 o                         
  -7  11   2        701.65        620.09        61.92 o                         
  -6  11   2        333.59        369.45        44.32 o                         
  -5  11   2       1975.79       1955.14        75.55 o                         
  -4  11   2        261.19        282.41        36.19 o                         
  -3  11   2       4403.19       4283.02        69.00 o                         
  -2  11   2        191.43        180.36        34.57 o                         
  -1  11   2       1863.42       1899.42        49.29 o                         
   0  11   2       1405.64       1411.08        43.66 o                         
   1  11   2        738.35        739.40        46.69 o                         
   2  11   2       3896.10       3927.43        75.77 o                         
   3  11   2          2.37         10.80        22.70 o                         
   4  11   2       3600.15       3482.48        76.36 o                         
   5  11   2        913.10       1039.82        86.93 o                         
   6  11   2       1568.16       1631.55        90.72 o                         
   7  11   2       1559.77       1507.51       102.30 o                         
   8  11   2        422.25        331.15        64.32 o                         
   9  11   2       1555.65       1631.05        97.40 o                         
  10  11   2         11.18        -46.52        72.98 o                         
  11  11   2       1473.06       1607.69       108.89 o                         
 -10  12   2         13.15        124.95        93.02 o                         
  -9  12   2       2376.79       2374.75       136.13 o                         
  -8  12   2          3.40          1.81        67.82 o                         
  -7  12   2       1461.96       1526.25       105.17 o                         
  -6  12   2        511.83        549.19        71.58 o                         
  -5  12   2        503.16        472.78        82.30 o                         
  -4  12   2       1020.92        993.22        56.95 o                         
  -3  12   2          1.98         24.34        36.48 o                         
  -2  12   2        515.30        542.01        36.69 o                         
  -1  12   2       1207.73       1191.07        52.56 o                         
   0  12   2        989.86        989.11        51.20 o                         
   1  12   2       2633.07       2494.56        68.72 o                         
   2  12   2         39.93         65.52        33.02 o                         
   3  12   2       3618.61       3664.83       126.41 o                         
   4  12   2         11.37        -45.00        45.00 o                         
   5  12   2       2785.01       2691.96       120.49 o                         
   6  12   2         58.89        128.52        54.18 o                         
   7  12   2       1010.24       1113.97        80.78 o                         
   8  12   2        329.82        279.15       120.88 o                         
   9  12   2         41.07        -73.79        73.79 o                         
  10  12   2        275.14        307.87       109.87 o                         
  -8  13   2         16.64        120.44        84.27 o                         
  -7  13   2       1062.58       1164.55        90.89 o                         
  -6  13   2          1.53        -63.74        64.36 o                         
  -5  13   2       2965.00       2998.34       141.62 o                         
  -4  13   2         78.23         70.84        87.20 o                         
  -3  13   2       3184.77       3264.10       115.02 o                         
  -2  13   2         39.05        106.82        46.23 o                         
  -1  13   2       2308.84       2227.43        83.52 o                         
   0  13   2         10.73         -3.08        37.37 o                         
   1  13   2       1298.02       1353.94        73.64 o                         
   2  13   2          1.46        -31.39        72.44 o                         
   3  13   2         21.90         83.69        55.29 o                         
   4  13   2          1.28         67.66        85.89 o                         
   5  13   2        242.91        426.54        68.07 o                         
   6  13   2          3.17         49.10        68.14 o                         
   7  13   2       1646.66       1977.68       116.20 o                         
   8  13   2          3.25         40.41        83.91 o                         
  -6  14   2         55.36        -53.45       106.24 o                         
  -5  14   2        424.84        453.57        84.56 o                         
  -4  14   2        232.00        422.14        93.14 o                         
  -3  14   2          4.04        -33.70        65.40 o                         
  -2  14   2        471.46        493.53        68.92 o                         
  -1  14   2        793.78       1087.23        83.26 o                         
   0  14   2        349.70        503.35        98.50 o                         
   1  14   2       2191.88       1939.90       177.65 o                         
   2  14   2         97.67         27.33        64.21 o                         
   3  14   2       1562.11       1792.96       124.91 o                         
   4  14   2          4.66         -7.89        82.22 o                         
   5  14   2       1734.76       1869.74       109.60 o                         
   6  14   2         98.12        538.44       202.14 o                         
   0  15   2        346.35        436.68       119.35 o                         
 -15   0   3       2032.54       2064.13       115.63 o                         
 -13   0   3       8536.28       8106.46       162.61 o                         
 -11   0   3      15667.53      15676.43       197.07 o                         
  -9   0   3       5168.97       5148.21        75.90 o                         
  -7   0   3      10751.42      10746.74       154.70 o                         
  -5   0   3        569.05        529.60        17.82 o                         
  -3   0   3       7889.67       8008.58        80.09 o                         
  -1   0   3      29531.44      30383.59       233.72 o                         
   1   0   3      64390.37      63820.18       873.63 o                         
   3   0   3      16450.62      16712.74       145.83 o                         
   5   0   3      22674.76      23001.88       202.04 o                         
   7   0   3       7113.17       6924.96        73.89 o                         
   9   0   3        217.35        232.02        20.83 o                         
  11   0   3       4392.29       4261.35        86.02 o                         
  13   0   3       5398.55       5186.45       116.21 o                         
  15   0   3       5123.35       5045.34       149.85 o                         
 -16   1   3         40.42        -35.49        92.47 o                         
 -15   1   3       2254.72       2297.44       105.01 o                         
 -14   1   3        342.91        344.29        43.48 o                         
 -13   1   3        614.52        641.36        57.97 o                         
 -12   1   3       1463.28       1468.76        45.67 o                         
 -11   1   3         17.42         52.24        22.43 o                         
 -10   1   3         93.36        109.00        20.42 o                         
  -9   1   3       3399.05       3430.64        41.86 o                         
  -8   1   3        422.23        399.04        14.82 o                         
  -7   1   3      16569.77      16994.77       112.27 o                         
  -6   1   3        162.67        203.08        10.16 o                         
  -5   1   3      42996.20      43134.32       347.94 o                         
  -4   1   3        881.31        929.36        13.13 o                         
  -3   1   3      68683.63      66697.59       560.74 o                         
  -2   1   3      41523.70      40313.96       277.78 o                         
  -1   1   3       7170.09       7433.45        56.68 o                         
   0   1   3       9449.30       9631.29        64.53 o                         
   1   1   3        983.79       1058.55        10.40 o                         
   2   1   3       1776.55       1801.18        15.75 o                         
   3   1   3        773.97        843.78        10.74 o                         
   4   1   3       2607.80       2466.14        21.26 o                         
   5   1   3      24458.37      25395.56       146.40 o                         
   6   1   3        502.99        476.36        13.20 o                         
   7   1   3       9396.46       9558.12        70.04 o                         
   8   1   3          1.08         -6.97        10.02 o                         
   9   1   3      14164.51      14297.48       108.12 o                         
  10   1   3       1568.05       1478.74        33.11 o                         
  11   1   3       3387.05       3302.80        75.28 o                         
  12   1   3        635.54        683.16        34.99 o                         
  13   1   3        837.84        904.32        46.37 o                         
  14   1   3       1018.06       1163.01        56.58 o                         
  15   1   3         57.30         83.19        85.20 o                         
  16   1   3        513.00        642.04       108.34 o                         
 -16   2   3        655.74        491.31        67.34 o                         
 -15   2   3       1127.91       1241.56        69.84 o                         
 -14   2   3        639.32        744.57        50.80 o                         
 -13   2   3       2833.00       2908.41        69.97 o                         
 -12   2   3        108.90        144.90        30.00 o                         
 -11   2   3       6522.42       6429.86        71.55 o                         
 -10   2   3       2913.19       2764.61        42.90 o                         
  -9   2   3       2039.89       2034.85        36.08 o                         
  -8   2   3       6100.16       6101.07        54.94 o                         
  -7   2   3       4051.05       4155.47        38.62 o                         
  -6   2   3      12115.86      12581.95        88.17 o                         
  -5   2   3        117.79        149.63         8.30 o                         
  -4   2   3      33731.12      33750.50       194.50 o                         
  -3   2   3       6668.59       6725.21        45.66 o                         
  -2   2   3      22577.87      22467.38       167.65 o                         
  -1   2   3      12062.45      12362.62       125.58 o                         
   0   2   3       1219.36       1279.33        12.63 o                         
   1   2   3      58388.82      57382.44       392.05 o                         
   2   2   3         51.67         66.43         4.22 o                         
   3   2   3       1871.44       1628.55        16.72 o                         
   4   2   3       3663.11       3714.21        30.12 o                         
   5   2   3      17126.80      17653.71       121.91 o                         
   6   2   3       7646.12       7673.97        55.65 o                         
   7   2   3       4574.82       4681.66        42.07 o                         
   8   2   3       5716.79       5607.21        46.44 o                         
   9   2   3        446.89        500.84        19.31 o                         
  10   2   3       2122.49       2078.01        35.83 o                         
  11   2   3       2480.29       2405.06        43.52 o                         
  12   2   3        579.34        641.26        36.85 o                         
  13   2   3       2953.44       2817.50        66.87 o                         
  14   2   3         41.80         42.96        36.43 o                         
  15   2   3       2382.35       2088.10       127.68 o                         
  16   2   3         64.24        228.63       101.08 o                         
 -16   3   3        237.60        377.49        92.44 o                         
 -15   3   3        444.96        472.28        56.13 o                         
 -14   3   3       2679.86       2680.87        80.15 o                         
 -13   3   3        188.06        228.36        32.99 o                         
 -12   3   3       7479.21       7344.92        98.70 o                         
 -11   3   3        135.41        156.76        20.40 o                         
 -10   3   3       4597.05       4483.33        53.94 o                         
  -9   3   3       1762.21       1634.90        36.23 o                         
  -8   3   3       8830.69       8840.93        74.81 o                         
  -7   3   3       4614.35       4822.49        44.35 o                         
  -6   3   3       2428.04       2476.32        25.69 o                         
  -5   3   3       3662.41       3681.60        33.28 o                         
  -4   3   3       3663.60       3672.41        34.42 o                         
  -3   3   3       7961.72       8493.16        56.14 o                         
  -2   3   3      16948.14      17245.28       119.57 o                         
  -1   3   3       2790.10       2827.05        23.47 o                         
   0   3   3      18742.38      18546.67       132.49 o                         
   1   3   3        166.32        155.22         4.88 o                         
   2   3   3      40587.16      40209.80       256.06 o                         
   3   3   3       2029.28       1947.14        21.95 o                         
   4   3   3       2559.87       2343.29        26.25 o                         
   5   3   3       4905.81       4996.95        39.94 o                         
   6   3   3       6333.37       6204.08        57.97 o                         
   7   3   3       3870.28       3655.14        34.88 o                         
   8   3   3        363.30        405.27        19.75 o                         
   9   3   3       2289.76       2222.13        33.22 o                         
  10   3   3       1769.99       1782.33        38.52 o                         
  11   3   3       1379.35       1322.69        44.52 o                         
  12   3   3       3433.66       3365.23        62.89 o                         
  13   3   3        261.38        239.94        32.38 o                         
  14   3   3       3568.69       3279.41        92.07 o                         
  15   3   3          0.33        -62.00        83.17 o                         
  16   3   3       2310.30       2235.68       165.78 o                         
 -16   4   3       2449.15       2761.61       195.57 o                         
 -15   4   3         95.94        211.24        76.62 o                         
 -14   4   3        766.17        765.95        55.82 o                         
 -13   4   3        122.99        112.01        40.10 o                         
 -12   4   3        537.47        600.45        35.73 o                         
 -11   4   3         12.21         13.49        19.58 o                         
 -10   4   3        970.84        923.19        27.92 o                         
  -9   4   3         69.25         77.67        16.76 o                         
  -8   4   3       8092.73       8039.13        75.11 o                         
  -7   4   3         34.38         28.31        10.13 o                         
  -6   4   3      17687.14      18140.57       114.11 o                         
  -5   4   3        146.59        188.91         8.77 o                         
  -4   4   3      32785.59      33276.54       236.24 o                         
  -3   4   3         35.17         54.98         5.15 o                         
  -2   4   3      15644.07      15356.26       100.48 o                         
  -1   4   3       5515.47       5996.55        46.01 o                         
   0   4   3      19417.79      20199.96       118.40 o                         
   1   4   3        278.91        305.35         7.84 o                         
   2   4   3          1.87         26.02         4.36 o                         
   3   4   3        601.15        592.23        14.56 o                         
   4   4   3       4110.21       4055.19        36.53 o                         
   5   4   3        312.85        319.04        10.41 o                         
   6   4   3      14152.14      14303.48       102.40 o                         
   7   4   3         18.96         35.15         8.29 o                         
   8   4   3      13237.86      13208.13       123.14 o                         
   9   4   3        293.48        317.42        16.95 o                         
  10   4   3       7718.08       7549.05        73.46 o                         
  11   4   3        418.40        397.62        25.01 o                         
  12   4   3       1965.51       1843.38        52.48 o                         
  13   4   3        455.95        451.52        42.46 o                         
  14   4   3         61.35        -32.70        59.70 o                         
  15   4   3        149.60         80.47        78.00 o                         
  16   4   3          7.47         28.58        91.16 o                         
 -15   5   3        134.52        184.00        92.37 o                         
 -14   5   3       2671.45       2595.19       116.04 o                         
 -13   5   3         72.06        151.38        51.59 o                         
 -12   5   3       6451.27       6446.34       106.91 o                         
 -11   5   3         46.39         70.76        27.22 o                         
 -10   5   3       6317.23       6184.68        77.85 o                         
  -9   5   3        178.24        214.32        23.39 o                         
  -8   5   3      10550.94      10348.33       101.19 o                         
  -7   5   3        165.77        184.50        16.27 o                         
  -6   5   3        194.31        237.16        15.03 o                         
  -5   5   3       2836.79       2879.73        31.80 o                         
  -4   5   3        237.93        216.24         8.68 o                         
  -3   5   3        347.46        372.06        10.02 o                         
  -2   5   3      14543.24      15073.52        95.22 o                         
  -1   5   3       3040.81       3036.28        24.23 o                         
   0   5   3      29494.09      29712.63       166.96 o                         
   1   5   3       1305.62       1438.49        16.38 o                         
   2   5   3      38413.50      37910.55       270.02 o                         
   3   5   3        773.72        718.99        17.09 o                         
   4   5   3      13183.03      13211.32        91.86 o                         
   5   5   3         25.97         40.41        14.33 o                         
   6   5   3       5791.91       5621.85        60.82 o                         
   7   5   3          8.81         30.07        15.91 o                         
   8   5   3        533.01        484.63        26.42 o                         
   9   5   3        260.62        290.33        26.91 o                         
  10   5   3        844.95        803.68        47.50 o                         
  11   5   3         16.51         18.94        29.34 o                         
  12   5   3       2867.39       2874.43        89.19 o                         
  13   5   3         54.50         -8.13        57.28 o                         
  14   5   3       5061.05       5040.18       145.96 o                         
  15   5   3         23.25         10.51       149.62 o                         
 -15   6   3        460.88        427.61       110.30 o                         
 -14   6   3        405.83        469.55        78.90 o                         
 -13   6   3        692.62        648.35        76.17 o                         
 -12   6   3        221.84        229.10        39.18 o                         
 -11   6   3       2191.33       2154.68        64.76 o                         
 -10   6   3        706.11        798.82        36.60 o                         
  -9   6   3       1425.32       1483.96        45.57 o                         
  -8   6   3       6221.44       6147.12        72.92 o                         
  -7   6   3        500.22        552.01        22.52 o                         
  -6   6   3       5280.88       5375.54        54.65 o                         
  -5   6   3        585.89        595.86        17.51 o                         
  -4   6   3       7738.67       7723.71        54.15 o                         
  -3   6   3       3043.73       3207.66        28.64 o                         
  -2   6   3      12360.74      12637.09        78.04 o                         
  -1   6   3       3516.72       3370.32        27.87 o                         
   0   6   3         22.34         40.98         6.35 o                         
   1   6   3      10136.58      10407.91        66.21 o                         
   2   6   3         52.15         86.78        10.01 o                         
   3   6   3       4517.61       4439.45        37.79 o                         
   4   6   3       4322.90       4106.60        42.87 o                         
   5   6   3       2737.86       2772.94        44.81 o                         
   6   6   3      21231.12      20992.02       190.15 o                         
   7   6   3        507.59        498.54        39.36 o                         
   8   6   3       9567.74       9431.48       107.09 o                         
   9   6   3        141.02        101.72        24.43 o                         
  10   6   3       6916.10       6650.76        95.80 o                         
  11   6   3        942.73        894.01        52.83 o                         
  12   6   3       2278.46       2286.37       130.84 o                         
  13   6   3       1169.07       1408.74       100.82 o                         
  14   6   3        149.82        174.75        79.47 o                         
  15   6   3       1032.13        887.01       125.96 o                         
 -14   7   3        839.00       1023.47       101.00 o                         
 -13   7   3         51.08         66.91        76.82 o                         
 -12   7   3       1914.34       1833.72        93.03 o                         
 -11   7   3         18.09         76.05        34.00 o                         
 -10   7   3       1112.43       1153.74        50.92 o                         
  -9   7   3       1817.36       1829.18        52.37 o                         
  -8   7   3       2145.51       2034.41        45.59 o                         
  -7   7   3      10787.42      10772.52       104.64 o                         
  -6   7   3       1076.13       1030.30        27.96 o                         
  -5   7   3       8926.76       8831.71        80.41 o                         
  -4   7   3          6.58         35.86        10.76 o                         
  -3   7   3       9915.19       9888.93        67.68 o                         
  -2   7   3       5028.88       5271.64        40.16 o                         
  -1   7   3       4782.96       4694.40        37.05 o                         
   0   7   3      10117.46       9991.78        65.57 o                         
   1   7   3        356.48        393.91        12.27 o                         
   2   7   3       3566.60       3550.68        32.59 o                         
   3   7   3       1011.71        939.03        19.18 o                         
   4   7   3       3326.56       3297.68        51.78 o                         
   5   7   3      14672.63      14426.47       145.75 o                         
   6   7   3       2325.62       2368.26        53.51 o                         
   7   7   3       3456.06       3402.92        63.41 o                         
   8   7   3          2.86         13.39        28.85 o                         
   9   7   3       4247.09       4207.17        79.56 o                         
  10   7   3        548.19        594.98        46.83 o                         
  11   7   3       2242.08       2019.87        94.89 o                         
  12   7   3        764.47        706.41        82.14 o                         
  13   7   3        473.30        562.40        74.76 o                         
  14   7   3       1356.17       1282.29       105.91 o                         
 -14   8   3         70.70         38.41        95.02 o                         
 -13   8   3       2161.35       2448.49       144.45 o                         
 -12   8   3         39.05        114.98        64.11 o                         
 -11   8   3       4413.59       4351.27       127.27 o                         
 -10   8   3        151.71        242.29        38.84 o                         
  -9   8   3       2967.71       2912.23        83.85 o                         
  -8   8   3        439.42        445.69        36.45 o                         
  -7   8   3       1010.55       1041.07        32.89 o                         
  -6   8   3        118.80        132.52        16.86 o                         
  -5   8   3        515.64        545.76        22.20 o                         
  -4   8   3        911.46        935.80        26.00 o                         
  -3   8   3       2781.41       2782.19        32.62 o                         
  -2   8   3        335.31        379.80        15.50 o                         
  -1   8   3      10015.10       9838.29        71.61 o                         
   0   8   3        416.65        418.28        14.95 o                         
   1   8   3      17159.71      17093.91       116.65 o                         
   2   8   3        118.07        122.50        11.83 o                         
   3   8   3      10364.21      10224.74        93.90 o                         
   4   8   3          5.09        -19.35        19.35 o                         
   5   8   3       7969.98       7951.82        97.62 o                         
   6   8   3        723.76        777.87        36.71 o                         
   7   8   3        143.42        144.96        24.86 o                         
   8   8   3        431.75        428.52        38.51 o                         
   9   8   3        285.66        246.35        45.14 o                         
  10   8   3        561.58        679.18        64.47 o                         
  11   8   3       1798.02       1595.73       161.73 o                         
  12   8   3         19.90        109.73       119.34 o                         
  13   8   3       3625.93       3791.16       148.82 o                         
  14   8   3          0.56        -92.28        92.28 o                         
 -13   9   3        191.96         84.30        93.96 o                         
 -12   9   3         20.51        -62.58        79.99 o                         
 -11   9   3          4.37        107.05        62.72 o                         
 -10   9   3        101.14        121.17        52.95 o                         
  -9   9   3       1520.11       1548.44       103.05 o                         
  -8   9   3         58.38         58.48        36.06 o                         
  -7   9   3       5155.25       5019.65        76.44 o                         
  -6   9   3        398.52        430.11        28.21 o                         
  -5   9   3       8135.09       8026.33        87.32 o                         
  -4   9   3          0.42          0.56        17.95 o                         
  -3   9   3       9625.82       9420.45        76.85 o                         
  -2   9   3        101.34        104.93        13.28 o                         
  -1   9   3       2535.23       2490.99        32.05 o                         
   0   9   3          1.55         -0.23        12.09 o                         
   1   9   3        238.34        255.01        16.78 o                         
   2   9   3        197.88        210.88        15.74 o                         
   3   9   3        591.68        593.58        21.82 o                         
   4   9   3       1243.90       1151.94        42.47 o                         
   5   9   3       6627.16       6533.23        88.94 o                         
   6   9   3         16.35         34.17        24.62 o                         
   7   9   3       6969.56       6815.28       132.78 o                         
   8   9   3          3.76         16.67        39.56 o                         
   9   9   3       5137.14       5103.75       131.02 o                         
  10   9   3         83.04        165.25        57.32 o                         
  11   9   3       2625.66       2814.48       135.63 o                         
  12   9   3         53.85        166.01       119.66 o                         
  13   9   3        556.05        874.29       102.32 o                         
 -12  10   3         31.62        -34.61       133.11 o                         
 -11  10   3       3382.85       3669.91       162.02 o                         
 -10  10   3         36.04        106.85        62.53 o                         
  -9  10   3       2359.09       2401.29       107.29 o                         
  -8  10   3        477.74        586.92        72.40 o                         
  -7  10   3       1630.67       1637.87        76.70 o                         
  -6  10   3       1024.61       1049.79        46.61 o                         
  -5  10   3        338.93        390.51        32.50 o                         
  -4  10   3       1553.97       1489.39        43.34 o                         
  -3  10   3        370.21        429.35        20.90 o                         
  -2  10   3       1126.25       1152.78        34.77 o                         
  -1  10   3       2827.08       2828.08        41.82 o                         
   0  10   3        772.14        740.77        26.38 o                         
   1  10   3       8301.20       8191.19        76.38 o                         
   2  10   3         26.91         33.91        15.75 o                         
   3  10   3       3544.16       3560.46        53.25 o                         
   4  10   3        574.19        583.90        32.14 o                         
   5  10   3       3755.18       3738.51        85.31 o                         
   6  10   3       1015.36        963.09        58.60 o                         
   7  10   3        807.80        871.26        69.80 o                         
   8  10   3        655.35        684.03        61.73 o                         
   9  10   3        209.90        252.45        67.20 o                         
  10  10   3        251.42        334.27        68.29 o                         
  11  10   3        695.10        880.38       122.77 o                         
  12  10   3        502.60        533.01        96.99 o                         
 -11  11   3          3.99        -58.39        92.14 o                         
 -10  11   3       1087.82       1089.54       101.13 o                         
  -9  11   3        482.14        578.80        73.18 o                         
  -8  11   3       1218.27       1326.72        82.10 o                         
  -7  11   3       1800.59       1708.35        91.11 o                         
  -6  11   3         54.46         57.89        36.72 o                         
  -5  11   3       1673.63       1647.66        70.34 o                         
  -4  11   3        122.99        136.24        34.17 o                         
  -3  11   3       3039.54       2993.66        59.46 o                         
  -2  11   3       1465.86       1430.64        47.21 o                         
  -1  11   3        739.72        815.94        36.37 o                         
   0  11   3       1845.67       1701.76        47.36 o                         
   1  11   3        167.83        167.17        26.43 o                         
   2  11   3       4050.97       3892.35        66.29 o                         
   3  11   3        249.54        254.02        26.72 o                         
   4  11   3       2078.48       2151.66        82.54 o                         
   5  11   3       1406.23       1388.45        80.80 o                         
   6  11   3       1036.46       1137.29        84.96 o                         
   7  11   3       1706.61       1835.52        97.21 o                         
   8  11   3          4.54         53.68        57.25 o                         
   9  11   3       1830.36       1995.51       121.29 o                         
  10  11   3        171.91        107.07        85.88 o                         
  11  11   3        752.45        797.00        95.32 o                         
 -10  12   3        210.40        272.33       170.11 o                         
  -9  12   3        165.76        318.68        79.97 o                         
  -8  12   3       1664.09       1926.25       117.43 o                         
  -7  12   3        409.81        395.06        76.27 o                         
  -6  12   3       2755.74       2663.56       112.46 o                         
  -5  12   3          0.24        -24.44        45.68 o                         
  -4  12   3       3061.85       2976.87        87.62 o                         
  -3  12   3         71.07         53.28        37.50 o                         
  -2  12   3       2485.33       2461.91        65.62 o                         
  -1  12   3        397.50        455.51        36.39 o                         
   0  12   3        539.57        554.71        38.73 o                         
   1  12   3        896.01       1013.62        49.91 o                         
   2  12   3         88.37        167.49        36.83 o                         
   3  12   3        566.77        609.92        57.63 o                         
   4  12   3       1236.75       1362.42        91.85 o                         
   5  12   3        258.95        290.96        55.04 o                         
   6  12   3       2549.20       2562.20       110.45 o                         
   7  12   3        102.07        162.21        63.64 o                         
   8  12   3       2391.98       2625.49       132.13 o                         
   9  12   3         24.15        101.32        80.44 o                         
  -8  13   3       1079.61       1334.13       104.06 o                         
  -7  13   3         26.12         53.47        74.98 o                         
  -6  13   3         27.20        -57.25        90.06 o                         
  -5  13   3          4.81        -66.44        66.44 o                         
  -4  13   3        174.77        301.03        80.22 o                         
  -3  13   3          0.52         27.23        52.96 o                         
  -2  13   3       1512.42       1633.23        81.80 o                         
  -1  13   3         57.38         39.54        44.15 o                         
   0  13   3       3497.93       3471.83        83.21 o                         
   1  13   3         53.39         49.32        58.02 o                         
   2  13   3       3920.43       4141.73       121.29 o                         
   3  13   3         33.42        -18.01        55.28 o                         
   4  13   3       1890.09       2037.34       132.41 o                         
   5  13   3         14.04        122.64        65.52 o                         
   6  13   3        462.59        656.72        93.03 o                         
   7  13   3          0.85         69.15        75.29 o                         
   8  13   3          4.82        105.16        85.88 o                         
  -5  14   3          1.57        163.99       102.29 o                         
  -4  14   3       1933.55       1986.20       114.22 o                         
  -3  14   3         22.86         53.49        66.93 o                         
  -2  14   3       1085.24       1073.03        80.67 o                         
  -1  14   3        351.11        322.45        78.33 o                         
   0  14   3        283.06        491.89       109.59 o                         
   1  14   3        169.88        242.95        90.33 o                         
   2  14   3          0.34        -26.00        66.35 o                         
   3  14   3        160.01        231.51        70.01 o                         
   4  14   3        567.63        672.25        82.44 o                         
   5  14   3        179.65        146.43        81.64 o                         
 -16   0   4       1140.71       1434.87       101.46 o                         
 -14   0   4         97.29        187.35        84.21 o                         
 -12   0   4         63.92         71.69        35.49 o                         
 -10   0   4       5708.87       5698.85        97.61 o                         
  -8   0   4       9142.67       9323.44        99.45 o                         
  -6   0   4      14618.87      14430.10       145.22 o                         
  -4   0   4      15983.50      15904.48       141.46 o                         
  -2   0   4       2475.03       2390.43        29.33 o                         
   0   0   4        316.76        401.02         9.05 o                         
   2   0   4      19114.25      19122.13       177.97 o                         
   4   0   4      43951.34      43500.81       341.17 o                         
   6   0   4      36470.65      37977.68       305.60 o                         
   8   0   4      11290.87      11504.20       118.19 o                         
  10   0   4      10352.60      10389.32       130.79 o                         
  12   0   4       1403.66       1426.93        78.76 o                         
  14   0   4         21.85         19.38        53.59 o                         
  16   0   4        997.03       1034.69       112.02 o                         
 -16   1   4       2253.97       2179.24       113.53 o                         
 -15   1   4         60.13        -46.69        46.69 o                         
 -14   1   4       5402.13       5294.88       101.35 o                         
 -13   1   4         32.55         68.98        30.83 o                         
 -12   1   4       5111.62       5145.53        74.08 o                         
 -11   1   4         91.34        128.02        20.65 o                         
 -10   1   4       7220.31       7055.07        72.31 o                         
  -9   1   4       1493.11       1443.34        30.62 o                         
  -8   1   4       3250.31       3234.03        36.45 o                         
  -7   1   4       1400.08       1415.56        21.64 o                         
  -6   1   4         12.97         30.90         7.04 o                         
  -5   1   4       5945.77       6128.65        44.59 o                         
  -4   1   4      10324.22      10324.13        66.14 o                         
  -3   1   4        940.73        939.40        12.21 o                         
  -2   1   4        914.32        898.08        15.36 o                         
  -1   1   4         44.89         57.90         5.28 o                         
   0   1   4       3981.82       3924.16        39.14 o                         
   1   1   4      24080.18      23913.30       156.53 o                         
   2   1   4      47319.26      46757.38       272.23 o                         
   3   1   4       4276.30       4370.83        34.88 o                         
   4   1   4      20017.60      20502.04       118.98 o                         
   5   1   4       3192.38       2984.29        28.26 o                         
   6   1   4        695.29        730.27        14.60 o                         
   7   1   4       1903.74       1883.59        23.96 o                         
   8   1   4       1961.13       1873.29        28.89 o                         
   9   1   4         16.76         11.88        12.40 o                         
  10   1   4       8999.22       8920.09        84.76 o                         
  11   1   4        434.21        456.81        26.80 o                         
  12   1   4       7016.02       6959.94        91.21 o                         
  13   1   4         47.66         35.96        29.36 o                         
  14   1   4       5175.49       5153.41        93.25 o                         
  15   1   4        223.22        405.87        66.28 o                         
  16   1   4       1206.73       1352.57       286.92 o                         
 -16   2   4        383.47        441.59        93.88 o                         
 -15   2   4        999.67       1059.58        66.36 o                         
 -14   2   4        103.62         93.16        42.81 o                         
 -13   2   4       2575.09       2620.98        72.29 o                         
 -12   2   4        283.28        290.83        36.63 o                         
 -11   2   4       1452.09       1462.19        39.19 o                         
 -10   2   4       6455.86       6235.89        66.83 o                         
  -9   2   4        491.08        552.81        21.77 o                         
  -8   2   4       9980.70       9929.29        78.85 o                         
  -7   2   4         10.97         13.12         8.52 o                         
  -6   2   4      24843.09      25736.21       160.27 o                         
  -5   2   4       3087.42       3161.14        27.02 o                         
  -4   2   4      12088.12      12232.95        79.59 o                         
  -3   2   4      19473.51      20232.16       134.17 o                         
  -2   2   4      16899.45      17509.28       115.80 o                         
  -1   2   4       4808.30       4985.71        42.70 o                         
   0   2   4         52.14         44.68         4.64 o                         
   1   2   4       7707.20       7574.16        49.33 o                         
   2   2   4       1860.76       1852.98        17.93 o                         
   3   2   4      12270.22      12271.63        75.98 o                         
   4   2   4      22624.66      22965.35       136.72 o                         
   5   2   4       1962.10       1925.24        21.02 o                         
   6   2   4      15784.34      16583.81       109.53 o                         
   7   2   4        874.86        920.60        18.83 o                         
   8   2   4       6041.54       5947.76        53.97 o                         
   9   2   4       2473.25       2432.29        35.81 o                         
  10   2   4       3504.58       3479.47        45.47 o                         
  11   2   4       6287.08       6157.42        70.98 o                         
  12   2   4        265.18        322.28        27.95 o                         
  13   2   4       4359.51       4311.15        79.30 o                         
  14   2   4          6.79        -10.45        38.45 o                         
  15   2   4       1736.15       1843.23       123.17 o                         
  16   2   4       1201.64       1607.80       130.77 o                         
 -16   3   4        308.09        320.81        94.27 o                         
 -15   3   4        136.78        144.32        57.06 o                         
 -14   3   4       1193.98       1359.96        63.03 o                         
 -13   3   4         16.72         46.34        32.06 o                         
 -12   3   4       1288.93       1324.58        48.88 o                         
 -11   3   4       2724.21       2669.60        47.06 o                         
 -10   3   4        382.86        443.72        22.80 o                         
  -9   3   4       7000.13       6886.97        68.97 o                         
  -8   3   4        192.15        165.38        13.48 o                         
  -7   3   4      15564.72      15633.12       105.73 o                         
  -6   3   4       2250.96       2304.97        28.10 o                         
  -5   3   4      11269.16      11382.40        77.24 o                         
  -4   3   4       6303.34       6387.87        48.13 o                         
  -3   3   4      12002.24      12023.15        81.30 o                         
  -2   3   4      21030.26      21576.92       142.09 o                         
  -1   3   4       2443.30       2479.88        22.47 o                         
   0   3   4      26183.78      26450.72       157.97 o                         
   1   3   4       1003.86       1142.47        11.48 o                         
   2   3   4       8341.11       8635.68        55.22 o                         
   3   3   4      36827.75      37573.17       224.23 o                         
   4   3   4       4162.98       4215.16        40.94 o                         
   5   3   4      25150.91      25432.12       157.56 o                         
   6   3   4        490.61        512.40        12.63 o                         
   7   3   4      16833.64      16979.48       106.38 o                         
   8   3   4        607.98        610.33        19.76 o                         
   9   3   4      10186.05      10097.18        84.25 o                         
  10   3   4       3061.42       3037.56        42.31 o                         
  11   3   4       1353.15       1377.98        38.23 o                         
  12   3   4       1840.90       1810.38        51.18 o                         
  13   3   4         59.69         20.19        32.28 o                         
  14   3   4       1500.36       1539.78       110.48 o                         
  15   3   4        649.72        577.96        82.50 o                         
  16   3   4        288.46        424.11       158.25 o                         
 -16   4   4        178.90        161.71       162.48 o                         
 -15   4   4       2510.64       2366.93       123.56 o                         
 -14   4   4         23.67          4.59        45.39 o                         
 -13   4   4       6156.00       5999.12       105.77 o                         
 -12   4   4         33.71         37.11        27.45 o                         
 -11   4   4       7206.86       7113.89        84.14 o                         
 -10   4   4         48.89         31.18        18.86 o                         
  -9   4   4       4754.58       4760.89        58.53 o                         
  -8   4   4       1464.06       1346.05        29.11 o                         
  -7   4   4        339.81        401.47        19.77 o                         
  -6   4   4        600.83        602.85        14.96 o                         
  -5   4   4       6341.56       6557.22        47.65 o                         
  -4   4   4       1111.25       1057.42        17.41 o                         
  -3   4   4      10432.72      10527.69        77.19 o                         
  -2   4   4         40.43         36.31         6.61 o                         
  -1   4   4      33501.25      34063.66       222.21 o                         
   0   4   4        188.86        226.09         8.79 o                         
   1   4   4      23583.99      23832.17       139.70 o                         
   2   4   4        746.25        760.00        10.83 o                         
   3   4   4      12395.68      12305.37        81.53 o                         
   4   4   4         97.27        109.23        10.02 o                         
   5   4   4       7493.33       7376.43        58.71 o                         
   6   4   4        150.72        160.74        11.15 o                         
   7   4   4         49.06         71.79        13.85 o                         
   8   4   4         83.31        107.19        10.87 o                         
   9   4   4       5236.66       5175.37        55.49 o                         
  10   4   4         59.48         55.99        19.32 o                         
  11   4   4       8883.86       8698.28        96.91 o                         
  12   4   4         23.25         -7.16        33.55 o                         
  13   4   4       4660.15       4658.47       157.07 o                         
  14   4   4         62.59        -59.16        59.16 o                         
  15   4   4       3638.09       3695.14       157.56 o                         
 -15   5   4        585.21        786.09       128.12 o                         
 -14   5   4        251.17        387.67        59.43 o                         
 -13   5   4         48.89         14.93        42.29 o                         
 -12   5   4        736.94        767.10        52.11 o                         
 -11   5   4       2173.78       2126.05        61.84 o                         
 -10   5   4         48.10        111.69        18.03 o                         
  -9   5   4       8702.94       8262.72        94.86 o                         
  -8   5   4         13.16         35.08        11.25 o                         
  -7   5   4      11694.96      11447.52        87.79 o                         
  -6   5   4        251.76        288.92        14.16 o                         
  -5   5   4      12595.84      12801.60        82.87 o                         
  -4   5   4        521.70        543.10        14.28 o                         
  -3   5   4      20252.00      20659.91       141.19 o                         
  -2   5   4        193.56        219.67         9.04 o                         
  -1   5   4       3327.19       3252.63        30.07 o                         
   0   5   4        568.11        535.48        13.11 o                         
   1   5   4         75.11         49.42         5.47 o                         
   2   5   4        861.54        942.12        13.42 o                         
   3   5   4      18251.05      18242.68       125.16 o                         
   4   5   4        324.94        317.98        14.67 o                         
   5   5   4      12234.23      12307.22        89.06 o                         
   6   5   4         90.63         81.51         8.76 o                         
   7   5   4      17243.65      16992.98       136.74 o                         
   8   5   4         47.51         45.94        13.07 o                         
   9   5   4       7047.44       6824.56        78.75 o                         
  10   5   4       1500.46       1408.16        43.38 o                         
  11   5   4       2665.62       2596.37        73.42 o                         
  12   5   4        306.98        334.10        71.77 o                         
  13   5   4         16.84         23.86        55.82 o                         
  14   5   4        493.78        519.95        75.60 o                         
  15   5   4        517.87        777.23        94.92 o                         
 -15   6   4       1851.25       1780.98       119.21 o                         
 -14   6   4         11.72         60.24        71.24 o                         
 -13   6   4       3411.60       3646.82       104.32 o                         
 -12   6   4        115.42         35.76        37.61 o                         
 -11   6   4       4016.11       3894.89        95.01 o                         
 -10   6   4       2034.78       1957.87        58.30 o                         
  -9   6   4       4653.10       4405.58        67.80 o                         
  -8   6   4       2703.38       2668.44        44.96 o                         
  -7   6   4        977.69       1000.67        27.39 o                         
  -6   6   4       4054.79       4003.82        45.40 o                         
  -5   6   4        480.49        524.24        17.18 o                         
  -4   6   4       5035.35       4956.49        45.67 o                         
  -3   6   4       8334.79       8245.14        73.81 o                         
  -2   6   4       4209.32       4334.17        41.93 o                         
  -1   6   4      14212.67      14213.14        98.11 o                         
   0   6   4         17.99         18.95         6.00 o                         
   1   6   4       9464.85       9347.90        65.85 o                         
   2   6   4       1625.80       1676.03        22.75 o                         
   3   6   4       4725.44       4513.10        41.47 o                         
   4   6   4       2539.58       2519.13        28.45 o                         
   5   6   4       4787.55       4732.82        56.91 o                         
   6   6   4       5410.90       5389.40        75.15 o                         
   7   6   4        378.88        366.35        24.21 o                         
   8   6   4       2975.64       2930.96        56.62 o                         
   9   6   4        534.72        565.73        42.57 o                         
  10   6   4        962.35       1120.87        49.48 o                         
  11   6   4       1987.68       1994.94        90.25 o                         
  12   6   4         19.88         30.41        51.23 o                         
  13   6   4       2655.18       2655.40       125.83 o                         
  14   6   4         14.07        -18.11        70.89 o                         
  15   6   4        764.87        878.00       104.00 o                         
 -14   7   4       2525.32       2740.25       156.23 o                         
 -13   7   4          0.29         15.20        78.76 o                         
 -12   7   4       1708.27       1568.93        97.15 o                         
 -11   7   4        302.33        323.06        37.88 o                         
 -10   7   4       2044.88       1997.58        76.09 o                         
  -9   7   4       1381.15       1407.31        57.59 o                         
  -8   7   4         29.09         71.06        21.50 o                         
  -7   7   4       4841.46       4677.97        63.22 o                         
  -6   7   4        269.28        295.44        24.62 o                         
  -5   7   4       2721.21       2700.24        42.98 o                         
  -4   7   4       3767.69       3806.87        39.56 o                         
  -3   7   4       1912.10       1921.83        28.54 o                         
  -2   7   4      10005.17      10209.59        76.39 o                         
  -1   7   4        250.60        225.61        11.96 o                         
   0   7   4      13927.75      13759.85        89.06 o                         
   1   7   4         28.63         54.97        10.41 o                         
   2   7   4       6288.37       6282.69        48.43 o                         
   3   7   4       2557.15       2568.70        29.24 o                         
   4   7   4       2272.04       2240.91        30.67 o                         
   5   7   4       7068.10       6929.84        80.36 o                         
   6   7   4        536.65        535.16        27.12 o                         
   7   7   4       2820.76       2741.77        55.44 o                         
   8   7   4        771.80        775.13        44.14 o                         
   9   7   4       1144.26       1222.50        49.70 o                         
  10   7   4       3923.14       3691.87       103.47 o                         
  11   7   4        607.08        574.19        59.71 o                         
  12   7   4       4015.44       3835.33       134.60 o                         
  13   7   4         31.90         45.30        64.71 o                         
  14   7   4       1958.02       1991.12       129.91 o                         
 -14   8   4         80.01          5.34       157.13 o                         
 -13   8   4         17.32         87.44        81.14 o                         
 -12   8   4        233.26        289.73        71.94 o                         
 -11   8   4        119.50        134.93        53.68 o                         
 -10   8   4       3190.98       3137.50       127.71 o                         
  -9   8   4        137.73        121.07        55.97 o                         
  -8   8   4       6556.52       6459.23        92.09 o                         
  -7   8   4         31.94         68.28        20.91 o                         
  -6   8   4       9826.06       9685.96        98.90 o                         
  -5   8   4       1893.62       1940.69        40.46 o                         
  -4   8   4       9849.64       9548.36        86.55 o                         
  -3   8   4       1904.25       1918.92        30.58 o                         
  -2   8   4       7030.05       6755.65        60.21 o                         
  -1   8   4       2971.33       2899.34        38.15 o                         
   0   8   4        137.95        169.25        12.23 o                         
   1   8   4       2402.16       2371.96        32.81 o                         
   2   8   4       2979.25       3014.88        35.19 o                         
   3   8   4        584.38        614.33        25.34 o                         
   4   8   4       5369.30       5193.90        56.95 o                         
   5   8   4         38.43         79.67        19.32 o                         
   6   8   4       8296.73       8074.52        95.85 o                         
   7   8   4         63.44         69.04        24.59 o                         
   8   8   4       3680.58       3768.99        76.58 o                         
   9   8   4        120.98         50.51        41.26 o                         
  10   8   4       2444.91       2496.78        98.88 o                         
  11   8   4        212.62        247.73        64.13 o                         
  12   8   4        130.41        143.51       100.48 o                         
  13   8   4        242.01        158.13        77.50 o                         
 -13   9   4         12.31         88.23        96.78 o                         
 -12   9   4       2631.00       2576.60       149.14 o                         
 -11   9   4         12.31         84.86        62.45 o                         
 -10   9   4       2277.38       2301.04       107.27 o                         
  -9   9   4         11.44        -43.99        44.04 o                         
  -8   9   4       1487.93       1479.86        72.29 o                         
  -7   9   4          2.11         74.54        27.01 o                         
  -6   9   4        463.62        540.42        33.31 o                         
  -5   9   4        164.03        188.05        22.36 o                         
  -4   9   4       4190.67       4070.63        51.30 o                         
  -3   9   4        457.46        506.60        21.69 o                         
  -2   9   4       8741.38       8618.12        77.75 o                         
  -1   9   4         51.82         22.56        14.19 o                         
   0   9   4      12330.29      12015.42        93.70 o                         
   1   9   4         36.33         38.22        13.15 o                         
   2   9   4       9627.04       9579.53        82.40 o                         
   3   9   4         33.54         33.36        14.07 o                         
   4   9   4       4794.25       4694.04        77.92 o                         
   5   9   4          1.06         26.64        23.15 o                         
   6   9   4        147.47        196.71        30.34 o                         
   7   9   4        143.91        168.88        41.20 o                         
   8   9   4        578.08        531.89        52.16 o                         
   9   9   4          5.26         86.97        49.75 o                         
  10   9   4       2675.47       2670.01       132.17 o                         
  11   9   4        123.88         52.59        68.81 o                         
  12   9   4       2443.91       2455.22       129.00 o                         
  13   9   4          4.74         70.01       135.19 o                         
 -12  10   4         47.30        -79.70       139.96 o                         
 -11  10   4        299.45        263.92        91.53 o                         
 -10  10   4       1678.16       1784.73        99.52 o                         
  -9  10   4        223.16        301.54        58.62 o                         
  -8  10   4       2760.49       2752.52       107.64 o                         
  -7  10   4         18.49        136.74        35.52 o                         
  -6  10   4       5129.91       5138.67        99.51 o                         
  -5  10   4         65.43        102.47        26.29 o                         
  -4  10   4       3624.88       3433.79        62.68 o                         
  -3  10   4        347.36        435.03        24.51 o                         
  -2  10   4       1096.40       1088.15        33.82 o                         
  -1  10   4       2271.99       2173.96        41.53 o                         
   0  10   4         61.30         94.43        17.66 o                         
   1  10   4        964.94        946.33        29.46 o                         
   2  10   4       2420.52       2257.38        41.24 o                         
   3  10   4        640.68        661.73        24.67 o                         
   4  10   4       4579.45       4580.72        77.79 o                         
   5  10   4        353.35        351.07        42.08 o                         
   6  10   4       5895.80       5740.10       122.94 o                         
   7  10   4          4.77        -44.61        49.98 o                         
   8  10   4       3517.28       3210.08       112.55 o                         
   9  10   4        250.92        324.34        68.68 o                         
  10  10   4       1798.25       1982.25       116.43 o                         
  11  10   4        671.50        709.16        85.89 o                         
  12  10   4        419.70        496.14       105.25 o                         
 -11  11   4        266.49        196.50       101.77 o                         
 -10  11   4        729.18        877.01        97.66 o                         
  -9  11   4       1328.06       1490.37       129.89 o                         
  -8  11   4        644.60        717.09        69.49 o                         
  -7  11   4       3447.24       3559.35       113.93 o                         
  -6  11   4          6.60         29.92        37.30 o                         
  -5  11   4       2329.78       2295.37        74.86 o                         
  -4  11   4        335.93        362.22        40.30 o                         
  -3  11   4       1736.35       1566.75        58.33 o                         
  -2  11   4       2088.99       2116.80        83.20 o                         
  -1  11   4        239.68        229.64        25.45 o                         
   0  11   4       2432.01       2582.83        56.01 o                         
   1  11   4        257.10        281.86        27.60 o                         
   2  11   4       2505.97       2501.70        62.14 o                         
   3  11   4       2201.41       2044.98        51.02 o                         
   4  11   4        809.18        913.99        66.81 o                         
   5  11   4       2000.56       2002.21       111.85 o                         
   6  11   4        184.87        215.59        54.10 o                         
   7  11   4       2825.59       2845.10       110.12 o                         
   8  11   4        165.59        155.65        59.11 o                         
   9  11   4        938.05       1112.22        87.13 o                         
  10  11   4        473.48        592.30        83.92 o                         
  11  11   4        329.68        448.55       116.81 o                         
  -9  12   4        498.40        472.72       102.84 o                         
  -8  12   4        284.24        247.78        71.10 o                         
  -7  12   4         20.03         65.60        63.87 o                         
  -6  12   4        218.43        222.20        57.64 o                         
  -5  12   4        760.73        749.92        56.75 o                         
  -4  12   4        346.53        400.80        46.32 o                         
  -3  12   4       2613.50       2643.28        82.16 o                         
  -2  12   4          3.59         63.61        31.67 o                         
  -1  12   4       5402.30       5231.65        90.09 o                         
   0  12   4         41.14        103.32        31.48 o                         
   1  12   4       4570.25       4499.62       113.47 o                         
   2  12   4        150.06        153.65        32.30 o                         
   3  12   4       1779.56       1786.69        88.05 o                         
   4  12   4        308.28        274.95        83.03 o                         
   5  12   4        789.18        779.75        79.05 o                         
   6  12   4        346.78        357.65        61.23 o                         
   7  12   4         27.17        -25.38        63.30 o                         
   8  12   4        296.33        362.32        74.34 o                         
   9  12   4        754.88        686.83        89.86 o                         
  -8  13   4          1.63        202.40        86.67 o                         
  -7  13   4       1818.60       1861.13       122.76 o                         
  -6  13   4          1.05         41.94        68.10 o                         
  -5  13   4       2086.33       2024.12       128.21 o                         
  -4  13   4         27.29         43.94        57.62 o                         
  -3  13   4       1761.35       1838.26        87.35 o                         
  -2  13   4        101.91        144.69        46.57 o                         
  -1  13   4         88.70        127.88        44.14 o                         
   0  13   4          3.48         35.29        38.28 o                         
   1  13   4        130.00         90.04        54.06 o                         
   2  13   4         26.28        135.87        56.16 o                         
   3  13   4       1486.88       1683.98        93.17 o                         
   4  13   4          3.69         83.41        61.81 o                         
   5  13   4       1802.15       1893.80        99.06 o                         
   6  13   4          6.43        107.65        70.52 o                         
   7  13   4       2109.69       2231.31       124.60 o                         
   8  13   4          0.79       -103.61       128.24 o                         
  -5  14   4        214.48        294.16       112.96 o                         
  -4  14   4         45.75         36.64        88.95 o                         
  -3  14   4       1507.09       1505.44        94.00 o                         
  -2  14   4         91.67        221.10        69.71 o                         
  -1  14   4       2219.78       2337.16       227.67 o                         
   0  14   4         14.02         30.76       118.23 o                         
   1  14   4       2055.26       2246.40       148.84 o                         
   2  14   4         44.78        -12.46        91.93 o                         
   3  14   4       1078.89       1264.45       127.43 o                         
   4  14   4        127.41        351.89        78.66 o                         
   5  14   4        268.39        215.17        83.51 o                         
 -15   0   5       4730.07       4982.82       152.38 o                         
 -13   0   5       6365.53       6298.47       142.85 o                         
 -11   0   5       9206.65       9283.66       135.98 o                         
  -9   0   5         96.11        130.90        20.52 o                         
  -7   0   5         65.45         78.41        13.50 o                         
  -5   0   5       8851.32       8904.88        88.39 o                         
  -3   0   5      24779.91      25441.10       234.41 o                         
  -1   0   5      34254.11      33411.31       300.19 o                         
   1   0   5      24793.70      24578.82       208.96 o                         
   3   0   5      44639.46      45744.80       357.09 o                         
   5   0   5       1700.51       1830.48        28.45 o                         
   7   0   5        455.22        458.32        22.82 o                         
   9   0   5       9240.42       9140.39       100.96 o                         
  11   0   5      14246.11      14535.48       211.96 o                         
  13   0   5       2813.61       2771.64        93.23 o                         
  15   0   5       2458.99       2436.37       282.91 o                         
 -16   1   5        486.88        448.53        91.99 o                         
 -15   1   5         18.78         11.30        51.39 o                         
 -14   1   5        428.30        366.66        48.32 o                         
 -13   1   5       1151.08       1150.09        55.61 o                         
 -12   1   5       1256.49       1328.92        49.77 o                         
 -11   1   5       6253.67       6123.14        77.53 o                         
 -10   1   5          3.55         31.70        16.22 o                         
  -9   1   5      12727.52      12534.55       105.71 o                         
  -8   1   5        487.02        493.28        23.33 o                         
  -7   1   5      15823.12      15929.33       107.85 o                         
  -6   1   5       4988.53       5049.31        45.25 o                         
  -5   1   5       9888.12       9848.04        69.23 o                         
  -4   1   5       7977.08       8345.91        78.50 o                         
  -3   1   5      12316.59      13044.69        79.62 o                         
  -2   1   5       5347.88       5692.57        43.19 o                         
  -1   1   5        688.53        668.19        11.08 o                         
   0   1   5      14765.81      15464.92       107.13 o                         
   1   1   5      47084.74      45453.52       354.91 o                         
   2   1   5      13361.05      13922.11        92.64 o                         
   3   1   5      21986.23      21851.12       129.62 o                         
   4   1   5       1643.79       1726.22        18.35 o                         
   5   1   5      25625.03      25591.80       153.62 o                         
   6   1   5        344.76        374.48        12.53 o                         
   7   1   5      12174.99      12199.58        81.30 o                         
   8   1   5         16.19         22.14        10.66 o                         
   9   1   5      10779.54      10793.20        84.60 o                         
  10   1   5       2888.42       2861.89        45.51 o                         
  11   1   5       1501.91       1495.15        43.82 o                         
  12   1   5       2802.99       2767.93        59.33 o                         
  13   1   5        654.62        652.92        38.09 o                         
  14   1   5        448.25        503.38        51.43 o                         
  15   1   5       1785.25       1846.80        94.85 o                         
  16   1   5        319.66        291.62       105.93 o                         
 -16   2   5        206.58        183.47        66.72 o                         
 -15   2   5       1894.14       2032.37       124.87 o                         
 -14   2   5        143.05        114.89        39.47 o                         
 -13   2   5       2800.08       2899.67        72.59 o                         
 -12   2   5       1629.38       1566.81        52.11 o                         
 -11   2   5       2947.47       2937.22        52.76 o                         
 -10   2   5       4182.33       4136.69        55.25 o                         
  -9   2   5         14.90         20.30        15.30 o                         
  -8   2   5       7713.13       7601.60        97.66 o                         
  -7   2   5        798.57        886.81        19.31 o                         
  -6   2   5       5209.90       5225.65        40.74 o                         
  -5   2   5       4216.53       4390.55        36.93 o                         
  -4   2   5      11733.08      12695.49        82.14 o                         
  -3   2   5      16353.26      16196.39       110.22 o                         
  -2   2   5        636.33        645.26        14.38 o                         
  -1   2   5       3832.58       3604.25        32.86 o                         
   0   2   5       5311.56       5363.03        43.80 o                         
   1   2   5      22429.54      22309.14       140.03 o                         
   2   2   5       8690.44       8404.59        54.16 o                         
   3   2   5       3046.77       3021.48        25.16 o                         
   4   2   5      17586.20      17675.32       146.26 o                         
   5   2   5        171.72        218.80        11.64 o                         
   6   2   5       9805.14       9777.67        66.08 o                         
   7   2   5       1469.21       1393.79        22.41 o                         
   8   2   5       5595.07       5390.47        52.24 o                         
   9   2   5      10536.52      10238.89        87.17 o                         
  10   2   5       2282.71       2245.56        40.78 o                         
  11   2   5       5335.58       5122.42        77.01 o                         
  12   2   5        396.71        427.99        32.50 o                         
  13   2   5       2941.86       2904.71        66.73 o                         
  14   2   5        785.61        843.94        51.35 o                         
  15   2   5       1266.69       1411.10       178.29 o                         
  16   2   5        998.04       1103.19       140.37 o                         
 -16   3   5       1856.78       2084.93       165.94 o                         
 -15   3   5         82.95         84.57        67.87 o                         
 -14   3   5       2635.06       2532.38        82.33 o                         
 -13   3   5        454.84        508.18        47.58 o                         
 -12   3   5       5134.10       5047.10        81.82 o                         
 -11   3   5        321.21        390.77        24.37 o                         
 -10   3   5        888.99        898.62        34.42 o                         
  -9   3   5       1875.08       1910.31        40.03 o                         
  -8   3   5        859.45        856.59        24.59 o                         
  -7   3   5       5257.10       5386.08        48.49 o                         
  -6   3   5       6525.54       6638.19        50.30 o                         
  -5   3   5       2093.40       2110.17        22.73 o                         
  -4   3   5      24715.93      25378.34       156.83 o                         
  -3   3   5        993.19       1018.96        15.10 o                         
  -2   3   5      22686.74      22781.43       157.77 o                         
  -1   3   5       1952.33       2001.69        23.28 o                         
   0   3   5      16641.52      16526.55       115.84 o                         
   1   3   5       8342.46       8863.03        64.18 o                         
   2   3   5      32815.70      34031.50       202.71 o                         
   3   3   5       3551.72       3485.19        35.56 o                         
   4   3   5        389.63        390.93        12.83 o                         
   5   3   5       1631.64       1624.32        21.84 o                         
   6   3   5        807.93        883.25        17.00 o                         
   7   3   5       3585.30       3530.41        34.31 o                         
   8   3   5       5297.01       5202.49        48.91 o                         
   9   3   5         27.44         50.54        14.01 o                         
  10   3   5       7656.28       7517.55        71.50 o                         
  11   3   5          1.02        -12.45        21.71 o                         
  12   3   5       5818.87       5640.15        81.51 o                         
  13   3   5        384.13        396.86        36.90 o                         
  14   3   5       2418.26       2178.15       105.45 o                         
  15   3   5        915.73       1060.97       190.18 o                         
  16   3   5        646.06        915.65       122.65 o                         
 -15   4   5          1.55        -32.86        57.84 o                         
 -14   4   5        132.46        153.31        80.93 o                         
 -13   4   5         11.52         42.53        39.20 o                         
 -12   4   5       2699.80       2674.80        63.06 o                         
 -11   4   5          4.02         66.97        25.41 o                         
 -10   4   5       6706.24       6701.03        79.49 o                         
  -9   4   5         80.18         97.58        16.65 o                         
  -8   4   5      11481.90      11576.61       102.48 o                         
  -7   4   5        294.00        320.99        14.90 o                         
  -6   4   5       4615.64       4634.15        39.62 o                         
  -5   4   5       3025.31       3128.08        37.01 o                         
  -4   4   5      15155.45      15078.09       111.10 o                         
  -3   4   5       1702.49       1703.92        22.81 o                         
  -2   4   5        691.74        802.05        14.42 o                         
  -1   4   5       9446.33      10081.96        67.56 o                         
   0   4   5      10116.43      10471.51        72.48 o                         
   1   4   5       2756.65       2864.67        25.51 o                         
   2   4   5      23913.87      24306.42       151.11 o                         
   3   4   5          0.83         17.33         5.92 o                         
   4   4   5      17618.29      17715.72       115.03 o                         
   5   4   5          1.44         -3.94         8.20 o                         
   6   4   5      24412.07      24134.53       194.87 o                         
   7   4   5       1401.77       1396.85        30.75 o                         
   8   4   5       7395.84       7189.16        71.61 o                         
   9   4   5        282.04        318.36        15.74 o                         
  10   4   5       1259.64       1271.34        31.37 o                         
  11   4   5        242.18        274.60        46.32 o                         
  12   4   5          6.15         39.80        26.98 o                         
  13   4   5         91.37         53.87        61.34 o                         
  14   4   5       1595.10       1654.43        98.13 o                         
  15   4   5         96.38        -46.77        79.62 o                         
 -15   5   5          5.70        -95.77       107.41 o                         
 -14   5   5       3396.47       3163.92       192.74 o                         
 -13   5   5          7.43        108.11        49.60 o                         
 -12   5   5       5615.07       5449.28       149.60 o                         
 -11   5   5         89.53        151.06        28.66 o                         
 -10   5   5       2362.52       2204.64        64.68 o                         
  -9   5   5        147.00        158.21        17.04 o                         
  -8   5   5        721.90        660.04        22.21 o                         
  -7   5   5        113.59        146.40        11.58 o                         
  -6   5   5       3286.29       3316.89        37.19 o                         
  -5   5   5        766.57        798.09        18.85 o                         
  -4   5   5      14196.52      14363.75       104.21 o                         
  -3   5   5        911.78        985.55        19.99 o                         
  -2   5   5       9989.48       9873.98        73.88 o                         
  -1   5   5         21.88         39.47         7.06 o                         
   0   5   5       8704.10       8302.79        58.64 o                         
   1   5   5         41.90         35.17         6.47 o                         
   2   5   5       6185.44       6316.49        44.84 o                         
   3   5   5       1599.08       1649.50        21.35 o                         
   4   5   5        467.50        412.67        19.21 o                         
   5   5   5        821.38        821.54        18.90 o                         
   6   5   5        629.13        648.34        22.95 o                         
   7   5   5       1193.51       1226.48        27.60 o                         
   8   5   5       7304.77       7027.69        72.02 o                         
   9   5   5        184.89        200.10        24.98 o                         
  10   5   5       7494.49       7177.02        89.70 o                         
  11   5   5         13.59         -7.83        37.24 o                         
  12   5   5       4671.72       4590.85       130.04 o                         
  13   5   5          6.07         97.06        56.81 o                         
  14   5   5       2425.83       2380.85       194.00 o                         
  15   5   5         51.22         -7.02       178.47 o                         
 -15   6   5        970.94        964.92       257.65 o                         
 -14   6   5        332.44        424.28       102.50 o                         
 -13   6   5        882.31        853.55        57.65 o                         
 -12   6   5       1774.11       1830.29        76.45 o                         
 -11   6   5        981.11        928.60        57.08 o                         
 -10   6   5       2909.38       2853.93        74.43 o                         
  -9   6   5         32.73         52.03        34.60 o                         
  -8   6   5       8119.24       7997.59        95.86 o                         
  -7   6   5        862.80        973.98        34.56 o                         
  -6   6   5       6902.09       6840.84        62.30 o                         
  -5   6   5       4291.91       4196.34        43.55 o                         
  -4   6   5       2941.61       2944.23        33.30 o                         
  -3   6   5       5920.16       5856.52        52.35 o                         
  -2   6   5       2035.97       2047.88        25.79 o                         
  -1   6   5       5435.38       5403.20        46.17 o                         
   0   6   5       7125.38       7434.05        60.04 o                         
   1   6   5       4114.16       4244.16        36.95 o                         
   2   6   5       9074.63       9161.04        62.31 o                         
   3   6   5       4941.64       4925.81        46.32 o                         
   4   6   5      14236.57      13805.61       138.36 o                         
   5   6   5         33.92         44.81         9.37 o                         
   6   6   5      14193.09      13886.93       114.90 o                         
   7   6   5        991.52        895.01        34.94 o                         
   8   6   5       2850.44       2797.51        62.26 o                         
   9   6   5       1970.08       1966.08        54.56 o                         
  10   6   5       2064.50       2017.93        67.41 o                         
  11   6   5       2044.00       2175.09        90.96 o                         
  12   6   5         50.78         96.25        52.48 o                         
  13   6   5       1517.83       1698.86        98.89 o                         
  14   6   5        779.18        901.52        93.72 o                         
  15   6   5        654.76        677.45       187.69 o                         
 -14   7   5        774.95        769.05        98.17 o                         
 -13   7   5        487.06        482.68        76.65 o                         
 -12   7   5       1056.99       1096.82        65.64 o                         
 -11   7   5       1891.54       1858.52        84.74 o                         
 -10   7   5        548.36        579.69        47.51 o                         
  -9   7   5       4310.65       4325.81        85.80 o                         
  -8   7   5          0.12         26.79        21.90 o                         
  -7   7   5      10207.55       9958.91       107.48 o                         
  -6   7   5       1941.94       1951.12        40.60 o                         
  -5   7   5       4779.83       4735.64        47.01 o                         
  -4   7   5       4375.86       4354.35        44.84 o                         
  -3   7   5        923.85        920.12        23.39 o                         
  -2   7   5       5810.52       5891.84        51.51 o                         
  -1   7   5        383.36        378.85        14.24 o                         
   0   7   5       5823.96       5864.79        50.78 o                         
   1   7   5       7413.32       7288.57        59.36 o                         
   2   7   5       3555.21       3561.38        34.06 o                         
   3   7   5       5519.61       5571.08        57.18 o                         
   4   7   5        255.54        281.84        17.29 o                         
   5   7   5      15867.08      16071.03       129.65 o                         
   6   7   5        204.18        235.32        22.02 o                         
   7   7   5       4055.44       3945.12        65.08 o                         
   8   7   5        916.10       1015.94        51.91 o                         
   9   7   5       1424.45       1445.70        72.83 o                         
  10   7   5       2339.46       2320.71        91.20 o                         
  11   7   5         65.59         37.97        49.52 o                         
  12   7   5       1017.32       1106.93       127.09 o                         
  13   7   5        264.79         80.71        90.29 o                         
  14   7   5        850.59       1082.57       124.47 o                         
 -13   8   5       1863.09       1878.84       123.93 o                         
 -12   8   5         96.13         93.68        69.53 o                         
 -11   8   5       1705.17       1650.39        87.86 o                         
 -10   8   5        368.57        337.93        48.63 o                         
  -9   8   5         62.58        101.35        36.62 o                         
  -8   8   5        461.43        506.07        33.79 o                         
  -7   8   5        804.90        884.01        36.93 o                         
  -6   8   5        395.93        409.24        26.43 o                         
  -5   8   5       8060.67       7992.77        85.75 o                         
  -4   8   5        547.89        561.39        24.26 o                         
  -3   8   5      12202.09      11981.48       103.58 o                         
  -2   8   5        770.80        734.00        23.23 o                         
  -1   8   5      11997.72      12288.24        95.05 o                         
   0   8   5        117.10        123.15        14.59 o                         
   1   8   5       8046.86       8123.34        72.11 o                         
   2   8   5        553.53        583.92        21.93 o                         
   3   8   5       4468.94       4344.32        53.15 o                         
   4   8   5         45.77         55.58        13.20 o                         
   5   8   5         10.05         18.45        18.66 o                         
   6   8   5        473.52        517.36        33.36 o                         
   7   8   5       2573.36       2652.07        62.01 o                         
   8   8   5         81.79        107.62        37.19 o                         
   9   8   5       5908.26       5952.06       130.93 o                         
  10   8   5         14.90         49.53        49.83 o                         
  11   8   5       4378.30       4280.54       170.80 o                         
  12   8   5         89.19        135.28        77.40 o                         
  13   8   5       2369.94       2681.55       147.69 o                         
 -13   9   5        623.96        745.30       147.26 o                         
 -12   9   5          8.60        175.54        80.79 o                         
 -11   9   5       1488.63       1461.77       101.85 o                         
 -10   9   5         39.74        -10.73        52.15 o                         
  -9   9   5       4381.86       4324.57       190.79 o                         
  -8   9   5        273.38        298.93        39.14 o                         
  -7   9   5       6928.59       6786.90        96.79 o                         
  -6   9   5         56.29         65.66        23.94 o                         
  -5   9   5       2451.12       2504.82        50.11 o                         
  -4   9   5          4.55         22.70        17.51 o                         
  -3   9   5        968.68       1007.70        39.70 o                         
  -2   9   5        206.68        216.99        18.63 o                         
  -1   9   5        159.75        184.00        17.52 o                         
   0   9   5         28.73         29.04        14.68 o                         
   1   9   5       5932.49       5872.37        63.21 o                         
   2   9   5         98.52        111.26        14.29 o                         
   3   9   5       8486.82       8309.50        78.28 o                         
   4   9   5        198.60        204.05        16.42 o                         
   5   9   5       6270.81       6174.22        82.60 o                         
   6   9   5         64.94         90.98        26.00 o                         
   7   9   5       4644.93       4704.79       110.68 o                         
   8   9   5         21.90         74.86        42.09 o                         
   9   9   5       1129.65       1242.54        76.27 o                         
  10   9   5          6.81         -0.76        64.76 o                         
  11   9   5        161.09        209.77        66.15 o                         
  12   9   5        148.41        261.70        77.38 o                         
  13   9   5        340.93        377.93       112.57 o                         
 -12  10   5        217.38        271.64       124.93 o                         
 -11  10   5       1251.12       1307.99       105.55 o                         
 -10  10   5        134.26         75.43        68.13 o                         
  -9  10   5         89.43         62.10        56.65 o                         
  -8  10   5       1418.95       1347.38        92.08 o                         
  -7  10   5         23.67         60.61        42.73 o                         
  -6  10   5        742.39        841.43        44.92 o                         
  -5  10   5       2088.35       2006.74        56.52 o                         
  -4  10   5        366.22        434.66        30.46 o                         
  -3  10   5       4130.36       4095.90        59.95 o                         
  -2  10   5        197.39        192.20        20.25 o                         
  -1  10   5       3978.31       3856.04        53.83 o                         
   0  10   5        134.52        127.86        20.59 o                         
   1  10   5       4879.48       4726.09        59.07 o                         
   2  10   5       1065.36       1151.63        34.30 o                         
   3  10   5        558.02        599.43        22.06 o                         
   4  10   5       1302.30       1261.58        38.29 o                         
   5  10   5          0.59        -23.43        35.18 o                         
   6  10   5       1138.03       1148.32       104.96 o                         
   7  10   5        969.81        776.91        68.68 o                         
   8  10   5        469.08        502.64        56.54 o                         
   9  10   5       2718.33       2675.09       114.81 o                         
  10  10   5          5.17          5.00        65.67 o                         
  11  10   5       1792.81       1985.84       120.16 o                         
  12  10   5         10.94         50.36        90.42 o                         
 -11  11   5        625.66        764.93       137.66 o                         
 -10  11   5        170.55        161.93        90.39 o                         
  -9  11   5       1819.70       1837.08       126.81 o                         
  -8  11   5         29.82        132.72        58.24 o                         
  -7  11   5       2321.56       2259.83       149.80 o                         
  -6  11   5       1042.62        988.32        58.96 o                         
  -5  11   5        877.90        954.18        53.51 o                         
  -4  11   5       1690.26       1682.73        64.98 o                         
  -3  11   5       1091.14       1051.71        52.53 o                         
  -2  11   5       2286.13       2354.58        53.87 o                         
  -1  11   5        151.80        165.62        25.53 o                         
   0  11   5       2968.85       2945.88        57.54 o                         
   1  11   5        880.95        957.08        41.23 o                         
   2  11   5       1083.43       1262.11        45.45 o                         
   3  11   5       1281.86       1343.90        55.08 o                         
   4  11   5         13.79        -41.55        41.55 o                         
   5  11   5       1930.02       1925.35        91.80 o                         
   6  11   5         50.56        103.94        51.60 o                         
   7  11   5       1519.72       1544.19        93.62 o                         
   8  11   5       1671.33       1665.30        91.22 o                         
   9  11   5        610.87        552.81        75.46 o                         
  10  11   5        864.66       1279.31       109.02 o                         
  -9  12   5          8.29         67.37       117.88 o                         
  -8  12   5       2536.55       2413.05       133.78 o                         
  -7  12   5          1.20        -25.10        61.27 o                         
  -6  12   5       1932.36       1968.34       144.17 o                         
  -5  12   5        154.67        132.43        48.34 o                         
  -4  12   5       1338.31       1310.44       124.02 o                         
  -3  12   5        705.38        805.81        52.98 o                         
  -2  12   5         77.74        102.92        33.21 o                         
  -1  12   5        644.66        746.21        42.90 o                         
   0  12   5        884.49        893.09        43.70 o                         
   1  12   5        951.30        901.66        44.66 o                         
   2  12   5       1976.07       1896.08        72.21 o                         
   3  12   5        294.40        391.75        53.63 o                         
   4  12   5       2550.70       2565.94       121.47 o                         
   5  12   5          2.65        -32.75        54.19 o                         
   6  12   5       2982.55       2899.37       119.08 o                         
   7  12   5         98.52         75.07        82.13 o                         
   8  12   5        869.79       1001.05        89.84 o                         
   9  12   5        160.00        308.70       107.33 o                         
  -7  13   5         25.67        -19.12       105.69 o                         
  -6  13   5       1029.40       1204.76        87.13 o                         
  -5  13   5          2.98        121.35        70.45 o                         
  -4  13   5       3378.97       3589.29       178.94 o                         
  -3  13   5         57.48         59.60        48.92 o                         
  -2  13   5       4273.42       4335.27       107.36 o                         
  -1  13   5         72.50         79.71        45.44 o                         
   0  13   5       3086.21       2981.17        86.09 o                         
   1  13   5        120.95        156.23        53.71 o                         
   2  13   5       2242.61       2270.08       110.46 o                         
   3  13   5          1.13        -67.59        67.59 o                         
   4  13   5        165.69        148.62        64.60 o                         
   5  13   5          0.35         70.51        66.21 o                         
   6  13   5        161.34        133.69       121.11 o                         
   7  13   5          6.17        111.36        98.53 o                         
  -5  14   5         33.96        -19.78        85.01 o                         
  -4  14   5        527.50        582.73        85.33 o                         
  -3  14   5        103.25        136.95        72.80 o                         
  -2  14   5         48.51        126.11        97.87 o                         
  -1  14   5        501.71        689.76       104.69 o                         
   0  14   5        193.14        158.26        82.67 o                         
   1  14   5         16.38        136.37        81.38 o                         
   2  14   5        970.07       1103.89       132.59 o                         
   3  14   5         59.02        136.17        87.65 o                         
   4  14   5       2089.01       2208.39       127.09 o                         
   5  14   5          0.29         -8.62       113.06 o                         
 -16   0   6         23.52        -82.33        82.33 o                         
 -14   0   6       1654.64       1584.29       160.77 o                         
 -12   0   6       2444.26       2458.00        89.72 o                         
 -10   0   6      11447.78      11289.64       150.61 o                         
  -8   0   6      11031.75      11011.09       138.16 o                         
  -6   0   6      21520.65      22376.45       200.95 o                         
  -4   0   6        812.58        847.84        22.87 o                         
  -2   0   6      25162.35      26293.26       247.59 o                         
   0   0   6      14748.86      15180.24       157.83 o                         
   2   0   6      15750.47      15294.44       137.29 o                         
   4   0   6      34656.68      35292.35       282.26 o                         
   6   0   6       7336.06       7111.16        73.85 o                         
   8   0   6        978.49        976.38        32.73 o                         
  10   0   6        313.17        362.14        32.99 o                         
  12   0   6       1761.42       1756.55        74.21 o                         
  14   0   6       3213.75       3372.61       133.50 o                         
  16   0   6       3344.65       3689.68       297.96 o                         
 -16   1   6       2465.28       2528.78       155.48 o                         
 -15   1   6         47.25        111.06        48.79 o                         
 -14   1   6       3151.16       2943.35        89.17 o                         
 -13   1   6        398.38        441.98        46.56 o                         
 -12   1   6       1147.84       1065.04        49.35 o                         
 -11   1   6        114.68        164.78        27.08 o                         
 -10   1   6        181.54        207.62        29.47 o                         
  -9   1   6       1783.51       1738.30        37.37 o                         
  -8   1   6       2055.74       2076.14        34.77 o                         
  -7   1   6       1210.24       1177.43        22.31 o                         
  -6   1   6      10343.04      10349.74        71.23 o                         
  -5   1   6        651.91        672.77        14.15 o                         
  -4   1   6      15209.82      14491.25       121.51 o                         
  -3   1   6        111.89        157.63         7.70 o                         
  -2   1   6      34715.44      34749.36       223.30 o                         
  -1   1   6      11254.76      11888.63        85.52 o                         
   0   1   6       7946.14       7600.26        71.76 o                         
   1   1   6       3170.77       3210.89        27.82 o                         
   2   1   6      11377.25      11398.04       101.57 o                         
   3   1   6      10440.11      10634.01        71.74 o                         
   4   1   6       1205.63       1118.62        16.33 o                         
   5   1   6       1052.64       1006.66        16.54 o                         
   6   1   6      17326.19      17333.94       107.51 o                         
   7   1   6        353.51        396.01        13.70 o                         
   8   1   6       9561.19       9623.75        73.41 o                         
   9   1   6         41.48         40.49        14.72 o                         
  10   1   6      11137.02      10986.16       109.22 o                         
  11   1   6        795.25        823.99        36.96 o                         
  12   1   6       4059.56       3995.71        70.08 o                         
  13   1   6        691.84        749.82        44.07 o                         
  14   1   6       1121.75       1323.24        63.52 o                         
  15   1   6        249.49        242.18        91.12 o                         
  16   1   6         42.36         36.46       348.16 o                         
 -16   2   6         17.62        152.62        67.88 o                         
 -15   2   6       1094.47       1353.48        79.58 o                         
 -14   2   6        877.17        866.34        57.52 o                         
 -13   2   6        739.68        777.27        59.74 o                         
 -12   2   6       2473.63       2484.03        63.97 o                         
 -11   2   6        701.69        700.10        31.95 o                         
 -10   2   6       8000.36       8062.51        87.92 o                         
  -9   2   6        793.02        805.27        27.82 o                         
  -8   2   6       5823.34       5851.56        61.83 o                         
  -7   2   6       7120.22       7050.29        56.83 o                         
  -6   2   6      18225.71      18695.09       120.87 o                         
  -5   2   6      10701.50      10780.44        73.44 o                         
  -4   2   6          5.47         15.54         6.98 o                         
  -3   2   6      36124.18      37063.98       239.33 o                         
  -2   2   6       3353.08       3449.88        35.65 o                         
  -1   2   6       6307.03       6353.72        52.16 o                         
   0   2   6      18272.39      18824.23       120.51 o                         
   1   2   6      14600.37      14785.38       100.77 o                         
   2   2   6      19652.03      20148.20       124.24 o                         
   3   2   6       1387.18       1438.67        17.81 o                         
   4   2   6       9220.92       8887.86        61.47 o                         
   5   2   6       3024.34       3287.19        30.67 o                         
   6   2   6      14886.42      14957.11        94.56 o                         
   7   2   6       7027.09       7175.87        54.82 o                         
   8   2   6       2478.55       2373.73        36.78 o                         
   9   2   6       4422.20       4294.12        50.17 o                         
  10   2   6         10.34         32.74        17.77 o                         
  11   2   6       4355.06       4371.03        61.43 o                         
  12   2   6        500.12        589.60        35.79 o                         
  13   2   6       1352.47       1398.89        55.63 o                         
  14   2   6       1698.73       1897.55       104.94 o                         
  15   2   6        357.52        259.68       121.30 o                         
  16   2   6       1790.06       2258.02       191.52 o                         
 -16   3   6        425.16        393.43        78.39 o                         
 -15   3   6        213.99        327.11        59.04 o                         
 -14   3   6        632.37        650.95        52.40 o                         
 -13   3   6       1936.89       1913.36        67.45 o                         
 -12   3   6        367.65        452.87        35.17 o                         
 -11   3   6       4573.21       4357.70        59.68 o                         
 -10   3   6         44.60         60.43        18.99 o                         
  -9   3   6       7119.30       7049.44        73.20 o                         
  -8   3   6       1585.63       1575.80        32.16 o                         
  -7   3   6      14338.27      14410.23       102.61 o                         
  -6   3   6       8759.23       8838.81        62.97 o                         
  -5   3   6       7574.80       7795.98        61.44 o                         
  -4   3   6       6545.02       6735.32        57.30 o                         
  -3   3   6         40.98         52.72         8.00 o                         
  -2   3   6      12986.97      13523.97       105.71 o                         
  -1   3   6      10476.28      10497.10        80.37 o                         
   0   3   6      21980.43      23343.94       153.80 o                         
   1   3   6      21440.23      21659.40       144.36 o                         
   2   3   6       3993.44       4085.07        34.15 o                         
   3   3   6      30613.62      31194.35       176.46 o                         
   4   3   6        507.67        491.32        11.18 o                         
   5   3   6      15905.44      16059.80       106.04 o                         
   6   3   6       2084.45       2166.13        29.61 o                         
   7   3   6       5528.41       5392.23        53.33 o                         
   8   3   6       3525.33       3493.11        41.84 o                         
   9   3   6         32.56         14.02        13.44 o                         
  10   3   6       1668.72       1641.49        38.70 o                         
  11   3   6        754.00        862.40        51.84 o                         
  12   3   6       1334.88       1433.75        64.41 o                         
  13   3   6       2021.01       2075.97        74.26 o                         
  14   3   6        679.01        802.08       129.84 o                         
  15   3   6       2426.79       2685.78       397.07 o                         
 -15   4   6       2913.49       2886.98       123.91 o                         
 -14   4   6         22.00         20.26        49.13 o                         
 -13   4   6       3389.99       3403.29        87.10 o                         
 -12   4   6        290.95        379.68        34.74 o                         
 -11   4   6        815.51        842.08        38.78 o                         
 -10   4   6         38.15         46.45        22.23 o                         
  -9   4   6       1451.94       1440.55        35.48 o                         
  -8   4   6        272.84        291.03        18.73 o                         
  -7   4   6       4102.39       4074.85        47.14 o                         
  -6   4   6          3.15          2.69         9.66 o                         
  -5   4   6      19364.55      19457.43       126.86 o                         
  -4   4   6        154.68        184.48        10.40 o                         
  -3   4   6      32858.39      33202.39       218.09 o                         
  -2   4   6        621.52        629.70        14.12 o                         
  -1   4   6      18650.88      18689.50       123.19 o                         
   0   4   6        541.41        563.67        12.24 o                         
   1   4   6       8981.71       8765.94        63.20 o                         
   2   4   6         27.00         19.22         5.00 o                         
   3   4   6        441.98        483.13        13.05 o                         
   4   4   6        183.46        180.95        10.14 o                         
   5   4   6        796.27        713.73        18.53 o                         
   6   4   6        675.81        717.99        24.13 o                         
   7   4   6      13148.73      13022.65       114.16 o                         
   8   4   6        246.31        233.71        19.03 o                         
   9   4   6       6226.14       6180.16        76.18 o                         
  10   4   6          2.16        -12.13        25.52 o                         
  11   4   6       8058.36       8073.85        94.44 o                         
  12   4   6        116.72        123.98        52.22 o                         
  13   4   6       3359.11       3391.46       186.48 o                         
  14   4   6        144.34        183.49        66.47 o                         
  15   4   6        380.48        527.93       111.39 o                         
 -15   5   6        275.09        293.16        88.82 o                         
 -14   5   6         47.62        138.86        55.02 o                         
 -13   5   6       2737.92       2746.33        92.47 o                         
 -12   5   6        282.45        282.49        46.12 o                         
 -11   5   6       4412.49       4393.27        87.38 o                         
 -10   5   6          2.83         -0.45        20.19 o                         
  -9   5   6       7613.01       7469.34        85.80 o                         
  -8   5   6        206.73        235.75        17.17 o                         
  -7   5   6      10365.04      10382.54        86.26 o                         
  -6   5   6       1017.29       1033.31        23.51 o                         
  -5   5   6       1468.05       1475.26        24.90 o                         
  -4   5   6       1058.71       1058.65        20.34 o                         
  -3   5   6         10.22          3.81         8.31 o                         
  -2   5   6       1978.48       1954.39        23.77 o                         
  -1   5   6       7802.17       7877.88        59.03 o                         
   0   5   6       3237.38       3291.53        30.25 o                         
   1   5   6      17054.97      17275.81       111.03 o                         
   2   5   6         62.55         89.42         6.50 o                         
   3   5   6      24754.68      25630.01       160.16 o                         
   4   5   6        407.78        374.56        13.75 o                         
   5   5   6      13255.11      13147.01       103.96 o                         
   6   5   6        296.75        335.47        21.18 o                         
   7   5   6       6674.16       6525.32        71.67 o                         
   8   5   6         53.77         97.86        19.10 o                         
   9   5   6        309.53        319.27        33.66 o                         
  10   5   6        585.92        588.73        41.40 o                         
  11   5   6        356.26        378.48        43.64 o                         
  12   5   6        147.24        135.99        54.40 o                         
  13   5   6       1577.52       1647.47        96.29 o                         
  14   5   6         77.41          5.85        70.85 o                         
  15   5   6       2251.91       2005.66       147.52 o                         
 -14   6   6        269.13        199.21        81.95 o                         
 -13   6   6       1142.23       1228.25        69.34 o                         
 -12   6   6        770.88        766.40        54.80 o                         
 -11   6   6        403.61        483.42        58.95 o                         
 -10   6   6       3002.18       2850.82        75.19 o                         
  -9   6   6        338.79        401.20        34.59 o                         
  -8   6   6       1109.47       1074.19        27.00 o                         
  -7   6   6       5247.29       5042.86        53.73 o                         
  -6   6   6       2614.65       2530.97        37.21 o                         
  -5   6   6       5819.59       5885.18        56.59 o                         
  -4   6   6       1014.66        972.96        21.86 o                         
  -3   6   6       9069.26       9054.53        73.12 o                         
  -2   6   6        257.61        271.83        12.18 o                         
  -1   6   6       5882.91       5845.33        47.37 o                         
   0   6   6       7566.85       7547.72        58.84 o                         
   1   6   6       3048.79       2953.50        30.88 o                         
   2   6   6       6610.35       6524.79        47.53 o                         
   3   6   6         61.89         80.62        10.63 o                         
   4   6   6       3978.41       3912.06        44.40 o                         
   5   6   6       1686.64       1677.66        28.14 o                         
   6   6   6       1581.76       1516.39        28.64 o                         
   7   6   6       4436.58       4300.64        50.63 o                         
   8   6   6        375.63        385.61        28.34 o                         
   9   6   6       4238.77       4122.32        81.22 o                         
  10   6   6         49.43        100.16        42.43 o                         
  11   6   6       3987.59       4166.68       126.00 o                         
  12   6   6        461.26        347.58        59.34 o                         
  13   6   6       1381.40       1369.72        87.00 o                         
  14   6   6       1028.53       1219.27        93.70 o                         
 -14   7   6       1231.13       1331.95       107.14 o                         
 -13   7   6       1087.75       1256.29        98.74 o                         
 -12   7   6        328.10        385.06        49.60 o                         
 -11   7   6       1282.79       1234.30        67.79 o                         
 -10   7   6         19.19        -41.40        41.40 o                         
  -9   7   6       1651.91       1692.45        54.62 o                         
  -8   7   6       2837.33       2722.01        58.89 o                         
  -7   7   6       2778.66       2743.22        53.12 o                         
  -6   7   6       7451.65       7149.07        65.01 o                         
  -5   7   6        614.25        647.11        21.85 o                         
  -4   7   6       7238.54       7117.47        63.31 o                         
  -3   7   6         44.03         58.08        12.41 o                         
  -2   7   6      14021.50      13917.33       100.24 o                         
  -1   7   6        749.07        754.65        20.22 o                         
   0   7   6       6660.68       6686.37        55.80 o                         
   1   7   6       3426.83       3419.80        35.97 o                         
   2   7   6       2353.03       2421.44        30.10 o                         
   3   7   6       4643.43       4549.46        54.58 o                         
   4   7   6        673.24        669.27        21.79 o                         
   5   7   6       2099.55       2076.12        33.27 o                         
   6   7   6       3478.55       3289.99        58.00 o                         
   7   7   6       3335.56       3252.68        60.00 o                         
   8   7   6       3258.89       3220.36        67.70 o                         
   9   7   6         96.65        156.79        38.57 o                         
  10   7   6       5444.58       5510.41       130.01 o                         
  11   7   6        371.35        355.30        74.97 o                         
  12   7   6       2549.72       2761.32       167.43 o                         
  13   7   6        491.02        394.77        76.75 o                         
  14   7   6        539.88        790.50        95.13 o                         
 -13   8   6        149.51         58.93        84.94 o                         
 -12   8   6       2075.15       2259.13       184.47 o                         
 -11   8   6        124.98        255.39        67.59 o                         
 -10   8   6       4965.26       4881.28       113.89 o                         
  -9   8   6          0.51         25.25        34.47 o                         
  -8   8   6       3833.79       3804.71        79.36 o                         
  -7   8   6         95.99         88.83        24.30 o                         
  -6   8   6       3885.56       3710.16        64.49 o                         
  -5   8   6       1886.42       1912.72        33.63 o                         
  -4   8   6         19.18         13.23        15.94 o                         
  -3   8   6        266.04        275.94        20.11 o                         
  -2   8   6       1383.70       1323.90        30.10 o                         
  -1   8   6        862.42        856.07        24.94 o                         
   0   8   6       7910.13       7783.72        70.82 o                         
   1   8   6        132.03        178.63        13.88 o                         
   2   8   6      14631.99      14292.76       124.54 o                         
   3   8   6        173.08        160.45        16.65 o                         
   4   8   6       8915.41       8893.51        82.70 o                         
   5   8   6        179.93        208.45        14.38 o                         
   6   8   6       5243.60       5268.64        75.85 o                         
   7   8   6       1024.30       1073.60        44.87 o                         
   8   8   6       1636.03       1553.11        70.20 o                         
   9   8   6        210.65        278.20        52.07 o                         
  10   8   6         21.86         86.62        50.14 o                         
  11   8   6        315.65        412.94        63.61 o                         
  12   8   6        541.19        796.50        80.45 o                         
  13   8   6        312.07        298.54        82.89 o                         
 -12   9   6        557.61        534.71        90.95 o                         
 -11   9   6          0.75        -38.87       101.21 o                         
 -10   9   6          0.10         22.82        56.04 o                         
  -9   9   6        161.79        144.62        71.30 o                         
  -8   9   6        701.36        780.48        44.85 o                         
  -7   9   6          0.93         40.39        28.20 o                         
  -6   9   6       5831.52       5669.02        85.13 o                         
  -5   9   6        110.40        135.35        26.04 o                         
  -4   9   6       6303.54       6225.31        72.80 o                         
  -3   9   6         93.74         98.08        18.76 o                         
  -2   9   6       9678.39       9384.44        88.83 o                         
  -1   9   6         26.85         16.35        15.54 o                         
   0   9   6       8317.55       8081.28        72.07 o                         
   1   9   6        489.46        523.82        21.24 o                         
   2   9   6        769.21        808.98        26.61 o                         
   3   9   6        174.69        183.37        18.24 o                         
   4   9   6        112.54        150.30        16.65 o                         
   5   9   6        197.94        239.16        35.82 o                         
   6   9   6       2017.63       2009.13        74.88 o                         
   7   9   6         11.47         48.53        38.93 o                         
   8   9   6       4232.36       4209.94       135.14 o                         
   9   9   6         10.72         65.88        63.40 o                         
  10   9   6       4479.40       4715.72       195.85 o                         
  11   9   6          0.69         56.47        66.40 o                         
  12   9   6       2122.76       2303.23       169.48 o                         
 -12  10   6       1448.39       1215.75       210.66 o                         
 -11  10   6         14.54        -58.00       124.58 o                         
 -10  10   6       2999.73       3180.67       149.08 o                         
  -9  10   6         83.86         98.82        66.07 o                         
  -8  10   6       2879.72       2868.35       100.21 o                         
  -7  10   6        528.76        464.95        43.18 o                         
  -6  10   6       2787.75       2604.56        68.42 o                         
  -5  10   6        839.59        830.15        39.00 o                         
  -4  10   6         11.45         57.04        25.30 o                         
  -3  10   6        752.74        761.16        31.70 o                         
  -2  10   6        296.05        327.50        23.31 o                         
  -1  10   6       1037.12       1083.19        35.46 o                         
   0  10   6       3095.14       2960.65        48.02 o                         
   1  10   6        963.73        914.44        32.37 o                         
   2  10   6       4627.95       4565.55        57.01 o                         
   3  10   6         79.49         63.91        22.32 o                         
   4  10   6       4128.26       4145.96        68.34 o                         
   5  10   6         20.47        -23.29        49.54 o                         
   6  10   6       4200.42       4420.54       112.34 o                         
   7  10   6        626.80        633.09        74.25 o                         
   8  10   6        952.20       1125.91       128.31 o                         
   9  10   6        740.74        775.92       128.64 o                         
  10  10   6         11.60        -27.19        64.53 o                         
  11  10   6        549.75        819.52       111.49 o                         
 -10  11   6         86.43         89.84       115.03 o                         
  -9  11   6       1269.71       1424.15        99.29 o                         
  -8  11   6        117.39        179.80        61.52 o                         
  -7  11   6       1868.54       1931.60        84.31 o                         
  -6  11   6        459.02        544.68        52.46 o                         
  -5  11   6        362.01        394.92        42.93 o                         
  -4  11   6       1015.36       1099.28        55.37 o                         
  -3  11   6         10.26         -1.35        34.30 o                         
  -2  11   6       1938.78       1963.03        52.67 o                         
  -1  11   6        808.30        852.09        43.56 o                         
   0  11   6        417.69        461.94        30.40 o                         
   1  11   6       3254.91       3027.18        65.75 o                         
   2  11   6        294.31        337.11        32.74 o                         
   3  11   6       2398.22       2673.71       104.02 o                         
   4  11   6        301.42        315.93        48.83 o                         
   5  11   6       1824.85       1911.91       104.45 o                         
   6  11   6       1237.57       1213.44       128.43 o                         
   7  11   6       1082.05       1212.07        98.79 o                         
   8  11   6       1556.10       1498.29        88.95 o                         
   9  11   6         70.47        137.22        68.44 o                         
  10  11   6        893.97       1014.60        94.92 o                         
  -9  12   6        148.53        283.80       104.63 o                         
  -8  12   6        189.05        194.98        78.87 o                         
  -7  12   6       1176.26       1157.47        82.89 o                         
  -6  12   6        155.84        150.20        54.44 o                         
  -5  12   6       2846.27       2879.36        93.52 o                         
  -4  12   6         73.55        128.07        43.19 o                         
  -3  12   6       4473.97       4411.01       100.86 o                         
  -2  12   6        335.31        422.64        38.18 o                         
  -1  12   6       2576.57       2565.18        70.63 o                         
   0  12   6        110.20        122.68        33.48 o                         
   1  12   6       1218.49       1364.77        77.56 o                         
   2  12   6        263.13        310.33        52.46 o                         
   3  12   6         42.00         18.19        66.69 o                         
   4  12   6        321.69        429.54        61.63 o                         
   5  12   6        358.98        351.02        61.53 o                         
   6  12   6        205.13        221.77        63.99 o                         
   7  12   6       1958.51       2128.22       138.18 o                         
   8  12   6         95.57         92.70        75.29 o                         
   9  12   6       1714.70       2238.53       192.45 o                         
  -7  13   6       1121.51       1406.05       108.23 o                         
  -6  13   6          4.52          2.60        68.62 o                         
  -5  13   6        260.13        227.11       101.10 o                         
  -4  13   6          2.63         95.72        55.64 o                         
  -3  13   6         17.10        169.59        51.18 o                         
  -2  13   6         50.39        163.85        50.03 o                         
  -1  13   6        968.91       1116.50        62.06 o                         
   0  13   6          6.52         10.46        43.99 o                         
   1  13   6       2148.55       2287.16       121.79 o                         
   2  13   6         70.55         57.18       109.88 o                         
   3  13   6       3646.19       4053.19       178.20 o                         
   4  13   6         50.41        171.00        67.26 o                         
   5  13   6       1818.83       2157.38       120.18 o                         
   6  13   6         12.20        115.64        78.47 o                         
   7  13   6       1107.37       1112.48        98.72 o                         
  -4  14   6          5.26        210.94        75.93 o                         
  -3  14   6       1817.76       1759.94       194.02 o                         
  -2  14   6         76.35        -26.55        96.07 o                         
  -1  14   6       1588.14       1956.34       165.88 o                         
   0  14   6        165.63        164.30       173.73 o                         
   1  14   6        372.62        373.75        86.93 o                         
   2  14   6        130.96        149.73        76.08 o                         
   3  14   6          4.33        -39.88        80.48 o                         
   4  14   6        236.03        337.02        83.24 o                         
 -15   0   7       1556.82       1671.85       116.83 o                         
 -13   0   7        420.24        332.50        55.18 o                         
 -11   0   7          2.06         19.21        32.33 o                         
  -9   0   7      10796.91      10577.90       193.13 o                         
  -7   0   7       8461.72       8548.84        94.04 o                         
  -5   0   7      19882.57      19550.55       165.06 o                         
  -3   0   7      36247.12      36116.61       385.67 o                         
  -1   0   7      45744.32      45808.94       401.69 o                         
   1   0   7       2754.78       2960.20        37.58 o                         
   3   0   7       2334.81       2274.44        35.18 o                         
   5   0   7      34168.52      35300.62       286.08 o                         
   7   0   7       9577.78       9622.43        97.15 o                         
   9   0   7      13966.16      13796.07       154.28 o                         
  11   0   7      10381.06      10336.92       162.66 o                         
  13   0   7        285.99        347.33        51.44 o                         
  15   0   7          2.65         -7.63       111.36 o                         
 -16   1   7        455.91        470.80        73.97 o                         
 -15   1   7       1492.49       1592.90        72.35 o                         
 -14   1   7         42.53         43.61        46.20 o                         
 -13   1   7       3522.35       3528.49        83.59 o                         
 -12   1   7        278.68        290.00        32.05 o                         
 -11   1   7       6992.07       6971.74        81.44 o                         
 -10   1   7         12.06         18.59        18.97 o                         
  -9   1   7      13272.48      13106.98       115.63 o                         
  -8   1   7       3033.48       2951.99        44.28 o                         
  -7   1   7       5170.65       5091.04        58.59 o                         
  -6   1   7        785.55        814.55        18.75 o                         
  -5   1   7        152.53        184.99         8.88 o                         
  -4   1   7       5659.15       5807.47        43.17 o                         
  -3   1   7       1593.21       1532.95        21.42 o                         
  -2   1   7      11237.78      11410.41        85.29 o                         
  -1   1   7      20471.01      20695.63       137.44 o                         
   0   1   7       1399.87       1365.34        20.91 o                         
   1   1   7      38031.23      37694.98       256.10 o                         
   2   1   7       1610.83       1749.89        19.38 o                         
   3   1   7      32377.96      32530.08       206.15 o                         
   4   1   7       2249.17       2254.32        23.97 o                         
   5   1   7       6093.55       6010.37        54.44 o                         
   6   1   7       2470.68       2526.36        27.53 o                         
   7   1   7       1171.41       1192.93        24.02 o                         
   8   1   7       2094.46       2185.41        31.32 o                         
   9   1   7        712.67        725.03        24.30 o                         
  10   1   7       2845.80       2812.94        51.83 o                         
  11   1   7       3658.57       3584.33        62.69 o                         
  12   1   7        182.54        196.06        29.59 o                         
  13   1   7       3666.15       3831.76        86.83 o                         
  14   1   7         56.31        132.75        47.27 o                         
  15   1   7       3386.41       3640.03       181.72 o                         
  16   1   7          1.95        360.01       173.14 o                         
 -16   2   7        492.62        443.97        75.27 o                         
 -15   2   7        967.11        834.37        67.75 o                         
 -14   2   7        868.91        860.37        55.38 o                         
 -13   2   7        296.20        264.93        39.72 o                         
 -12   2   7       3252.63       3271.15        76.03 o                         
 -11   2   7        151.52        143.43        23.68 o                         
 -10   2   7       5681.21       5502.65        69.71 o                         
  -9   2   7       3340.26       3361.92        50.13 o                         
  -8   2   7       3623.46       3708.64        49.21 o                         
  -7   2   7       3998.46       3899.57        40.97 o                         
  -6   2   7       1412.68       1435.90        22.11 o                         
  -5   2   7      11636.79      11913.92        93.00 o                         
  -4   2   7        170.69        221.96        11.14 o                         
  -3   2   7      14546.13      14617.48       112.27 o                         
  -2   2   7       5561.94       5854.51        53.78 o                         
  -1   2   7      11450.84      11610.81        92.20 o                         
   0   2   7      33284.26      34113.81       260.04 o                         
   1   2   7          4.36         10.31         5.77 o                         
   2   2   7      35750.24      37017.66       347.96 o                         
   3   2   7       2912.89       2919.16        26.71 o                         
   4   2   7      15935.49      16331.13       108.57 o                         
   5   2   7      12232.97      12430.95        83.11 o                         
   6   2   7       3515.10       3404.35        33.43 o                         
   7   2   7      14447.19      14660.75       102.31 o                         
   8   2   7         31.09         39.74        12.19 o                         
   9   2   7       6210.52       6035.72        62.96 o                         
  10   2   7        338.80        362.98        23.09 o                         
  11   2   7       3921.37       3881.92        63.11 o                         
  12   2   7       2659.05       2524.48        61.56 o                         
  13   2   7        629.23        657.54        42.56 o                         
  14   2   7       1258.68       1364.45        71.85 o                         
  15   2   7         62.10         25.21        90.76 o                         
 -15   3   7         75.10         89.10        60.79 o                         
 -14   3   7        855.22        850.55        61.84 o                         
 -13   3   7       1868.64       1852.34        69.80 o                         
 -12   3   7          3.21         49.95        29.98 o                         
 -11   3   7       1824.82       1833.09        52.51 o                         
 -10   3   7        702.46        713.30        30.95 o                         
  -9   3   7       1602.80       1605.42        37.15 o                         
  -8   3   7      12144.47      12002.13       110.09 o                         
  -7   3   7       1253.59       1266.12        29.08 o                         
  -6   3   7      10929.20      10770.84        88.99 o                         
  -5   3   7        717.55        708.60        19.14 o                         
  -4   3   7      20025.25      20411.28       135.30 o                         
  -3   3   7       1067.67        951.62        19.62 o                         
  -2   3   7      19631.84      20035.70       159.17 o                         
  -1   3   7       4491.66       4451.12        56.94 o                         
   0   3   7       3681.64       3732.92        34.24 o                         
   1   3   7       7533.79       7799.99        59.73 o                         
   2   3   7          1.16          4.73         4.63 o                         
   3   3   7       3634.80       3707.51        30.18 o                         
   4   3   7      14019.14      14637.77        93.65 o                         
   5   3   7       2421.92       2387.84        25.76 o                         
   6   3   7      12230.07      12045.59        94.38 o                         
   7   3   7       1021.00       1049.50        24.46 o                         
   8   3   7      14660.95      14535.96       113.13 o                         
   9   3   7        405.62        412.62        20.66 o                         
  10   3   7       8201.68       8167.53        79.09 o                         
  11   3   7        242.51        273.55        28.47 o                         
  12   3   7       3600.98       3508.47        68.90 o                         
  13   3   7       1273.82       1285.48        73.52 o                         
  14   3   7         20.64         45.08        63.24 o                         
  15   3   7       1277.76       1249.85       120.60 o                         
 -15   4   7        126.13        207.60        64.69 o                         
 -14   4   7       2293.73       2241.98       106.69 o                         
 -13   4   7         27.47         43.77        42.56 o                         
 -12   4   7       6113.80       6031.48       137.03 o                         
 -11   4   7          2.79          1.27        32.10 o                         
 -10   4   7       3986.46       3986.51        65.59 o                         
  -9   4   7          6.70         33.91        23.46 o                         
  -8   4   7       8655.04       8665.83        89.09 o                         
  -7   4   7          7.68         24.51        12.57 o                         
  -6   4   7       2707.41       2659.02        34.61 o                         
  -5   4   7        674.40        702.57        18.23 o                         
  -4   4   7       2574.99       2588.56        29.49 o                         
  -3   4   7        511.45        511.00        13.69 o                         
  -2   4   7       9172.69       9425.55        82.07 o                         
  -1   4   7         72.01         56.66         8.95 o                         
   0   4   7      24479.38      25097.35       168.41 o                         
   1   4   7        647.74        673.35        16.50 o                         
   2   4   7      29139.41      29104.84       193.78 o                         
   3   4   7          9.07         26.70         7.33 o                         
   4   4   7      16184.71      16318.76       108.75 o                         
   5   4   7         16.62         26.53         9.87 o                         
   6   4   7       6330.85       6281.21        68.36 o                         
   7   4   7         14.90         34.93        14.53 o                         
   8   4   7       1479.47       1461.59        38.28 o                         
   9   4   7        177.91        214.94        28.51 o                         
  10   4   7       1502.40       1476.16        48.71 o                         
  11   4   7         96.53        103.27        27.42 o                         
  12   4   7       4029.19       3931.21       104.82 o                         
  13   4   7          7.38         16.75        61.54 o                         
  14   4   7       3525.51       3399.68       133.14 o                         
  15   4   7         54.72        -70.53       103.45 o                         
 -15   5   7        135.90         81.02        88.69 o                         
 -14   5   7       1305.08       1364.42        87.09 o                         
 -13   5   7        194.75        285.31        61.24 o                         
 -12   5   7         42.39         26.71        38.77 o                         
 -11   5   7        245.69        217.33        36.45 o                         
 -10   5   7        839.79        878.22        38.70 o                         
  -9   5   7        355.81        405.09        24.92 o                         
  -8   5   7       7354.92       7049.21        73.72 o                         
  -7   5   7        104.16        116.84        14.57 o                         
  -6   5   7       8017.56       7908.84        69.30 o                         
  -5   5   7        410.35        459.88        19.16 o                         
  -4   5   7      13670.57      13711.96        94.73 o                         
  -3   5   7         13.17         20.30         8.75 o                         
  -2   5   7      11119.26      11089.41        80.20 o                         
  -1   5   7       3529.86       3597.01        32.96 o                         
   0   5   7        911.17        923.28        16.41 o                         
   1   5   7       1086.06       1097.59        18.56 o                         
   2   5   7          3.11         15.58         7.24 o                         
   3   5   7       1067.03       1102.42        18.83 o                         
   4   5   7       7552.49       7623.41        66.62 o                         
   5   5   7        267.79        294.21        16.81 o                         
   6   5   7       6035.68       5875.73        59.50 o                         
   7   5   7        269.52        308.29        18.37 o                         
   8   5   7       8578.92       8392.07        84.99 o                         
   9   5   7        629.97        583.17        35.48 o                         
  10   5   7       7434.43       7182.55       111.64 o                         
  11   5   7        210.01        222.71        47.43 o                         
  12   5   7       2209.73       2490.58       123.21 o                         
  13   5   7        386.77        442.05       136.96 o                         
  14   5   7        132.45        113.68        76.83 o                         
  15   5   7        205.29        247.82       144.52 o                         
 -14   6   7       1195.84       1090.51       100.95 o                         
 -13   6   7         67.50        110.98        50.73 o                         
 -12   6   7       3293.65       3578.06       115.13 o                         
 -11   6   7        121.53         54.71        46.39 o                         
 -10   6   7       3806.38       3699.27        66.34 o                         
  -9   6   7        896.66        914.12        38.98 o                         
  -8   6   7       3060.41       3022.19        45.30 o                         
  -7   6   7       1578.00       1596.33        40.14 o                         
  -6   6   7       2135.49       2073.36        36.53 o                         
  -5   6   7       7196.65       7158.20        66.40 o                         
  -4   6   7        659.07        677.68        19.87 o                         
  -3   6   7       4635.04       4644.50        46.44 o                         
  -2   6   7        905.06        910.89        18.93 o                         
  -1   6   7       1307.85       1238.48        21.68 o                         
   0   6   7       6814.78       6769.33        55.07 o                         
   1   6   7         15.15         33.41         8.71 o                         
   2   6   7       8105.95       8073.60        69.27 o                         
   3   6   7        211.83        236.38        11.81 o                         
   4   6   7       4055.74       4098.55        45.20 o                         
   5   6   7       4575.78       4549.64        49.69 o                         
   6   6   7       2872.40       2860.64        41.11 o                         
   7   6   7       5883.02       5783.02        64.03 o                         
   8   6   7         43.37         53.75        18.48 o                         
   9   6   7       3205.08       3258.24        57.38 o                         
  10   6   7       1118.74       1067.74        60.49 o                         
  11   6   7       1243.90       1364.49        89.09 o                         
  12   6   7       1759.59       1641.09        99.45 o                         
  13   6   7        259.83        221.66        68.68 o                         
  14   6   7       1409.50       1624.38       104.43 o                         
 -14   7   7        352.09        296.44        96.63 o                         
 -13   7   7       2080.05       2086.14       129.49 o                         
 -12   7   7         75.41        -35.77        56.43 o                         
 -11   7   7       3071.70       2891.79       105.13 o                         
 -10   7   7        191.23        272.46        63.41 o                         
  -9   7   7       3588.78       3511.57        71.93 o                         
  -8   7   7       1932.31       1892.76        53.41 o                         
  -7   7   7       3283.56       3141.81        44.40 o                         
  -6   7   7       3048.40       2966.66        42.28 o                         
  -5   7   7        125.69        148.62        15.07 o                         
  -4   7   7       3344.43       3318.47        40.56 o                         
  -3   7   7       2030.91       2056.92        33.26 o                         
  -2   7   7       2727.03       2706.44        33.74 o                         
  -1   7   7       6177.76       6190.58        54.29 o                         
   0   7   7        751.64        760.98        20.29 o                         
   1   7   7      10030.54       9927.21        76.22 o                         
   2   7   7        104.15        105.23        13.70 o                         
   3   7   7      10320.39      10070.92        89.63 o                         
   4   7   7       1112.60       1057.28        26.45 o                         
   5   7   7       3879.95       3712.91        46.83 o                         
   6   7   7        565.62        603.19        24.99 o                         
   7   7   7       1108.03       1093.12        31.31 o                         
   8   7   7       2325.76       2257.05        61.83 o                         
   9   7   7         41.54         79.20        50.76 o                         
  10   7   7       1867.05       2181.97       177.97 o                         
  11   7   7       1321.83       1239.30        76.95 o                         
  12   7   7        434.63        390.00        68.85 o                         
  13   7   7        947.66       1075.53       110.57 o                         
  14   7   7         93.59        158.32       108.56 o                         
 -13   8   7        308.28        257.90        88.40 o                         
 -12   8   7        179.12         46.74        91.92 o                         
 -11   8   7         40.31         31.43        54.80 o                         
 -10   8   7        212.39        241.84        49.11 o                         
  -9   8   7       1928.01       1912.48        70.94 o                         
  -8   8   7         75.13         43.83        39.44 o                         
  -7   8   7       3331.61       3291.36        65.49 o                         
  -6   8   7        124.10        136.54        15.83 o                         
  -5   8   7      10635.66      10389.72        98.91 o                         
  -4   8   7        639.65        591.32        25.34 o                         
  -3   8   7       6448.90       6360.95        71.17 o                         
  -2   8   7         22.93         30.25        13.73 o                         
  -1   8   7       5237.54       5160.94        54.15 o                         
   0   8   7       1783.02       1811.85        30.82 o                         
   1   8   7        320.10        349.16        17.28 o                         
   2   8   7       2739.25       2692.69        37.82 o                         
   3   8   7        637.50        596.31        28.59 o                         
   4   8   7        488.02        511.26        22.59 o                         
   5   8   7       3902.58       3802.88        48.91 o                         
   6   8   7        476.93        517.42        30.84 o                         
   7   8   7       6017.12       5928.09        96.57 o                         
   8   8   7        108.73        101.95        43.53 o                         
   9   8   7       5846.51       5688.85       380.58 o                         
  10   8   7         28.71         22.59        58.20 o                         
  11   8   7       2439.63       2393.40       115.66 o                         
  12   8   7        123.41         26.99        72.94 o                         
  13   8   7        406.84        591.57        93.38 o                         
 -12   9   7          9.36         89.73        84.74 o                         
 -11   9   7       2282.35       2307.05       132.87 o                         
 -10   9   7          2.22         86.32        62.83 o                         
  -9   9   7       3242.34       3265.37        95.67 o                         
  -8   9   7         12.89         26.30        36.62 o                         
  -7   9   7       1902.75       1899.39        59.72 o                         
  -6   9   7          2.34         74.65        25.86 o                         
  -5   9   7        419.19        495.37        24.37 o                         
  -4   9   7         68.70         88.01        20.49 o                         
  -3   9   7       1817.26       1804.21        40.77 o                         
  -2   9   7         23.51         16.50        16.51 o                         
  -1   9   7       5390.06       5168.34        57.69 o                         
   0   9   7          2.99         46.16        16.05 o                         
   1   9   7       8582.13       8423.67        77.46 o                         
   2   9   7         10.54         14.79        15.05 o                         
   3   9   7       5894.00       5664.15        95.01 o                         
   4   9   7         35.06         32.70        18.68 o                         
   5   9   7       3076.72       2986.26        54.54 o                         
   6   9   7         33.65         21.57        32.08 o                         
   7   9   7       1342.93       1445.15       110.63 o                         
   8   9   7        384.78        467.41        93.31 o                         
   9   9   7        575.39        616.30        63.65 o                         
  10   9   7          0.77         50.78        56.77 o                         
  11   9   7       1150.72       1212.56        90.50 o                         
  12   9   7          8.15         83.82        82.15 o                         
 -11  10   7         13.39        -81.55        82.39 o                         
 -10  10   7        166.17         75.70        86.88 o                         
  -9  10   7       1443.12       1642.60       103.98 o                         
  -8  10   7        418.12        405.36        48.96 o                         
  -7  10   7       2106.57       2086.85        74.44 o                         
  -6  10   7         82.71         94.85        31.57 o                         
  -5  10   7       3729.43       3578.16        73.31 o                         
  -4  10   7         52.65         38.49        27.71 o                         
  -3  10   7       4566.43       4326.97        72.34 o                         
  -2  10   7        753.84        810.05        45.95 o                         
  -1  10   7       2095.57       2065.03        56.14 o                         
   0  10   7       1097.32       1133.83        36.11 o                         
   1  10   7         51.44         88.42        21.22 o                         
   2  10   7       1077.36       1134.14        33.71 o                         
   3  10   7        728.19        750.60        42.85 o                         
   4  10   7        147.82        173.60        32.36 o                         
   5  10   7       2725.67       2797.11        91.19 o                         
   6  10   7        255.58        208.65       108.50 o                         
   7  10   7       3041.64       2986.39       106.37 o                         
   8  10   7         46.89         88.56        54.47 o                         
   9  10   7       2396.19       2467.35       121.38 o                         
  10  10   7        139.69        164.21        70.13 o                         
  11  10   7       1440.59       1447.09       106.41 o                         
 -10  11   7         98.50        -86.28        86.28 o                         
  -9  11   7        732.90        883.38        89.91 o                         
  -8  11   7       1163.21       1374.66        97.16 o                         
  -7  11   7        301.67        298.51        48.59 o                         
  -6  11   7       2397.89       2523.64        85.48 o                         
  -5  11   7        109.02        145.19        45.05 o                         
  -4  11   7       2136.09       2104.19        74.05 o                         
  -3  11   7        547.84        540.84        39.45 o                         
  -2  11   7       1010.84       1018.66        47.35 o                         
  -1  11   7       1599.24       1614.38        55.14 o                         
   0  11   7        330.73        365.83        30.55 o                         
   1  11   7       2025.08       1985.60        66.93 o                         
   2  11   7         17.41         32.49        28.09 o                         
   3  11   7       2146.85       2238.25        75.02 o                         
   4  11   7        909.12        907.51        62.72 o                         
   5  11   7       1114.62       1212.50        73.34 o                         
   6  11   7       1419.35       1459.98        84.21 o                         
   7  11   7        286.80        290.36        71.79 o                         
   8  11   7       2677.50       2713.71       125.03 o                         
   9  11   7         12.37        -30.47        74.01 o                         
  10  11   7        980.63       1289.62       180.95 o                         
  -9  12   7        104.87        150.89        90.34 o                         
  -8  12   7        936.06       1236.62       110.29 o                         
  -7  12   7        139.92        218.18        70.35 o                         
  -6  12   7        221.80        278.48        63.00 o                         
  -5  12   7        631.55        720.48        67.42 o                         
  -4  12   7        336.33        487.53        70.59 o                         
  -3  12   7       1041.58       1151.34        79.44 o                         
  -2  12   7       1563.90       1589.90        66.27 o                         
  -1  12   7        168.99        178.23        36.72 o                         
   0  12   7       2877.33       2824.29        72.87 o                         
   1  12   7        211.82        248.72        41.40 o                         
   2  12   7       3875.73       3796.00       113.17 o                         
   3  12   7         13.05         -3.29        71.19 o                         
   4  12   7       2470.52       2432.46       161.81 o                         
   5  12   7        344.43        550.02        66.40 o                         
   6  12   7        903.36       1033.58       118.39 o                         
   7  12   7        206.27        284.76        74.84 o                         
   8  12   7          3.09        127.39        77.40 o                         
   9  12   7        155.32        390.48       205.19 o                         
  -7  13   7         14.85        205.66       147.47 o                         
  -6  13   7       1824.11       2041.28       130.29 o                         
  -5  13   7          4.03        -69.65        69.65 o                         
  -4  13   7       2920.16       3026.51       126.23 o                         
  -3  13   7          5.96         39.88        57.96 o                         
  -2  13   7       2237.88       2309.23       122.01 o                         
  -1  13   7          0.11         79.67        56.94 o                         
   0  13   7        505.58        627.98        81.16 o                         
   1  13   7          3.65         15.45        57.41 o                         
   2  13   7          4.93         94.08        58.00 o                         
   3  13   7          0.11         74.27        66.94 o                         
   4  13   7        750.71        845.55        78.36 o                         
   5  13   7         14.48         -9.44        70.03 o                         
   6  13   7       1484.89       1780.19       111.28 o                         
   7  13   7         25.64        261.68       123.50 o                         
  -4  14   7        189.10        385.67        88.12 o                         
  -3  14   7         25.30        113.37       176.28 o                         
  -2  14   7        970.69        922.97       102.07 o                         
  -1  14   7         83.31         94.79        81.93 o                         
   0  14   7       1770.54       1925.60       247.50 o                         
   1  14   7          3.14        -34.75       150.55 o                         
   2  14   7       1806.33       1685.06       151.36 o                         
   3  14   7          0.84        138.43        77.30 o                         
   4  14   7       1846.71       1894.77       125.70 o                         
 -16   0   8       1555.54       1611.82       118.21 o                         
 -14   0   8       4505.96       4583.66       143.20 o                         
 -12   0   8       6158.23       6230.70       140.96 o                         
 -10   0   8       6860.87       7135.71       114.72 o                         
  -8   0   8        187.13        176.86        25.75 o                         
  -6   0   8        136.41        153.64        15.33 o                         
  -4   0   8       9044.04       8925.89        89.73 o                         
  -2   0   8      49005.96      48595.10       463.26 o                         
   0   0   8      14927.23      14375.20       129.78 o                         
   2   0   8      10022.44       9802.63       102.97 o                         
   4   0   8       5580.78       5542.65        64.85 o                         
   6   0   8         92.58         96.33        14.79 o                         
   8   0   8       1257.55       1206.77        39.32 o                         
  10   0   8      12263.21      12167.94       160.93 o                         
  12   0   8       5834.83       5802.72       127.92 o                         
  14   0   8       4814.99       4813.10       338.06 o                         
 -16   1   8       1237.74       1362.69       206.03 o                         
 -15   1   8        389.24        515.62        57.14 o                         
 -14   1   8         46.60         44.39        43.00 o                         
 -13   1   8        841.69        808.11        53.55 o                         
 -12   1   8        625.39        590.52        39.45 o                         
 -11   1   8       1348.55       1343.57        44.81 o                         
 -10   1   8       3706.70       3638.69        60.84 o                         
  -9   1   8        679.16        749.97        35.30 o                         
  -8   1   8      10843.65      10881.24       108.55 o                         
  -7   1   8        246.35        257.34        22.20 o                         
  -6   1   8      17718.99      18010.44       114.09 o                         
  -5   1   8          5.06          5.97         6.79 o                         
  -4   1   8      13546.66      13523.08        97.68 o                         
  -3   1   8       8332.58       8689.95        63.89 o                         
  -2   1   8      12647.03      13245.61       101.98 o                         
  -1   1   8       9235.44       9227.27        71.22 o                         
   0   1   8       2574.56       2676.21        27.18 o                         
   1   1   8       5964.12       6116.64        49.52 o                         
   2   1   8       7154.29       7252.90        56.76 o                         
   3   1   8      10232.48      10566.91        68.37 o                         
   4   1   8       6825.19       6737.43        52.36 o                         
   5   1   8        324.28        355.22        12.81 o                         
   6   1   8      18841.07      18837.48       117.19 o                         
   7   1   8        380.57        406.98        15.41 o                         
   8   1   8      16233.30      16227.95       117.37 o                         
   9   1   8        739.73        712.08        26.53 o                         
  10   1   8       2949.26       2960.03        56.40 o                         
  11   1   8        270.82        280.45        29.30 o                         
  12   1   8        474.24        480.99        37.05 o                         
  13   1   8        455.61        543.43        42.71 o                         
  14   1   8        461.06        455.33        92.71 o                         
  15   1   8        502.10        491.73        86.21 o                         
 -15   2   8        875.49       1017.11        72.01 o                         
 -14   2   8       2125.36       2104.70        82.23 o                         
 -13   2   8         32.08         52.52        35.25 o                         
 -12   2   8       3985.77       3977.55        80.87 o                         
 -11   2   8        954.42        947.17        46.42 o                         
 -10   2   8       3632.53       3670.25        70.53 o                         
  -9   2   8       2271.51       2184.79        48.18 o                         
  -8   2   8        426.72        440.47        19.98 o                         
  -7   2   8       5662.87       5630.90        55.44 o                         
  -6   2   8          1.66          3.03        10.00 o                         
  -5   2   8       5389.59       5406.60        49.93 o                         
  -4   2   8       9998.49      10126.87        80.56 o                         
  -3   2   8       8741.74       8748.92        65.19 o                         
  -2   2   8       9448.99       9343.24        77.29 o                         
  -1   2   8       1698.64       1881.64        34.38 o                         
   0   2   8      18002.53      18097.49       173.46 o                         
   1   2   8       3709.08       3741.98        35.09 o                         
   2   2   8      10519.01      10246.27        84.79 o                         
   3   2   8       1565.89       1480.34        19.50 o                         
   4   2   8      13967.79      14331.76        93.44 o                         
   5   2   8       6856.79       6611.22        52.97 o                         
   6   2   8         43.14         77.28        14.87 o                         
   7   2   8      14179.18      13982.42        98.95 o                         
   8   2   8        330.69        345.72        16.72 o                         
   9   2   8       5577.85       5624.31        68.37 o                         
  10   2   8       1149.59       1151.37        38.64 o                         
  11   2   8       1677.78       1583.32        46.96 o                         
  12   2   8       3289.97       3305.53        70.47 o                         
  13   2   8          1.47         42.83        37.08 o                         
  14   2   8       1896.09       2037.38       170.03 o                         
  15   2   8        318.80        308.20       101.11 o                         
 -15   3   8       2228.82       2246.54       101.52 o                         
 -14   3   8         92.71         88.39        50.67 o                         
 -13   3   8       3439.76       3327.04        85.49 o                         
 -12   3   8        179.98        218.52        37.51 o                         
 -11   3   8       5882.50       5729.77        88.71 o                         
 -10   3   8        156.07        247.53        22.71 o                         
  -9   3   8       4409.48       4240.54        56.34 o                         
  -8   3   8        631.45        660.23        26.52 o                         
  -7   3   8        267.09        297.00        18.78 o                         
  -6   3   8       5777.91       5696.40        58.98 o                         
  -5   3   8        663.78        626.19        20.94 o                         
  -4   3   8       3276.74       3208.68        33.37 o                         
  -3   3   8       9226.30       9166.67        67.91 o                         
  -2   3   8       2174.43       2073.32        30.02 o                         
  -1   3   8      20647.70      20725.73       165.23 o                         
   0   3   8        128.75        165.04         8.56 o                         
   1   3   8      27997.82      28512.16       181.71 o                         
   2   3   8       2069.93       2108.04        23.91 o                         
   3   3   8       9249.32       9317.22        68.54 o                         
   4   3   8       2161.06       2088.55        24.39 o                         
   5   3   8       3918.69       4011.90        37.52 o                         
   6   3   8       5821.74       5721.59        52.88 o                         
   7   3   8        287.77        275.81        17.01 o                         
   8   3   8       3331.49       3239.45        42.74 o                         
   9   3   8       1554.28       1533.93        35.84 o                         
  10   3   8       1380.27       1347.65        35.81 o                         
  11   3   8       3231.73       3180.40        61.63 o                         
  12   3   8        271.50        339.88        34.98 o                         
  13   3   8       3173.27       3095.03        99.04 o                         
  14   3   8        107.14        237.08        80.42 o                         
  15   3   8       1536.21       1797.90       146.41 o                         
 -15   4   8       1061.70        992.91        77.56 o                         
 -14   4   8         18.83        103.54        66.99 o                         
 -13   4   8         28.88         75.18        46.56 o                         
 -12   4   8        328.21        282.82        40.59 o                         
 -11   4   8       1449.38       1478.68        57.72 o                         
 -10   4   8        257.00        273.02        30.06 o                         
  -9   4   8       5333.72       5219.43        72.47 o                         
  -8   4   8         10.15         23.31        16.39 o                         
  -7   4   8      16940.98      16538.93       144.86 o                         
  -6   4   8          1.57         -7.26        11.35 o                         
  -5   4   8      11241.88      11086.02        87.06 o                         
  -4   4   8        547.15        537.38        19.14 o                         
  -3   4   8       5247.56       5239.97        48.89 o                         
  -2   4   8        249.79        243.18        17.06 o                         
  -1   4   8       1983.13       1903.73        44.74 o                         
   0   4   8         36.45         58.18         7.24 o                         
   1   4   8       2465.01       2574.30        31.66 o                         
   2   4   8       6294.20       6279.31        54.81 o                         
   3   4   8       3141.17       3033.65        30.26 o                         
   4   4   8        207.73        198.13        10.06 o                         
   5   4   8      11874.49      12159.61       103.20 o                         
   6   4   8        305.24        282.02        17.07 o                         
   7   4   8      14924.86      14749.78       127.42 o                         
   8   4   8        120.89        132.15        20.93 o                         
   9   4   8       4858.49       4857.83        73.59 o                         
  10   4   8        140.57        135.90        30.39 o                         
  11   4   8       3625.62       3579.55        94.89 o                         
  12   4   8         22.34        -15.90        49.82 o                         
  13   4   8         54.52         17.95        56.45 o                         
  14   4   8         89.21       -118.22       122.04 o                         
  15   4   8        659.33        791.23       123.98 o                         
 -15   5   8       1253.89       1417.77       107.42 o                         
 -14   5   8          1.57        -51.10        73.43 o                         
 -13   5   8       2670.83       2805.59       100.36 o                         
 -12   5   8          3.25         33.56        46.48 o                         
 -11   5   8       3749.73       3628.41        86.90 o                         
 -10   5   8        316.95        353.42        31.28 o                         
  -9   5   8       1684.60       1706.38        51.98 o                         
  -8   5   8        236.86        249.50        24.38 o                         
  -7   5   8         20.23         19.35        15.01 o                         
  -6   5   8        641.51        610.32        23.33 o                         
  -5   5   8       1566.47       1596.81        28.16 o                         
  -4   5   8          6.70         20.71        11.19 o                         
  -3   5   8      15767.00      15955.11       117.00 o                         
  -2   5   8         70.53         71.83         8.33 o                         
  -1   5   8      15289.26      15241.55       101.87 o                         
   0   5   8         16.09         26.10         7.52 o                         
   1   5   8      22855.89      23625.92       162.20 o                         
   2   5   8         37.82         45.03         9.38 o                         
   3   5   8      14178.72      14452.61        96.48 o                         
   4   5   8         13.90         30.65        10.97 o                         
   5   5   8         55.60         70.45        12.54 o                         
   6   5   8       1327.71       1343.31        30.83 o                         
   7   5   8         60.15         78.95        17.73 o                         
   8   5   8         17.78         27.28        19.27 o                         
   9   5   8       3900.28       3728.73        64.45 o                         
  10   5   8        392.71        361.99        42.56 o                         
  11   5   8       4988.77       4797.55       111.91 o                         
  12   5   8         93.13         39.70        50.79 o                         
  13   5   8       3634.57       3807.31       162.40 o                         
  14   5   8        124.22        170.43        93.76 o                         
 -14   6   8        948.09        904.73        92.77 o                         
 -13   6   8         51.48         73.00        52.36 o                         
 -12   6   8       1197.34       1184.84        76.87 o                         
 -11   6   8       1810.98       1866.51        90.09 o                         
 -10   6   8       1745.38       1671.20        52.70 o                         
  -9   6   8       3742.67       3706.80        61.83 o                         
  -8   6   8        510.47        541.03        24.51 o                         
  -7   6   8       8390.19       8314.74        82.56 o                         
  -6   6   8        243.06        284.41        18.30 o                         
  -5   6   8      10375.19      10263.77        96.07 o                         
  -4   6   8       2095.16       2058.79        33.92 o                         
  -3   6   8       4262.96       4243.82        44.84 o                         
  -2   6   8       4118.96       4126.48        44.04 o                         
  -1   6   8         91.61         96.56        10.08 o                         
   0   6   8       6029.91       6023.30        51.60 o                         
   1   6   8        798.84        870.29        20.28 o                         
   2   6   8       8013.83       7949.36        70.75 o                         
   3   6   8       5220.85       5152.44        60.58 o                         
   4   6   8       3010.26       2978.43        38.82 o                         
   5   6   8       6166.85       5964.90        60.69 o                         
   6   6   8        198.42        223.13        18.11 o                         
   7   6   8       9165.50       8878.12        93.98 o                         
   8   6   8          5.88          4.91        19.03 o                         
   9   6   8       4400.66       4291.79        82.67 o                         
  10   6   8        504.01        522.84        44.05 o                         
  11   6   8       1088.48       1248.09        76.79 o                         
  12   6   8        789.16        713.42        79.56 o                         
  13   6   8         28.70          4.19        72.00 o                         
  14   6   8       1073.10       1307.23       115.50 o                         
 -14   7   8         33.19        -71.70       151.02 o                         
 -13   7   8        988.41        800.49        93.96 o                         
 -12   7   8         64.65         60.52        58.06 o                         
 -11   7   8       1461.26       1523.92       124.17 o                         
 -10   7   8       1674.10       1525.11        76.56 o                         
  -9   7   8        367.95        435.74        36.51 o                         
  -8   7   8       4382.30       4284.40        63.90 o                         
  -7   7   8         34.33         69.96        20.33 o                         
  -6   7   8       5768.15       5626.47        65.75 o                         
  -5   7   8        146.18        222.40        19.50 o                         
  -4   7   8       2438.09       2413.49        38.08 o                         
  -3   7   8       2460.72       2491.45        39.89 o                         
  -2   7   8       1496.68       1404.66        29.63 o                         
  -1   7   8       3448.11       3591.36        41.75 o                         
   0   7   8          7.25         22.36        10.84 o                         
   1   7   8       4837.22       4851.77        48.74 o                         
   2   7   8       3622.61       3579.68        44.40 o                         
   3   7   8       4166.58       4011.12        51.01 o                         
   4   7   8       8251.24       8236.06        78.54 o                         
   5   7   8        169.37        196.42        17.22 o                         
   6   7   8       5818.15       5774.87        64.76 o                         
   7   7   8         35.51         44.78        21.64 o                         
   8   7   8       8136.76       7798.91       101.71 o                         
   9   7   8       1457.37       1438.73        74.15 o                         
  10   7   8       2131.55       1953.71       115.38 o                         
  11   7   8       1301.98       1460.08       157.42 o                         
  12   7   8        359.73        432.47        75.85 o                         
  13   7   8        698.88        684.02        85.01 o                         
 -13   8   8          4.07         33.81        88.12 o                         
 -12   8   8       2895.92       2750.04       174.87 o                         
 -11   8   8         37.07         71.40        57.89 o                         
 -10   8   8       2594.65       2536.40       101.37 o                         
  -9   8   8         32.17        172.79        41.08 o                         
  -8   8   8        308.72        336.83        33.76 o                         
  -7   8   8        226.11        260.17        19.87 o                         
  -6   8   8        113.28        110.83        18.82 o                         
  -5   8   8       1658.87       1718.14        37.91 o                         
  -4   8   8       4681.79       4620.07        62.43 o                         
  -3   8   8        442.20        448.19        23.54 o                         
  -2   8   8       7947.74       7925.20        78.52 o                         
  -1   8   8        538.72        507.77        21.46 o                         
   0   8   8      13594.09      13617.65       105.97 o                         
   1   8   8        689.45        685.84        24.08 o                         
   2   8   8      11892.18      11547.62       106.07 o                         
   3   8   8         74.92         64.51        18.44 o                         
   4   8   8       4114.24       4071.43        57.08 o                         
   5   8   8         34.87         35.29        16.71 o                         
   6   8   8        195.56        209.61        18.96 o                         
   7   8   8        942.21        934.54        49.45 o                         
   8   8   8         70.21         66.64        39.84 o                         
   9   8   8        198.28        184.98        52.23 o                         
  10   8   8       2488.17       2556.96       137.00 o                         
  11   8   8         78.08        122.11        81.56 o                         
  12   8   8       2049.16       2070.93       111.71 o                         
  13   8   8          2.66        -54.69       103.16 o                         
 -12   9   8        194.97        261.08        88.29 o                         
 -11   9   8          0.69        -19.72        71.80 o                         
 -10   9   8       1673.74       1843.41       194.30 o                         
  -9   9   8          1.59         -6.67        41.84 o                         
  -8   9   8       3889.22       4007.59       109.61 o                         
  -7   9   8         91.36        104.59        33.88 o                         
  -6   9   8       6855.15       6684.37        83.27 o                         
  -5   9   8        301.95        297.09        24.98 o                         
  -4   9   8       3922.86       3916.55        60.84 o                         
  -3   9   8        247.98        301.97        23.86 o                         
  -2   9   8       3300.70       3214.89        51.12 o                         
  -1   9   8         37.12         62.29        16.96 o                         
   0   9   8         39.79         37.13        16.63 o                         
   1   9   8        433.65        473.62        22.68 o                         
   2   9   8       2075.67       2164.22        37.79 o                         
   3   9   8         54.18         72.01        25.51 o                         
   4   9   8       3951.02       3788.68        59.20 o                         
   5   9   8         38.86         38.55        22.31 o                         
   6   9   8       6914.14       6803.87       123.88 o                         
   7   9   8         39.41         12.30        44.49 o                         
   8   9   8       4702.53       4668.71       123.39 o                         
   9   9   8         54.03         28.71        55.93 o                         
  10   9   8       1321.36       1324.88        93.19 o                         
  11   9   8          6.96        146.24        73.03 o                         
  12   9   8        339.95        306.75        87.75 o                         
 -11  10   8        248.36        212.00        88.71 o                         
 -10  10   8       1084.81       1138.33        95.69 o                         
  -9  10   8        383.37        470.72        60.67 o                         
  -8  10   8        125.04        102.25        45.15 o                         
  -7  10   8        904.18       1079.40        56.96 o                         
  -6  10   8         56.38        106.65        53.24 o                         
  -5  10   8        608.15        671.01        49.42 o                         
  -4  10   8       1828.53       1748.32        70.84 o                         
  -3  10   8        413.52        496.55        32.89 o                         
  -2  10   8       3181.74       3230.19        59.03 o                         
  -1  10   8         67.14         71.57        23.68 o                         
   0  10   8       3112.56       3126.77        53.44 o                         
   1  10   8         14.68         51.90        24.41 o                         
   2  10   8       3112.77       2971.24        56.48 o                         
   3  10   8        581.92        655.81        35.17 o                         
   4  10   8       1537.27       1542.45        64.53 o                         
   5  10   8        669.04        695.43        66.15 o                         
   6  10   8          3.38         24.89        44.59 o                         
   7  10   8        951.97       1008.57        81.28 o                         
   8  10   8        391.02        525.58        66.64 o                         
   9  10   8        381.02        368.11        78.36 o                         
  10  10   8       1429.15       1622.86       102.16 o                         
  11  10   8        118.63        334.63        90.67 o                         
 -10  11   8        228.77        276.53        92.11 o                         
  -9  11   8        532.46        692.36       188.55 o                         
  -8  11   8       1357.70       1561.56       191.01 o                         
  -7  11   8         14.74         23.47        46.27 o                         
  -6  11   8       2265.87       2211.69        88.27 o                         
  -5  11   8        319.46        242.97        43.02 o                         
  -4  11   8       2199.04       1945.59        67.96 o                         
  -3  11   8       1224.40       1242.72        57.85 o                         
  -2  11   8       1206.60       1214.18        61.91 o                         
  -1  11   8       1749.58       1689.84        56.70 o                         
   0  11   8          6.66        -12.05        27.63 o                         
   1  11   8       3843.10       3688.58        68.95 o                         
   2  11   8        254.78        302.73        36.86 o                         
   3  11   8       1131.12       1132.16        97.94 o                         
   4  11   8       1246.37       1303.72        96.73 o                         
   5  11   8        246.76        215.09        62.38 o                         
   6  11   8       1360.07       1361.35        80.98 o                         
   7  11   8          4.89        -56.45        66.88 o                         
   8  11   8       1090.23       1054.38        84.97 o                         
   9  11   8        316.32        370.02        84.32 o                         
  10  11   8        253.22        238.06       115.38 o                         
  -8  12   8          1.42          9.16        78.96 o                         
  -7  12   8       2128.34       2235.36       131.12 o                         
  -6  12   8         36.07        125.30        55.43 o                         
  -5  12   8       2283.49       2322.82       174.71 o                         
  -4  12   8        161.57        267.76        49.80 o                         
  -3  12   8       1359.79       1424.16        83.50 o                         
  -2  12   8        241.12        255.55        44.02 o                         
  -1  12   8        134.49        160.48        37.42 o                         
   0  12   8        189.26        211.01        37.67 o                         
   1  12   8        120.97        101.88        42.01 o                         
   2  12   8        652.82        652.62        76.46 o                         
   3  12   8       1510.34       1489.07        85.24 o                         
   4  12   8         73.78        136.48        57.12 o                         
   5  12   8       2548.21       2736.67       186.28 o                         
   6  12   8          1.54        -60.61        65.67 o                         
   7  12   8       2529.64       2699.03       211.73 o                         
   8  12   8         68.76         27.62        97.99 o                         
  -6  13   8          1.12        -58.55        77.77 o                         
  -5  13   8        184.20        252.50        83.59 o                         
  -4  13   8          5.14         -6.71        69.90 o                         
  -3  13   8       1755.06       1779.38        94.96 o                         
  -2  13   8        102.87         26.00        58.99 o                         
  -1  13   8       2719.25       2759.37       132.12 o                         
   0  13   8         18.19         38.68        95.67 o                         
   1  13   8       2849.29       2946.95       156.22 o                         
   2  13   8         22.21        -26.98        84.56 o                         
   3  13   8       2288.56       2291.69       143.73 o                         
   4  13   8          3.08        -13.24        68.81 o                         
   5  13   8        215.48        258.68       117.27 o                         
   6  13   8         18.65        189.13       107.55 o                         
  -3  14   8        704.25        886.74       111.02 o                         
  -2  14   8        218.25        361.77        91.15 o                         
  -1  14   8        287.55        201.42        87.70 o                         
   0  14   8        205.87        436.44        96.07 o                         
   1  14   8        115.39        163.85        88.41 o                         
   2  14   8         87.87        205.74        92.48 o                         
   3  14   8        657.84        748.52        93.30 o                         
 -15   0   9         18.01        -30.08       164.96 o                         
 -13   0   9        929.38        816.53        72.81 o                         
 -11   0   9       2545.00       2553.49        79.98 o                         
  -9   0   9      16434.52      16772.09       355.93 o                         
  -7   0   9      15481.67      15487.87       303.98 o                         
  -5   0   9      16742.71      17154.27       148.74 o                         
  -3   0   9        271.29        345.71        17.56 o                         
  -1   0   9       1186.57       1297.61        24.06 o                         
   1   0   9       7071.71       7440.53        76.19 o                         
   3   0   9      13277.50      13531.17       120.96 o                         
   5   0   9      21676.34      21128.66       191.34 o                         
   7   0   9      11296.36      11274.42       127.66 o                         
   9   0   9        593.94        657.14        59.46 o                         
  11   0   9         17.72         56.10        35.94 o                         
  13   0   9        346.35        448.20        64.99 o                         
  15   0   9       2006.13       2523.13       263.41 o                         
 -15   1   9       1815.81       1759.84        88.65 o                         
 -14   1   9          2.02         91.05        48.00 o                         
 -13   1   9       3187.38       3192.52        90.71 o                         
 -12   1   9        120.59        149.52        33.36 o                         
 -11   1   9       2198.05       2198.43        61.60 o                         
 -10   1   9        701.67        764.95        33.83 o                         
  -9   1   9         11.90         58.37        18.53 o                         
  -8   1   9       1560.05       1607.29        36.92 o                         
  -7   1   9       3825.94       3794.75        46.23 o                         
  -6   1   9        773.63        759.80        23.71 o                         
  -5   1   9      15967.52      16002.53       111.38 o                         
  -4   1   9        125.13        146.86         9.82 o                         
  -3   1   9      16525.98      16501.21       111.47 o                         
  -2   1   9        774.38        824.55        15.37 o                         
  -1   1   9      40515.39      41198.12       266.32 o                         
   0   1   9         39.60         56.09         7.29 o                         
   1   1   9      11738.76      11493.38        79.27 o                         
   2   1   9       3962.36       4061.95        42.47 o                         
   3   1   9       1239.70       1196.84        19.79 o                         
   4   1   9        596.84        598.27        15.16 o                         
   5   1   9       1322.11       1304.82        20.86 o                         
   6   1   9       2077.79       2061.69        28.93 o                         
   7   1   9       3779.14       3774.40        42.47 o                         
   8   1   9        453.15        489.84        20.44 o                         
   9   1   9       5186.98       5194.04        60.24 o                         
  10   1   9        210.50        252.74        22.88 o                         
  11   1   9       6201.74       6134.30        83.45 o                         
  12   1   9          3.20        -27.50        31.25 o                         
  13   1   9       5978.41       5949.68       110.28 o                         
  14   1   9        242.33        325.37        64.95 o                         
  15   1   9       1840.64       2102.99       153.51 o                         
 -15   2   9          4.29        -27.59        61.97 o                         
 -14   2   9       1642.10       1663.10        75.24 o                         
 -13   2   9        830.28        887.27        52.53 o                         
 -12   2   9       1254.81       1267.40        77.97 o                         
 -11   2   9       2022.00       2115.21        67.89 o                         
 -10   2   9       1842.78       1845.64        50.28 o                         
  -9   2   9       6379.80       6288.16        72.41 o                         
  -8   2   9          0.32          3.69        16.81 o                         
  -7   2   9      13219.61      13034.51       124.22 o                         
  -6   2   9       1938.04       1894.55        34.49 o                         
  -5   2   9       6141.34       5986.24        56.49 o                         
  -4   2   9      12389.23      12544.70        93.43 o                         
  -3   2   9       1723.15       1792.01        22.80 o                         
  -2   2   9      13225.87      13428.48        89.80 o                         
  -1   2   9        308.77        306.45        10.93 o                         
   0   2   9      11889.76      12022.32        91.56 o                         
   1   2   9       3482.50       3629.31        34.75 o                         
   2   2   9       6073.80       6143.24        45.30 o                         
   3   2   9      11384.42      11395.35        79.50 o                         
   4   2   9        144.57        181.37        10.32 o                         
   5   2   9      16709.92      16587.87       121.39 o                         
   6   2   9        334.81        362.27        14.80 o                         
   7   2   9       4510.56       4432.47        48.33 o                         
   8   2   9       2035.95       2046.20        34.26 o                         
   9   2   9       2720.64       2745.87        43.84 o                         
  10   2   9        516.34        602.06        30.40 o                         
  11   2   9         44.43         47.18        26.53 o                         
  12   2   9       2031.99       2090.72        64.43 o                         
  13   2   9        393.46        480.80        64.41 o                         
  14   2   9       1139.00       1303.15       104.75 o                         
  15   2   9       1088.17        953.37       120.21 o                         
 -15   3   9        846.85        945.76        77.50 o                         
 -14   3   9         31.48         58.16        58.79 o                         
 -13   3   9       1729.00       1795.20       100.35 o                         
 -12   3   9       2286.92       2232.54        77.14 o                         
 -11   3   9        840.52        919.18        58.31 o                         
 -10   3   9       3874.38       3883.31        73.71 o                         
  -9   3   9        635.42        669.19        36.99 o                         
  -8   3   9      17331.57      17080.88       158.91 o                         
  -7   3   9         14.89         10.21        14.98 o                         
  -6   3   9       6397.53       6388.61        75.67 o                         
  -5   3   9       1704.20       1756.60        29.42 o                         
  -4   3   9        999.91        980.97        20.32 o                         
  -3   3   9       2371.22       2389.54        27.40 o                         
  -2   3   9         45.85         68.73        11.19 o                         
  -1   3   9       5792.39       5786.87        59.64 o                         
   0   3   9      10718.25      10884.98        78.11 o                         
   1   3   9       7473.59       7578.80        59.05 o                         
   2   3   9       6801.31       6733.53        54.59 o                         
   3   3   9       5511.03       5595.94        42.60 o                         
   4   3   9      16254.21      16171.40       104.49 o                         
   5   3   9          1.94         22.74         9.40 o                         
   6   3   9      16053.00      15967.69       119.07 o                         
   7   3   9         13.36         24.91        12.23 o                         
   8   3   9       6307.09       6121.01        80.34 o                         
   9   3   9       1055.57       1007.80        32.90 o                         
  10   3   9       1572.91       1589.01        44.01 o                         
  11   3   9       1528.15       1455.11        54.53 o                         
  12   3   9          8.36        -23.03        39.72 o                         
  13   3   9        871.00       1013.85        84.81 o                         
  14   3   9        884.17        991.87       141.70 o                         
  15   3   9        287.97        296.34       114.95 o                         
 -15   4   9          5.32         52.77        71.33 o                         
 -14   4   9       3161.99       3192.51       113.50 o                         
 -13   4   9         58.76         19.27        51.84 o                         
 -12   4   9       2577.65       2609.45        81.47 o                         
 -11   4   9          1.52         36.53        40.73 o                         
 -10   4   9        807.33        834.89        38.15 o                         
  -9   4   9          2.28         14.27        23.09 o                         
  -8   4   9        285.53        327.24        27.94 o                         
  -7   4   9         98.81        136.41        16.35 o                         
  -6   4   9       3785.41       3720.07        47.00 o                         
  -5   4   9        565.39        557.79        20.33 o                         
  -4   4   9      14620.53      14609.32       125.57 o                         
  -3   4   9          0.55         22.26        14.06 o                         
  -2   4   9      34157.19      34973.36       257.31 o                         
  -1   4   9        331.09        321.36        16.98 o                         
   0   4   9      27194.42      27078.38       182.90 o                         
   1   4   9        127.92        146.29        10.73 o                         
   2   4   9       9839.23       9977.26        75.64 o                         
   3   4   9       1797.98       1758.62        26.02 o                         
   4   4   9         13.82         28.36        10.07 o                         
   5   4   9        401.86        433.40        14.01 o                         
   6   4   9       1839.02       1808.49        35.67 o                         
   7   4   9        994.32       1013.93        32.97 o                         
   8   4   9       4491.13       4374.12        66.23 o                         
   9   4   9        277.89        348.35        28.60 o                         
  10   4   9       5715.09       5728.21       111.87 o                         
  11   4   9         29.85         62.68        40.23 o                         
  12   4   9       6614.86       6660.89       138.20 o                         
  13   4   9         11.93         -7.80        65.25 o                         
  14   4   9       2864.84       2781.25       164.82 o                         
  15   4   9          4.73        148.73       178.48 o                         
 -14   5   9         83.54         -4.78        60.32 o                         
 -13   5   9         55.32        164.42        57.52 o                         
 -12   5   9       2207.22       2063.99        96.76 o                         
 -11   5   9          1.47         45.84        37.83 o                         
 -10   5   9       5719.57       5502.90        85.59 o                         
  -9   5   9         80.24         64.93        20.95 o                         
  -8   5   9      12938.54      12506.01       114.09 o                         
  -7   5   9        582.96        575.29        32.94 o                         
  -6   5   9      11485.57      11284.99       100.87 o                         
  -5   5   9       2917.75       2897.66        43.69 o                         
  -4   5   9       5365.36       5281.36        52.96 o                         
  -3   5   9       1460.30       1431.63        23.51 o                         
  -2   5   9        156.32        193.82        15.34 o                         
  -1   5   9       5422.64       5461.96        45.87 o                         
   0   5   9        199.59        200.89        11.31 o                         
   1   5   9         13.53         19.76        11.97 o                         
   2   5   9       4668.68       4693.14        48.40 o                         
   3   5   9        118.97        153.44        11.42 o                         
   4   5   9       8083.22       8021.50        72.45 o                         
   5   5   9        292.18        323.86        19.09 o                         
   6   5   9       9733.88       9530.29        86.82 o                         
   7   5   9        280.03        329.04        23.30 o                         
   8   5   9       5621.87       5395.37        69.79 o                         
   9   5   9        171.04        172.22        28.13 o                         
  10   5   9        372.56        375.31        43.22 o                         
  11   5   9        379.64        378.11        59.62 o                         
  12   5   9        356.46        517.13        62.81 o                         
  13   5   9        233.45        275.83        80.64 o                         
  14   5   9        984.70       1094.10       110.32 o                         
 -14   6   9       1458.56       1630.68       142.90 o                         
 -13   6   9        325.83        335.69        60.40 o                         
 -12   6   9       1738.74       1957.14       105.92 o                         
 -11   6   9        970.31       1010.61        65.57 o                         
 -10   6   9        403.82        536.80        43.75 o                         
  -9   6   9       2283.37       2254.76        52.74 o                         
  -8   6   9         31.38         31.60        28.83 o                         
  -7   6   9       1605.39       1540.34        38.08 o                         
  -6   6   9         66.30         79.66        20.84 o                         
  -5   6   9       2282.66       2250.87        39.74 o                         
  -4   6   9       8333.44       8347.24        78.39 o                         
  -3   6   9        145.10        161.70        13.18 o                         
  -2   6   9       5622.49       5841.89        56.08 o                         
  -1   6   9        279.90        300.65        13.85 o                         
   0   6   9      10566.42      10551.07        80.01 o                         
   1   6   9       2407.57       2372.89        33.67 o                         
   2   6   9       5523.68       5558.10        54.33 o                         
   3   6   9       3450.19       3355.92        38.18 o                         
   4   6   9         71.12         90.56        17.95 o                         
   5   6   9       2385.46       2377.26        38.43 o                         
   6   6   9        850.89        807.86        31.06 o                         
   7   6   9       2674.41       2600.71        49.12 o                         
   8   6   9       3181.46       3057.22        54.24 o                         
   9   6   9       1440.61       1470.50        73.17 o                         
  10   6   9       3748.98       3762.08       129.82 o                         
  11   6   9         14.87         -4.88        93.80 o                         
  12   6   9       3370.92       3135.06       126.93 o                         
  13   6   9        107.67        -82.08        82.08 o                         
  14   6   9       1162.84       1078.95       118.34 o                         
 -13   7   9       1701.00       1929.74       178.08 o                         
 -12   7   9        293.88        323.50        66.09 o                         
 -11   7   9       1875.31       1853.92       100.76 o                         
 -10   7   9       1077.08       1067.95        67.70 o                         
  -9   7   9         42.08         57.03        28.12 o                         
  -8   7   9       2038.23       1929.65        51.09 o                         
  -7   7   9         11.66         26.88        19.75 o                         
  -6   7   9       1914.45       1961.90        39.56 o                         
  -5   7   9       2382.00       2388.99        45.59 o                         
  -4   7   9        852.76        913.81        27.89 o                         
  -3   7   9       6499.64       6320.70        68.95 o                         
  -2   7   9         28.23         40.46        13.38 o                         
  -1   7   9      10970.05      10728.16        89.93 o                         
   0   7   9        353.35        348.07        18.29 o                         
   1   7   9       5536.11       5507.86        56.06 o                         
   2   7   9       1668.88       1705.99        29.94 o                         
   3   7   9       1099.69       1118.84        32.51 o                         
   4   7   9       4810.84       4772.98        64.68 o                         
   5   7   9        246.57        286.18        29.62 o                         
   6   7   9       2916.85       2870.71        48.99 o                         
   7   7   9        296.19        320.58        24.14 o                         
   8   7   9       2079.60       1974.83        62.35 o                         
   9   7   9       2225.18       2242.89        86.80 o                         
  10   7   9        306.87        345.43       121.50 o                         
  11   7   9       1982.29       2119.07       111.48 o                         
  12   7   9         10.77         77.00        69.66 o                         
  13   7   9       1156.97       1139.92       115.65 o                         
 -13   8   9        307.85        431.12       101.67 o                         
 -12   8   9        233.29        161.92        81.20 o                         
 -11   8   9       1823.77       1935.41       108.65 o                         
 -10   8   9        155.68        203.36        45.93 o                         
  -9   8   9       4006.85       3849.54        96.51 o                         
  -8   8   9         93.79         69.32        33.11 o                         
  -7   8   9       3951.17       3911.38        63.02 o                         
  -6   8   9        126.65        155.24        21.17 o                         
  -5   8   9       6227.03       6106.60        77.15 o                         
  -4   8   9        205.70        274.29        23.41 o                         
  -3   8   9        859.89        856.82        32.04 o                         
  -2   8   9        400.82        390.44        21.85 o                         
  -1   8   9        169.35        172.05        16.74 o                         
   0   8   9       1232.13       1223.69        33.44 o                         
   1   8   9       2533.32       2538.76        39.92 o                         
   2   8   9       1301.96       1256.43        31.88 o                         
   3   8   9       5253.05       5061.62        96.96 o                         
   4   8   9        659.68        637.42        28.43 o                         
   5   8   9       8011.45       7858.08       109.62 o                         
   6   8   9        133.69         93.04        23.68 o                         
   7   8   9       5972.36       5876.07        93.04 o                         
   8   8   9         63.19         64.21        46.96 o                         
   9   8   9       1841.13       1804.40        97.01 o                         
  10   8   9        167.71        237.82        60.10 o                         
  11   8   9          2.69         89.74        68.27 o                         
  12   8   9        156.07        240.15        79.88 o                         
 -12   9   9        119.04        257.13        95.60 o                         
 -11   9   9       1054.39       1260.41       179.89 o                         
 -10   9   9         94.14         65.81        56.08 o                         
  -9   9   9         66.54         23.49        44.45 o                         
  -8   9   9         19.96        -18.36        45.71 o                         
  -7   9   9        195.05        167.14        32.98 o                         
  -6   9   9         96.68        119.19        36.07 o                         
  -5   9   9       2428.97       2377.68        52.04 o                         
  -4   9   9        184.49        201.26        24.97 o                         
  -3   9   9       5491.99       5429.60        72.41 o                         
  -2   9   9         25.68         23.19        19.90 o                         
  -1   9   9       9385.14       9180.73        93.44 o                         
   0   9   9          9.65         31.46        18.92 o                         
   1   9   9       4767.05       4817.48        63.21 o                         
   2   9   9         29.33         43.73        20.48 o                         
   3   9   9       2011.42       2008.29        48.62 o                         
   4   9   9        206.11        246.71        27.64 o                         
   5   9   9         78.85         52.91        25.44 o                         
   6   9   9          0.90         10.12        29.89 o                         
   7   9   9        620.56        482.67        59.71 o                         
   8   9   9          4.92        -49.08        49.08 o                         
   9   9   9       2976.35       3124.51       119.17 o                         
  10   9   9         22.95         51.09        65.58 o                         
  11   9   9       3380.72       3544.93       157.34 o                         
  12   9   9         93.41        115.15       290.58 o                         
 -11  10   9        790.49        820.05       103.85 o                         
 -10  10   9         22.94        205.42        87.77 o                         
  -9  10   9       2223.75       2188.23       132.46 o                         
  -8  10   9         27.87         -7.73        53.20 o                         
  -7  10   9       4088.28       4132.89       112.36 o                         
  -6  10   9        288.88        385.07        48.46 o                         
  -5  10   9       2860.49       2831.43        62.50 o                         
  -4  10   9       1276.41       1259.69        47.27 o                         
  -3  10   9        290.55        379.73        31.19 o                         
  -2  10   9       2331.14       2219.07        56.05 o                         
  -1  10   9         65.00         57.08        22.76 o                         
   0  10   9        524.68        520.83        31.24 o                         
   1  10   9       1311.30       1380.26        49.97 o                         
   2  10   9        543.21        539.74        37.31 o                         
   3  10   9       4707.14       4608.75        78.71 o                         
   4  10   9         11.14         89.79        38.88 o                         
   5  10   9       5632.71       5644.35       146.37 o                         
   6  10   9         43.69         61.34        53.54 o                         
   7  10   9       2377.93       2330.62       105.42 o                         
   8  10   9        629.00        662.52        69.61 o                         
   9  10   9        899.69        803.57        93.90 o                         
  10  10   9        614.89        726.69        88.09 o                         
  11  10   9         38.34        103.10       131.50 o                         
  -9  11   9         32.51         86.94        79.52 o                         
  -8  11   9       1488.91       1494.16        94.77 o                         
  -7  11   9        303.58        330.64        57.44 o                         
  -6  11   9       1059.88       1174.06        78.32 o                         
  -5  11   9        977.76       1001.33        61.84 o                         
  -4  11   9        765.96        841.10        56.42 o                         
  -3  11   9       1489.98       1564.33        62.65 o                         
  -2  11   9         27.29         47.71        30.65 o                         
  -1  11   9       1325.68       1374.92        69.77 o                         
   0  11   9        511.74        576.72        42.09 o                         
   1  11   9       1506.17       1600.62        53.55 o                         
   2  11   9       1886.68       1903.03       119.58 o                         
   3  11   9        373.96        437.45        45.38 o                         
   4  11   9       2304.15       2241.84       130.32 o                         
   5  11   9         35.98         17.34        51.88 o                         
   6  11   9       2155.02       2228.28       158.38 o                         
   7  11   9        365.85        464.87        74.10 o                         
   8  11   9       1284.12       1344.24        90.67 o                         
   9  11   9       1024.01        953.85        92.64 o                         
  -8  12   9          0.61        -22.94        80.64 o                         
  -7  12   9        201.54        293.46       107.01 o                         
  -6  12   9        246.41        271.63        95.66 o                         
  -5  12   9        224.64        335.51        55.46 o                         
  -4  12   9       2137.70       2277.60        91.22 o                         
  -3  12   9        114.30        114.06        44.26 o                         
  -2  12   9       2760.11       2767.35        87.82 o                         
  -1  12   9          3.48        -24.14        37.29 o                         
   0  12   9       2512.14       2650.76        95.46 o                         
   1  12   9        502.99        597.66        85.40 o                         
   2  12   9       1905.50       1929.54        99.31 o                         
   3  12   9        361.98        307.76        59.86 o                         
   4  12   9        203.61        159.84        60.41 o                         
   5  12   9        375.15        378.37        86.75 o                         
   6  12   9         58.48         23.24        70.51 o                         
   7  12   9        239.89        399.52        94.57 o                         
   8  12   9        586.85        726.26        94.02 o                         
  -6  13   9       1231.60       1394.62       116.07 o                         
  -5  13   9         37.27        118.70        71.49 o                         
  -4  13   9        494.53        584.28        98.33 o                         
  -3  13   9          4.18         83.54        56.23 o                         
  -2  13   9          0.48        -67.97        67.97 o                         
  -1  13   9          0.11        157.82       104.42 o                         
   0  13   9        384.13        443.73        84.28 o                         
   1  13   9          1.13          7.94        69.27 o                         
   2  13   9       1602.64       1740.86       109.12 o                         
   3  13   9          6.71        -15.23        71.00 o                         
   4  13   9       2339.77       2234.83       124.07 o                         
   5  13   9         73.04         55.03       107.56 o                         
   6  13   9       2150.82       2222.27       137.66 o                         
  -2  14   9       1481.73       1216.53       150.37 o                         
  -1  14   9          0.36         33.56       178.48 o                         
   0  14   9       1649.92       1626.31       120.98 o                         
   1  14   9         18.76         98.00       253.23 o                         
   2  14   9        474.67        296.01       214.38 o                         
 -14   0  10       2376.89       2582.99       226.39 o                         
 -12   0  10       1381.07       1479.59        96.19 o                         
 -10   0  10        265.43        191.87        43.96 o                         
  -8   0  10       2528.12       2356.94       134.74 o                         
  -6   0  10      10470.96      10694.87       190.20 o                         
  -4   0  10      25630.06      26524.30       232.42 o                         
  -2   0  10      36419.39      36588.14       310.76 o                         
   0   0  10      17523.58      17666.31       159.36 o                         
   2   0  10         48.80         50.36        11.74 o                         
   4   0  10          9.32          7.42        11.46 o                         
   6   0  10       9645.47       9435.72       110.15 o                         
   8   0  10       9353.82       9150.56       113.88 o                         
  10   0  10      10203.44      10030.54       144.90 o                         
  12   0  10       6951.63       6789.38       160.11 o                         
  14   0  10       1399.02       1557.48       134.10 o                         
 -15   1  10        513.44        670.71        63.87 o                         
 -14   1  10        787.86        818.49        61.48 o                         
 -13   1  10        564.31        677.91        49.15 o                         
 -12   1  10       5728.19       5490.90       111.37 o                         
 -11   1  10         92.89         37.72        31.92 o                         
 -10   1  10       8131.66       8041.78        90.69 o                         
  -9   1  10        117.41        107.47        20.38 o                         
  -8   1  10      10453.12      10296.78       104.45 o                         
  -7   1  10        288.26        273.10        17.05 o                         
  -6   1  10       7265.11       7383.49        84.12 o                         
  -5   1  10        716.09        710.80        22.50 o                         
  -4   1  10       1051.06       1112.08        20.63 o                         
  -3   1  10       4209.28       4411.38        41.63 o                         
  -2   1  10         14.92         40.25        12.72 o                         
  -1   1  10       6261.11       6371.37        55.11 o                         
   0   1  10      14085.54      14306.47       102.90 o                         
   1   1  10        156.81        212.04         9.01 o                         
   2   1  10      16585.20      16844.22       106.23 o                         
   3   1  10         11.76         23.95         8.03 o                         
   4   1  10      16764.66      17213.94       111.27 o                         
   5   1  10          9.64         33.51         9.58 o                         
   6   1  10       7975.83       8064.46        70.53 o                         
   7   1  10        582.25        628.69        23.92 o                         
   8   1  10       3080.18       3094.64        44.33 o                         
   9   1  10       1357.08       1431.08        36.94 o                         
  10   1  10        767.19        816.91        31.90 o                         
  11   1  10        706.29        775.42        40.11 o                         
  12   1  10        756.56        833.83        46.54 o                         
  13   1  10        238.81        273.69        55.43 o                         
  14   1  10       2356.73       2512.64       121.12 o                         
  15   1  10         70.21        117.88       115.62 o                         
 -15   2  10         94.75        194.01        66.19 o                         
 -14   2  10       1196.48       1438.22       150.80 o                         
 -13   2  10       1273.98       1294.96        81.56 o                         
 -12   2  10        378.77        336.93        43.57 o                         
 -11   2  10       4351.80       4339.95        90.61 o                         
 -10   2  10        168.38        187.87        25.49 o                         
  -9   2  10       4054.39       4023.06        63.15 o                         
  -8   2  10       1264.96       1201.43        36.26 o                         
  -7   2  10       4104.75       4052.62        56.03 o                         
  -6   2  10       2686.75       2682.08        42.44 o                         
  -5   2  10        736.13        707.86        22.85 o                         
  -4   2  10       8859.28       8746.45        70.95 o                         
  -3   2  10          8.53         27.86         8.53 o                         
  -2   2  10      11805.66      12106.42        86.43 o                         
  -1   2  10         40.68         40.85         7.69 o                         
   0   2  10       4211.38       4071.33        39.27 o                         
   1   2  10       9420.54       9611.90        72.43 o                         
   2   2  10         11.21         29.73        11.38 o                         
   3   2  10       8373.24       8265.93        59.82 o                         
   4   2  10        233.91        202.17        13.29 o                         
   5   2  10       8793.59       8787.31        70.30 o                         
   6   2  10       2889.05       2885.56        36.51 o                         
   7   2  10       5357.25       5351.23        55.51 o                         
   8   2  10       4757.49       4637.61        62.66 o                         
   9   2  10        224.67        239.42        29.84 o                         
  10   2  10       6324.14       6141.02        83.98 o                         
  11   2  10          4.81         52.99        28.98 o                         
  12   2  10       3328.04       3275.16        76.14 o                         
  13   2  10        749.84        725.04        63.53 o                         
  14   2  10        242.82        399.17        72.84 o                         
  15   2  10       1073.76       1205.67       128.48 o                         
 -15   3  10       2274.42       2520.02       122.03 o                         
 -14   3  10         20.94         35.42        55.05 o                         
 -13   3  10       1299.76       1358.61        65.70 o                         
 -12   3  10        362.02        419.07        45.86 o                         
 -11   3  10        397.04        448.04        46.49 o                         
 -10   3  10       1262.45       1283.70        46.43 o                         
  -9   3  10         67.40         48.73        23.24 o                         
  -8   3  10       1551.16       1666.93        39.91 o                         
  -7   3  10       4660.21       4592.23        61.30 o                         
  -6   3  10        240.12        270.91        18.02 o                         
  -5   3  10       2558.84       2638.83        38.41 o                         
  -4   3  10         85.46         91.86        12.50 o                         
  -3   3  10      24047.97      24156.08       174.84 o                         
  -2   3  10        411.05        415.90        19.66 o                         
  -1   3  10      15287.83      15412.41       131.31 o                         
   0   3  10       2315.07       2311.82        27.21 o                         
   1   3  10       1458.13       1476.48        22.60 o                         
   2   3  10      10718.21      10800.76        77.73 o                         
   3   3  10         36.21         56.31         8.44 o                         
   4   3  10       5161.66       5128.08        45.01 o                         
   5   3  10       2119.23       2128.48        31.43 o                         
   6   3  10       1972.03       1848.65        30.85 o                         
   7   3  10       5307.39       5172.47        55.31 o                         
   8   3  10        995.44        969.76        32.41 o                         
   9   3  10       5287.24       5240.22        79.52 o                         
  10   3  10         17.09          5.71        24.89 o                         
  11   3  10       4458.38       4502.89        81.17 o                         
  12   3  10         98.66         85.81        48.05 o                         
  13   3  10       1344.97       1498.26        98.23 o                         
  14   3  10        358.85        448.95        90.81 o                         
  15   3  10        187.28        156.38       173.16 o                         
 -14   4  10         66.48        115.76        58.58 o                         
 -13   4  10       2538.31       2763.08       100.26 o                         
 -12   4  10        119.30         88.22        46.05 o                         
 -11   4  10       5992.81       5861.84       118.02 o                         
 -10   4  10          7.12          3.86        26.95 o                         
  -9   4  10       6978.19       6834.41        79.19 o                         
  -8   4  10          1.90          0.88        17.48 o                         
  -7   4  10       6903.95       6827.62        72.44 o                         
  -6   4  10         26.40         57.15        16.36 o                         
  -5   4  10       2620.50       2585.04        43.76 o                         
  -4   4  10        647.10        644.74        21.27 o                         
  -3   4  10       1551.01       1522.48        33.26 o                         
  -2   4  10        540.35        554.64        22.06 o                         
  -1   4  10        630.18        645.99        24.74 o                         
   0   4  10         90.88        119.73        10.36 o                         
   1   4  10      11692.86      11572.79        89.06 o                         
   2   4  10        811.54        805.87        19.48 o                         
   3   4  10      13754.14      13838.54       103.98 o                         
   4   4  10        428.07        428.67        18.11 o                         
   5   4  10      11172.62      11067.83        84.25 o                         
   6   4  10         74.80         64.18        11.40 o                         
   7   4  10       6405.12       6346.68        75.12 o                         
   8   4  10          4.63         25.20        22.18 o                         
   9   4  10         17.53         68.31        26.50 o                         
  10   4  10        234.88        238.72        41.88 o                         
  11   4  10        408.55        442.21        49.92 o                         
  12   4  10         49.67        151.56        65.51 o                         
  13   4  10       2581.74       2770.23       143.09 o                         
  14   4  10          0.51        106.98       119.78 o                         
 -14   5  10        252.34        104.84        64.55 o                         
 -13   5  10        980.93        910.98        88.78 o                         
 -12   5  10         57.42         68.17        51.11 o                         
 -11   5  10        244.55        291.43        46.07 o                         
 -10   5  10        367.65        374.15        37.21 o                         
  -9   5  10        130.45        141.49        23.70 o                         
  -8   5  10        718.88        692.97        34.45 o                         
  -7   5  10       5876.09       5784.23        71.48 o                         
  -6   5  10         45.11         66.24        15.89 o                         
  -5   5  10       7430.19       7400.59        73.28 o                         
  -4   5  10         52.77         63.14        13.44 o                         
  -3   5  10      21116.63      21430.43       179.65 o                         
  -2   5  10         82.76        113.28        17.77 o                         
  -1   5  10      13603.21      13472.60       121.07 o                         
   0   5  10        251.00        245.20        13.66 o                         
   1   5  10       2665.00       2624.37        35.04 o                         
   2   5  10        573.32        627.15        20.36 o                         
   3   5  10         44.15         73.21        14.16 o                         
   4   5  10        378.62        393.01        17.35 o                         
   5   5  10       5536.63       5354.49        58.15 o                         
   6   5  10        239.71        221.18        18.92 o                         
   7   5  10       7142.06       6845.54        79.04 o                         
   8   5  10         54.14         69.81        23.39 o                         
   9   5  10       8048.79       7943.34       119.95 o                         
  10   5  10         22.61         38.15        47.76 o                         
  11   5  10       6503.08       6557.35       155.04 o                         
  12   5  10        115.30        237.14        62.29 o                         
  13   5  10       2187.28       2460.90       286.53 o                         
  14   5  10        164.98        424.83       128.17 o                         
 -14   6  10        413.20        479.76        85.11 o                         
 -13   6  10        772.85        816.72        80.18 o                         
 -12   6  10        312.00        461.41        65.00 o                         
 -11   6  10       4211.76       4208.86       120.11 o                         
 -10   6  10         43.76          8.08        33.85 o                         
  -9   6  10       3580.52       3462.01        64.45 o                         
  -8   6  10         19.15         28.82        26.10 o                         
  -7   6  10       3937.97       3895.09        56.02 o                         
  -6   6  10       1859.55       1811.75        38.09 o                         
  -5   6  10       1136.39       1110.68        30.77 o                         
  -4   6  10       3981.04       3946.02        48.94 o                         
  -3   6  10       1045.39       1000.84        28.09 o                         
  -2   6  10       2583.84       2541.09        42.02 o                         
  -1   6  10        928.31        933.16        21.42 o                         
   0   6  10       2827.56       2726.75        35.22 o                         
   1   6  10       8098.87       7799.55        70.32 o                         
   2   6  10        100.72        102.02        13.05 o                         
   3   6  10      11763.02      11532.86        91.13 o                         
   4   6  10         27.95         38.50        19.76 o                         
   5   6  10       7508.33       7449.63        75.80 o                         
   6   6  10       1295.39       1248.49        35.83 o                         
   7   6  10       3939.33       3781.44        58.25 o                         
   8   6  10       1635.67       1532.60        56.06 o                         
   9   6  10        236.60        229.49        36.84 o                         
  10   6  10       1430.68       1484.39        82.03 o                         
  11   6  10        373.30        522.00        95.34 o                         
  12   6  10        686.53        820.00        83.86 o                         
  13   6  10        776.04       1004.29       103.72 o                         
 -13   7  10        300.83        213.50       133.42 o                         
 -12   7  10       1738.76       1583.60       106.67 o                         
 -11   7  10         76.85        153.79        55.20 o                         
 -10   7  10       3400.62       3302.56        94.26 o                         
  -9   7  10        130.40        127.37        30.93 o                         
  -8   7  10       3356.33       3199.83        69.35 o                         
  -7   7  10       1015.08        998.46        38.55 o                         
  -6   7  10       2156.91       2133.99        42.90 o                         
  -5   7  10       1900.01       1885.86        40.03 o                         
  -4   7  10          2.52         13.58        15.14 o                         
  -3   7  10       8630.67       8492.10        85.74 o                         
  -2   7  10        398.98        403.93        26.92 o                         
  -1   7  10       4580.05       4522.52        51.09 o                         
   0   7  10       3128.93       3179.00        42.21 o                         
   1   7  10        614.82        623.36        23.02 o                         
   2   7  10       6040.35       5969.14        60.22 o                         
   3   7  10        427.18        437.85        23.65 o                         
   4   7  10      12083.65      11770.29       120.37 o                         
   5   7  10        467.31        511.50        34.13 o                         
   6   7  10       3736.06       3512.67        54.31 o                         
   7   7  10        757.58        765.50        53.04 o                         
   8   7  10       1788.74       1766.80        63.19 o                         
   9   7  10       1884.43       1823.98        90.14 o                         
  10   7  10         16.22         80.66        53.16 o                         
  11   7  10       1481.84       1752.42       101.44 o                         
  12   7  10        116.34         90.52        84.03 o                         
  13   7  10        342.48        415.58       102.85 o                         
 -12   8  10        876.82        904.92        98.52 o                         
 -11   8  10        216.73        157.02        65.92 o                         
 -10   8  10          7.96         47.85        46.39 o                         
  -9   8  10        244.87        203.38        45.53 o                         
  -8   8  10        569.02        596.88        42.21 o                         
  -7   8  10         17.70         26.77        24.39 o                         
  -6   8  10       2602.60       2634.90        53.54 o                         
  -5   8  10        114.77        128.19        20.61 o                         
  -4   8  10       8687.07       8661.19        90.24 o                         
  -3   8  10         20.17         20.76        22.86 o                         
  -2   8  10       6721.50       6667.01        82.86 o                         
  -1   8  10         38.01         63.64        16.02 o                         
   0   8  10       3267.71       3129.27        46.93 o                         
   1   8  10        623.33        688.08        36.20 o                         
   2   8  10       1597.74       1508.74        33.61 o                         
   3   8  10        532.68        615.15        30.92 o                         
   4   8  10         71.52         77.61        22.52 o                         
   5   8  10        257.86        345.80        29.15 o                         
   6   8  10       3491.47       3477.19        80.09 o                         
   7   8  10        176.40        215.71        33.11 o                         
   8   8  10       3066.76       3120.51        98.84 o                         
   9   8  10         14.81        -65.31        65.31 o                         
  10   8  10       3580.36       3741.38       130.44 o                         
  11   8  10          8.16         38.29        91.74 o                         
  12   8  10       2299.13       2421.94       160.42 o                         
 -11   9  10          6.90        -47.03        87.62 o                         
 -10   9  10       2670.80       2436.46       112.79 o                         
  -9   9  10          7.96         61.29        47.23 o                         
  -8   9  10       2941.24       3039.93        91.43 o                         
  -7   9  10        246.17        244.51        36.19 o                         
  -6   9  10       2068.44       1895.47        58.56 o                         
  -5   9  10        222.77        244.23        27.78 o                         
  -4   9  10        109.72        103.97        22.92 o                         
  -3   9  10        103.14        126.68        22.54 o                         
  -2   9  10        883.75        855.80        41.19 o                         
  -1   9  10          8.76         66.79        20.40 o                         
   0   9  10       3515.42       3435.54        52.80 o                         
   1   9  10        111.68         88.66        22.71 o                         
   2   9  10       6759.56       6573.97        73.26 o                         
   3   9  10         58.60         28.63        24.65 o                         
   4   9  10       6779.77       6438.78        92.84 o                         
   5   9  10        197.16        171.83        30.08 o                         
   6   9  10       3259.94       3233.13       146.99 o                         
   7   9  10        223.69        338.85        53.06 o                         
   8   9  10       1010.65       1077.52        74.85 o                         
   9   9  10        144.22        289.66        93.89 o                         
  10   9  10        119.39        118.85        72.90 o                         
  11   9  10         33.81        -47.48        90.58 o                         
 -10  10  10          2.12        -78.86        78.86 o                         
  -9  10  10        587.42        642.57        93.17 o                         
  -8  10  10       1294.96       1326.98        79.27 o                         
  -7  10  10        246.09        228.13        57.37 o                         
  -6  10  10       2020.84       2140.26        67.16 o                         
  -5  10  10        161.99        215.27        30.49 o                         
  -4  10  10       3949.50       3893.02        69.43 o                         
  -3  10  10        153.22        193.54        29.67 o                         
  -2  10  10       4215.28       4141.59        72.44 o                         
  -1  10  10        233.78        308.52        26.75 o                         
   0  10  10       2459.44       2401.83        53.27 o                         
   1  10  10        410.71        446.39        33.18 o                         
   2  10  10        302.49        369.41        27.34 o                         
   3  10  10       1531.40       1525.59        57.69 o                         
   4  10  10         92.88        120.23        34.94 o                         
   5  10  10        909.01        931.28        63.16 o                         
   6  10  10       1487.03       1435.91       104.82 o                         
   7  10  10        122.84        284.76        70.34 o                         
   8  10  10       1903.77       2051.87       114.52 o                         
   9  10  10          4.76         85.10       101.32 o                         
  10  10  10       2709.06       3117.08       392.11 o                         
  -9  11  10         39.16         64.18        84.29 o                         
  -8  11  10       1334.86       1570.42        98.64 o                         
  -7  11  10        645.87        610.09        83.97 o                         
  -6  11  10        804.02        941.76        70.08 o                         
  -5  11  10       1143.52       1239.25        64.65 o                         
  -4  11  10         99.48         64.73        37.24 o                         
  -3  11  10       2974.94       2833.93        74.56 o                         
  -2  11  10         11.76         41.25        32.59 o                         
  -1  11  10       1071.94       1175.43        48.29 o                         
   0  11  10       1087.73       1117.03        68.97 o                         
   1  11  10        593.63        650.38        52.12 o                         
   2  11  10       2434.32       2376.46        84.94 o                         
   3  11  10          2.42         16.78        37.37 o                         
   4  11  10       1351.17       1399.41        91.35 o                         
   5  11  10        311.42        251.80        59.87 o                         
   6  11  10        686.35        713.31        74.22 o                         
   7  11  10       1015.56       1052.30        88.92 o                         
   8  11  10        191.38         60.43        73.62 o                         
   9  11  10        971.09       1106.99       121.16 o                         
  -7  12  10        995.25       1128.49        91.92 o                         
  -6  12  10        225.78        169.58        61.51 o                         
  -5  12  10        318.29        270.91        58.38 o                         
  -4  12  10        494.14        606.77        59.77 o                         
  -3  12  10        144.13        215.23        60.63 o                         
  -2  12  10        863.40        969.78        73.34 o                         
  -1  12  10        609.58        692.54        49.79 o                         
   0  12  10        236.33        269.36        48.45 o                         
   1  12  10       2297.93       2485.62       132.80 o                         
   2  12  10        134.74        208.56        56.08 o                         
   3  12  10       3275.83       3187.50       118.50 o                         
   4  12  10         80.72        199.85        63.73 o                         
   5  12  10       2206.23       1999.36       119.39 o                         
   6  12  10         55.69         94.31        73.79 o                         
   7  12  10        899.48       1021.05       136.45 o                         
  -5  13  10       1330.87       1381.85        93.69 o                         
  -4  13  10          0.69        -64.91        64.91 o                         
  -3  13  10       2367.21       2307.06       130.21 o                         
  -2  13  10          1.67         -9.26        66.30 o                         
  -1  13  10       2414.65       2473.52       124.47 o                         
   0  13  10          0.57        -54.20        82.26 o                         
   1  13  10        898.15       1146.13       137.59 o                         
   2  13  10         67.21        195.81       100.29 o                         
   3  13  10        110.64        334.10        94.99 o                         
   4  13  10          2.34        -75.73        75.73 o                         
   5  13  10        245.65        320.56       153.04 o                         
 -15   0  11       1011.37        891.20       109.35 o                         
 -13   0  11       4354.04       4239.57       179.77 o                         
 -11   0  11       4199.81       4243.33       143.81 o                         
  -9   0  11       2576.45       2597.58        77.94 o                         
  -7   0  11       2227.59       2281.32        61.64 o                         
  -5   0  11       1163.58       1207.77        29.07 o                         
  -3   0  11       8454.71       8389.15       107.28 o                         
  -1   0  11      10890.70      11177.83       107.29 o                         
   1   0  11      24504.46      25458.12       224.81 o                         
   3   0  11      26630.93      26636.22       237.82 o                         
   5   0  11      11751.50      12020.68       132.78 o                         
   7   0  11        376.64        335.63        25.47 o                         
   9   0  11        139.61        162.62        30.93 o                         
  11   0  11       2848.43       2846.65        98.42 o                         
  13   0  11       5219.04       5212.38       163.66 o                         
  15   0  11       3662.06       3852.20       310.22 o                         
 -15   1  11       1188.03       1335.32        77.08 o                         
 -14   1  11        254.14        202.37        51.39 o                         
 -13   1  11        232.30        321.84        49.01 o                         
 -12   1  11        426.82        459.44        46.82 o                         
 -11   1  11         88.87         91.00        33.08 o                         
 -10   1  11        385.09        391.21        32.09 o                         
  -9   1  11       1566.35       1540.73        46.36 o                         
  -8   1  11        177.61        175.61        30.97 o                         
  -7   1  11       8923.72       8815.37       106.53 o                         
  -6   1  11         20.53         22.75        15.04 o                         
  -5   1  11      17421.78      17650.08       157.08 o                         
  -4   1  11        639.54        696.95        20.15 o                         
  -3   1  11       7631.66       7335.49        61.34 o                         
  -2   1  11        981.76        992.45        19.73 o                         
  -1   1  11       3587.91       3445.06        37.19 o                         
   0   1  11        147.48        142.05         9.91 o                         
   1   1  11        489.12        491.88        16.12 o                         
   2   1  11       2445.22       2374.19        27.10 o                         
   3   1  11        600.49        578.13        21.14 o                         
   4   1  11       2032.29       2006.62        28.84 o                         
   5   1  11       6545.95       6348.50        56.37 o                         
   6   1  11       1756.83       1700.77        30.32 o                         
   7   1  11      14890.41      14501.54       124.76 o                         
   8   1  11         33.08         40.70        17.56 o                         
   9   1  11      11530.12      11211.58       102.70 o                         
  10   1  11        153.84        133.89        25.53 o                         
  11   1  11       2611.78       2465.66        65.97 o                         
  12   1  11        264.16        294.93        42.93 o                         
  13   1  11       1479.31       1568.74        78.47 o                         
  14   1  11        595.83        459.14        92.65 o                         
  15   1  11         86.04        298.24       167.81 o                         
 -15   2  11        710.18        824.17       104.70 o                         
 -14   2  11        778.41        870.73        60.20 o                         
 -13   2  11       1716.25       1810.99        76.61 o                         
 -12   2  11         18.78         11.03        39.47 o                         
 -11   2  11       4049.33       4234.21       104.45 o                         
 -10   2  11         45.48         62.10        26.30 o                         
  -9   2  11       3889.69       3876.31        67.92 o                         
  -8   2  11        607.19        664.08        31.08 o                         
  -7   2  11       1666.02       1611.80        37.19 o                         
  -6   2  11       4647.30       4732.99        59.86 o                         
  -5   2  11          1.36         -2.53        14.87 o                         
  -4   2  11       4673.78       4695.67        54.68 o                         
  -3   2  11        944.54        879.94        20.72 o                         
  -2   2  11       1209.88       1208.82        20.59 o                         
  -1   2  11       7691.72       7862.55        64.47 o                         
   0   2  11       1031.48        999.26        20.24 o                         
   1   2  11      11661.05      11475.87        88.16 o                         
   2   2  11        374.56        413.37        15.76 o                         
   3   2  11      12929.79      13034.72        91.14 o                         
   4   2  11        780.99        747.04        20.05 o                         
   5   2  11       7089.35       7112.82        65.92 o                         
   6   2  11       4212.35       4203.22        48.64 o                         
   7   2  11        480.11        485.15        27.99 o                         
   8   2  11       4812.38       4719.03        57.11 o                         
   9   2  11          3.53        -20.44        20.44 o                         
  10   2  11       1895.46       1920.19        55.22 o                         
  11   2  11       1114.60       1205.24        50.68 o                         
  12   2  11       1112.31       1223.10        62.33 o                         
  13   2  11       1372.79       1521.50        82.41 o                         
  14   2  11         37.40         47.95       122.08 o                         
 -14   3  11       1687.25       1554.20        84.88 o                         
 -13   3  11        295.44        337.31        47.49 o                         
 -12   3  11       3733.15       3701.37       203.63 o                         
 -11   3  11          1.20         92.92        37.92 o                         
 -10   3  11       3868.40       3877.34        77.06 o                         
  -9   3  11        740.01        737.15        31.90 o                         
  -8   3  11       2213.79       2168.04        46.88 o                         
  -7   3  11       1986.23       2005.99        41.90 o                         
  -6   3  11         10.87         29.98        13.77 o                         
  -5   3  11       2551.51       2525.89        38.88 o                         
  -4   3  11        318.50        317.99        16.29 o                         
  -3   3  11       5654.22       5675.35        58.33 o                         
  -2   3  11       4349.48       4444.67        54.14 o                         
  -1   3  11       3441.17       3510.83        42.58 o                         
   0   3  11       6244.67       6274.39        58.00 o                         
   1   3  11         72.81         81.65        10.70 o                         
   2   3  11      16661.23      16998.36       118.98 o                         
   3   3  11         47.37         34.16        11.30 o                         
   4   3  11      11935.56      12004.81        93.17 o                         
   5   3  11        372.54        382.49        29.05 o                         
   6   3  11       5969.92       5781.19        59.29 o                         
   7   3  11       1332.86       1316.71        32.15 o                         
   8   3  11        384.01        402.28        26.84 o                         
   9   3  11       2322.02       2277.35        52.69 o                         
  10   3  11        731.61        821.92        44.84 o                         
  11   3  11        563.95        637.32        54.33 o                         
  12   3  11       2419.39       2405.85       111.72 o                         
  13   3  11        102.50        174.09        77.63 o                         
  14   3  11       2773.44       2831.47       165.84 o                         
 -14   4  11        913.12       1065.00        77.77 o                         
 -13   4  11          5.52         20.79        59.99 o                         
 -12   4  11         16.50         -1.94        47.73 o                         
 -11   4  11        269.56        336.88        45.15 o                         
 -10   4  11        178.55        183.34        31.10 o                         
  -9   4  11        408.27        481.29        36.16 o                         
  -8   4  11       3779.61       3661.88        60.22 o                         
  -7   4  11        114.22        107.08        18.86 o                         
  -6   4  11      15882.69      15595.01       145.91 o                         
  -5   4  11        589.37        528.10        23.39 o                         
  -4   4  11      14678.60      14697.51       127.94 o                         
  -3   4  11        128.66        157.58        19.06 o                         
  -2   4  11       9361.60       9190.42        96.34 o                         
  -1   4  11         82.73         96.40        16.22 o                         
   0   4  11       3987.86       3910.62        44.44 o                         
   1   4  11        263.42        300.83        14.76 o                         
   2   4  11        375.31        395.29        19.01 o                         
   3   4  11        313.85        292.55        15.22 o                         
   4   4  11       2715.70       2670.48        33.27 o                         
   5   4  11         31.06         70.37        12.47 o                         
   6   4  11      10275.81       9853.08        84.55 o                         
   7   4  11        213.66        240.15        16.35 o                         
   8   4  11       9062.59       8810.54       217.96 o                         
   9   4  11          7.93         40.10        33.31 o                         
  10   4  11       5635.02       5672.63       136.11 o                         
  11   4  11          6.87         -5.16        48.95 o                         
  12   4  11       1797.04       1909.87       122.30 o                         
  13   4  11         17.93         37.03        81.57 o                         
  14   4  11        171.19        330.73       100.62 o                         
 -14   5  11       1534.57       1653.41        98.21 o                         
 -13   5  11         15.53         72.32        63.24 o                         
 -12   5  11       4664.87       4752.33       133.35 o                         
 -11   5  11          0.99          2.55        41.85 o                         
 -10   5  11       6172.50       6000.15       107.24 o                         
  -9   5  11        274.60        273.49        28.82 o                         
  -8   5  11       1921.42       1854.34        44.27 o                         
  -7   5  11        240.22        266.15        21.53 o                         
  -6   5  11         46.71         88.58        16.86 o                         
  -5   5  11        266.39        322.70        18.79 o                         
  -4   5  11         18.92         13.48        11.60 o                         
  -3   5  11        584.88        598.29        37.65 o                         
  -2   5  11       6986.41       6869.03        89.16 o                         
  -1   5  11       2132.35       2165.79        44.52 o                         
   0   5  11      12670.77      12719.41       106.72 o                         
   1   5  11         73.17         68.51        12.65 o                         
   2   5  11      17260.25      17417.65       134.52 o                         
   3   5  11         21.83         12.32        13.37 o                         
   4   5  11       9311.25       9093.29        85.76 o                         
   5   5  11          4.31         -6.07        16.62 o                         
   6   5  11       2744.53       2764.55        46.86 o                         
   7   5  11        246.05        276.95        24.40 o                         
   8   5  11        200.20        233.16        32.19 o                         
   9   5  11        532.02        570.51        43.47 o                         
  10   5  11        998.43       1087.61        67.77 o                         
  11   5  11         54.88         68.71        47.99 o                         
  12   5  11       3305.65       3413.08       150.08 o                         
  13   5  11         66.27        158.25        88.98 o                         
  14   5  11       2640.56       2624.78       217.22 o                         
 -13   6  11        726.80        738.45        93.83 o                         
 -12   6  11         26.23         65.44        59.63 o                         
 -11   6  11       1246.17       1356.31        82.46 o                         
 -10   6  11        479.23        565.93        41.44 o                         
  -9   6  11        687.65        655.61        40.98 o                         
  -8   6  11       3077.13       2978.90        58.44 o                         
  -7   6  11        215.79        278.92        23.19 o                         
  -6   6  11       7188.99       7039.74        76.63 o                         
  -5   6  11        357.31        379.03        21.15 o                         
  -4   6  11      13617.10      13523.51       116.31 o                         
  -3   6  11        323.51        362.07        27.11 o                         
  -2   6  11       5117.92       4990.19        68.49 o                         
  -1   6  11       2278.18       2235.30        39.53 o                         
   0   6  11       1590.40       1542.74        29.34 o                         
   1   6  11       3745.18       3778.34        46.97 o                         
   2   6  11        274.04        276.05        16.31 o                         
   3   6  11       3319.10       3315.43        41.92 o                         
   4   6  11       2501.13       2481.83        50.38 o                         
   5   6  11       2592.95       2539.63        49.70 o                         
   6   6  11       5468.21       5194.69        66.93 o                         
   7   6  11        507.85        528.13        31.51 o                         
   8   6  11       5014.15       4563.92        90.75 o                         
   9   6  11          1.12         79.64        37.92 o                         
  10   6  11       2420.87       2403.77        97.12 o                         
  11   6  11        820.22        967.92        75.65 o                         
  12   6  11        950.49        883.45       157.78 o                         
  13   6  11        653.41        704.28       109.48 o                         
 -13   7  11        218.49        432.54        93.47 o                         
 -12   7  11       1102.34       1126.42        85.58 o                         
 -11   7  11          8.21         61.30        58.68 o                         
 -10   7  11       1731.66       1865.09        85.04 o                         
  -9   7  11       1490.54       1450.99        58.99 o                         
  -8   7  11       1018.49       1015.82        45.18 o                         
  -7   7  11       2051.40       1942.04        50.17 o                         
  -6   7  11        237.02        255.64        22.54 o                         
  -5   7  11       4538.81       4375.29        59.92 o                         
  -4   7  11          7.85         17.58        15.84 o                         
  -3   7  11       5153.66       5152.90        62.26 o                         
  -2   7  11       2290.27       2214.85        40.18 o                         
  -1   7  11       2233.56       2251.61        36.71 o                         
   0   7  11       1772.15       1768.29        37.49 o                         
   1   7  11         56.44         64.30        16.32 o                         
   2   7  11       3458.08       3298.11        45.27 o                         
   3   7  11       1402.33       1353.72        33.17 o                         
   4   7  11       3960.47       3717.03        61.03 o                         
   5   7  11       2310.19       2342.64        52.56 o                         
   6   7  11        159.59        193.45        31.26 o                         
   7   7  11       2790.54       2574.30        66.60 o                         
   8   7  11          7.00         38.16        35.04 o                         
   9   7  11       3950.06       4009.15       110.82 o                         
  10   7  11        273.37        342.78        61.99 o                         
  11   7  11       1164.72       1149.27        97.95 o                         
  12   7  11        588.62        801.32       110.12 o                         
 -12   8  11         34.84        -31.74        86.35 o                         
 -11   8  11       3197.10       3159.54       133.65 o                         
 -10   8  11          0.46        155.90        50.74 o                         
  -9   8  11       2211.95       2148.77        87.63 o                         
  -8   8  11          3.25         -9.39        36.31 o                         
  -7   8  11       1124.72       1151.38        78.66 o                         
  -6   8  11        511.76        606.02        32.53 o                         
  -5   8  11         50.29         87.73        22.29 o                         
  -4   8  11        839.52        881.70        49.90 o                         
  -3   8  11       1528.40       1624.10        41.65 o                         
  -2   8  11        196.03        234.65        21.78 o                         
  -1   8  11       4656.95       4692.14        59.64 o                         
   0   8  11        120.74        137.03        18.19 o                         
   1   8  11       7507.45       7568.43        86.85 o                         
   2   8  11          4.33          0.29        23.21 o                         
   3   8  11       8358.76       8162.54       103.44 o                         
   4   8  11         35.91        104.79        24.92 o                         
   5   8  11       2305.49       2207.48        58.76 o                         
   6   8  11        405.81        390.12        35.04 o                         
   7   8  11        175.82        137.92        41.74 o                         
   8   8  11        197.79        148.92        50.92 o                         
   9   8  11          2.49          1.85        56.96 o                         
  10   8  11        192.07        224.40        66.26 o                         
  11   8  11       1207.55       1360.03       112.57 o                         
  12   8  11         99.66        272.75       105.94 o                         
 -11   9  11          8.28         -3.09        91.14 o                         
 -10   9  11         65.43        152.16        69.03 o                         
  -9   9  11       1024.06       1102.70        68.82 o                         
  -8   9  11         86.39         89.37        43.73 o                         
  -7   9  11       3851.42       3874.66        87.16 o                         
  -6   9  11         39.61         42.77        27.59 o                         
  -5   9  11       6068.78       6021.51        82.31 o                         
  -4   9  11         14.29         47.21        22.86 o                         
  -3   9  11       5803.55       5667.59        81.66 o                         
  -2   9  11        308.57        351.39        26.61 o                         
  -1   9  11       2568.27       2557.43        50.32 o                         
   0   9  11        101.25        130.14        21.52 o                         
   1   9  11        195.27        187.78        26.13 o                         
   2   9  11        420.08        442.54        32.13 o                         
   3   9  11        139.74        183.69        27.95 o                         
   4   9  11         17.41         28.81        28.47 o                         
   5   9  11       3079.94       2984.71        76.51 o                         
   6   9  11        128.17        132.46        41.77 o                         
   7   9  11       4030.96       4104.77       120.95 o                         
   8   9  11          1.04         60.66        57.27 o                         
   9   9  11       3624.90       3672.70       158.42 o                         
  10   9  11         36.36        167.46        83.86 o                         
  11   9  11       1404.27       1432.42       237.42 o                         
 -10  10  11        136.02         78.24        85.18 o                         
  -9  10  11       1922.18       2049.01       136.62 o                         
  -8  10  11        398.31        460.02        60.71 o                         
  -7  10  11        924.04        962.30        66.03 o                         
  -6  10  11        616.21        640.93        46.09 o                         
  -5  10  11        166.29        200.93        41.44 o                         
  -4  10  11       1228.44       1208.87        53.79 o                         
  -3  10  11        473.06        524.77        36.39 o                         
  -2  10  11       1017.94       1010.73        49.24 o                         
  -1  10  11       3079.69       3085.57        73.70 o                         
   0  10  11        111.95        197.23        32.59 o                         
   1  10  11       4440.15       4278.62        77.37 o                         
   2  10  11         21.64        -20.98        30.63 o                         
   3  10  11       3417.87       3241.75        84.75 o                         
   4  10  11        482.71        506.72        43.78 o                         
   5  10  11       1605.32       1821.71        97.10 o                         
   6  10  11        660.75        755.24        66.05 o                         
   7  10  11         38.50        -12.88        59.24 o                         
   8  10  11        343.26        315.95        69.67 o                         
   9  10  11         20.61        146.42        88.79 o                         
  10  10  11        614.15        558.86       192.84 o                         
  -9  11  11        171.95        110.72        86.27 o                         
  -8  11  11        658.24        729.47        75.53 o                         
  -7  11  11       1181.35       1141.45        82.80 o                         
  -6  11  11         64.00         38.47        50.26 o                         
  -5  11  11       1310.93       1521.76        79.65 o                         
  -4  11  11         64.50        134.34        38.10 o                         
  -3  11  11       1386.05       1423.76        58.46 o                         
  -2  11  11       1181.24       1301.29        70.66 o                         
  -1  11  11        531.99        586.27        54.62 o                         
   0  11  11       1490.80       1614.23        98.66 o                         
   1  11  11          8.66         16.84        38.96 o                         
   2  11  11       2545.65       2569.16        85.38 o                         
   3  11  11        161.19        145.30        45.40 o                         
   4  11  11       1751.51       1890.30       100.44 o                         
   5  11  11        698.75        673.65        68.73 o                         
   6  11  11        467.15        637.45        87.98 o                         
   7  11  11       1790.61       2004.74       149.56 o                         
   8  11  11         12.42         92.25       133.77 o                         
  -7  12  11         57.91        134.91        76.15 o                         
  -6  12  11       1765.42       1787.07        95.57 o                         
  -5  12  11         20.55         67.21        56.25 o                         
  -4  12  11       2244.84       2113.72       100.64 o                         
  -3  12  11        240.52        285.49        53.78 o                         
  -2  12  11       1430.03       1546.63        91.18 o                         
  -1  12  11        211.44        288.66        57.56 o                         
   0  12  11        482.38        538.75        54.21 o                         
   1  12  11        775.39        775.96        59.06 o                         
   2  12  11         26.45        -34.27        61.22 o                         
   3  12  11        367.78        323.96        63.07 o                         
   4  12  11        477.76        411.88        76.17 o                         
   5  12  11        100.63         28.49        90.55 o                         
   6  12  11       1306.90       1182.85       108.25 o                         
   7  12  11          3.93        -49.60       118.11 o                         
  -4  13  11          3.96         52.69        74.20 o                         
  -3  13  11          1.24         26.16        70.58 o                         
  -2  13  11        882.33       1049.64        88.37 o                         
  -1  13  11         12.71         31.31        76.08 o                         
   0  13  11       1821.69       1932.01       218.34 o                         
   1  13  11         34.52          8.60        92.10 o                         
   2  13  11       1905.64       1954.48       129.46 o                         
   3  13  11          6.34         79.57        94.51 o                         
   4  13  11        968.02       1076.73       107.08 o                         
 -14   0  12         73.32         95.60        75.82 o                         
 -12   0  12        473.87        432.36        69.54 o                         
 -10   0  12       2813.44       2800.81        96.77 o                         
  -8   0  12      11095.09      11121.74       156.83 o                         
  -6   0  12      23526.39      23316.01       288.31 o                         
  -4   0  12       7926.79       7855.92       116.39 o                         
  -2   0  12       9652.59       9564.37       113.96 o                         
   0   0  12       2670.19       2607.35        37.24 o                         
   2   0  12       2220.54       2246.10        39.94 o                         
   4   0  12       8745.81       8387.00       100.64 o                         
   6   0  12       9125.67       8878.44       118.01 o                         
   8   0  12       9894.30       9844.81       138.05 o                         
  10   0  12       4021.80       4009.47       100.27 o                         
  12   0  12        302.02        315.89        64.56 o                         
  14   0  12         73.87        154.84       151.79 o                         
 -14   1  12       1706.10       1777.48        85.99 o                         
 -13   1  12         55.70        166.32        46.09 o                         
 -12   1  12       5622.90       5558.41       114.54 o                         
 -11   1  12        482.10        483.67        45.79 o                         
 -10   1  12       2769.85       2688.24        80.92 o                         
  -9   1  12        578.32        569.17        34.97 o                         
  -8   1  12        495.90        534.73        28.22 o                         
  -7   1  12       2210.76       2182.76        43.29 o                         
  -6   1  12        149.60        151.73        16.81 o                         
  -5   1  12       1955.78       1999.23        41.90 o                         
  -4   1  12       5344.21       5398.67        59.00 o                         
  -3   1  12        807.48        762.02        19.91 o                         
  -2   1  12      12406.75      12494.32        94.46 o                         
  -1   1  12       1984.23       1953.25        26.13 o                         
   0   1  12      28937.43      29529.79       200.63 o                         
   1   1  12          8.43         13.75         9.59 o                         
   2   1  12      16988.58      17322.07       118.47 o                         
   3   1  12        820.49        805.44        20.38 o                         
   4   1  12       3875.78       3815.15        47.08 o                         
   5   1  12        770.80        800.92        26.26 o                         
   6   1  12        291.13        242.81        16.75 o                         
   7   1  12        378.82        410.66        21.38 o                         
   8   1  12         18.93         52.42        18.88 o                         
   9   1  12        465.86        531.11        29.32 o                         
  10   1  12       3624.95       3667.97        72.98 o                         
  11   1  12        304.12        288.12        39.95 o                         
  12   1  12       4110.23       4361.20       126.36 o                         
  13   1  12         53.58         86.62        58.99 o                         
  14   1  12       3726.99       3819.32       231.12 o                         
 -14   2  12         39.97        -27.00        74.01 o                         
 -13   2  12       2044.42       1991.16        98.89 o                         
 -12   2  12        241.60        219.92        46.36 o                         
 -11   2  12       1421.28       1433.49        70.86 o                         
 -10   2  12       1569.53       1530.42        57.08 o                         
  -9   2  12        929.41       1000.16        43.15 o                         
  -8   2  12       6186.96       6163.67        78.48 o                         
  -7   2  12        157.95        186.94        19.89 o                         
  -6   2  12       5748.36       5587.52        74.07 o                         
  -5   2  12        302.00        365.42        20.68 o                         
  -4   2  12       4428.92       4416.50        52.33 o                         
  -3   2  12       2824.24       2810.11        38.26 o                         
  -2   2  12       2224.14       2154.56        30.04 o                         
  -1   2  12       1646.35       1660.13        26.49 o                         
   0   2  12          8.25          7.40         9.29 o                         
   1   2  12       7552.00       7464.94        64.40 o                         
   2   2  12       2438.09       2440.36        32.26 o                         
   3   2  12       3100.63       3127.79        39.75 o                         
   4   2  12       6328.41       6111.35        67.04 o                         
   5   2  12        516.92        514.23        21.00 o                         
   6   2  12       9659.54       9325.04        88.81 o                         
   7   2  12         67.95         57.34        17.36 o                         
   8   2  12       5128.66       5007.23        65.90 o                         
   9   2  12        825.50        900.72        32.97 o                         
  10   2  12       1585.01       1679.97        67.35 o                         
  11   2  12       2644.80       2872.11        89.83 o                         
  12   2  12        442.39        459.85        58.12 o                         
  13   2  12       1944.36       1951.52       143.35 o                         
  14   2  12        119.94        186.07        85.19 o                         
 -14   3  12        497.12        705.12        71.42 o                         
 -13   3  12          3.71         -2.16        50.66 o                         
 -12   3  12        800.20       1093.34        60.99 o                         
 -11   3  12       1372.85       1344.46        69.03 o                         
 -10   3  12        665.65        618.14        46.98 o                         
  -9   3  12       4639.54       4528.99        71.45 o                         
  -8   3  12        166.66        183.56        22.62 o                         
  -7   3  12      13291.03      13156.18       129.80 o                         
  -6   3  12        159.03        149.92        17.28 o                         
  -5   3  12       9666.44       9672.31        98.12 o                         
  -4   3  12        313.02        343.57        20.63 o                         
  -3   3  12       7343.32       7391.84        77.42 o                         
  -2   3  12       6043.55       5913.72        58.52 o                         
  -1   3  12       2323.62       2265.26        32.18 o                         
   0   3  12       1865.09       1794.49        37.40 o                         
   1   3  12        951.62        867.04        23.28 o                         
   2   3  12        638.48        604.46        25.63 o                         
   3   3  12       6078.22       5989.25        62.40 o                         
   4   3  12        488.35        484.66        17.69 o                         
   5   3  12       4836.63       4772.15        54.25 o                         
   6   3  12         36.33         68.89        17.08 o                         
   7   3  12       8975.45       8780.24        86.19 o                         
   8   3  12        439.23        486.82        26.24 o                         
   9   3  12       2519.82       2578.19        96.38 o                         
  10   3  12       1182.21       1241.54        57.19 o                         
  11   3  12       1309.31       1271.65       155.38 o                         
  12   3  12        952.11       1139.51       110.90 o                         
  13   3  12         29.42         38.98        80.26 o                         
  14   3  12        636.67        765.12       148.53 o                         
 -14   4  12          3.93         -2.76        67.39 o                         
 -13   4  12       3280.39       3207.24       129.52 o                         
 -12   4  12          6.14        139.39        46.92 o                         
 -11   4  12       3088.32       3067.92        88.02 o                         
 -10   4  12         15.78         55.56        32.23 o                         
  -9   4  12       1806.49       1901.29        54.10 o                         
  -8   4  12         76.19         79.53        22.82 o                         
  -7   4  12        219.97        212.86        21.15 o                         
  -6   4  12          3.67         38.10        16.34 o                         
  -5   4  12        722.34        707.96        28.92 o                         
  -4   4  12          3.76         50.49        13.90 o                         
  -3   4  12       9678.95       9864.55       123.40 o                         
  -2   4  12         54.77         79.27        22.64 o                         
  -1   4  12      12193.29      12149.00       123.73 o                         
   0   4  12          0.64         -0.75        10.95 o                         
   1   4  12      18294.54      18000.50       143.26 o                         
   2   4  12          0.68          2.81        13.04 o                         
   3   4  12       8557.20       8356.55        75.97 o                         
   4   4  12         90.20        117.01        15.02 o                         
   5   4  12       1801.24       1789.47        37.96 o                         
   6   4  12        391.20        431.53        20.39 o                         
   7   4  12          4.70        -18.71        18.91 o                         
   8   4  12         34.09         42.98        26.63 o                         
   9   4  12       1998.75       2184.05        78.22 o                         
  10   4  12         86.93        129.72        44.95 o                         
  11   4  12       5288.66       5265.76       166.89 o                         
  12   4  12          0.71        -51.39        71.72 o                         
  13   4  12       4042.29       4346.81       177.24 o                         
  14   4  12          0.82         80.98       103.13 o                         
 -13   5  12         29.00         16.70        66.05 o                         
 -12   5  12        203.33        214.72        60.46 o                         
 -11   5  12        644.05        696.65        53.18 o                         
 -10   5  12         23.12         19.84        30.90 o                         
  -9   5  12       2580.21       2518.04        61.89 o                         
  -8   5  12          7.06         22.92        23.65 o                         
  -7   5  12       9026.39       9084.82        97.14 o                         
  -6   5  12         77.79        114.30        19.18 o                         
  -5   5  12       8422.31       8396.46        86.15 o                         
  -4   5  12        650.60        594.63        26.92 o                         
  -3   5  12       6667.86       6560.26        94.23 o                         
  -2   5  12        643.81        631.47        58.87 o                         
  -1   5  12        162.28        182.71        23.22 o                         
   0   5  12        831.86        868.01        24.98 o                         
   1   5  12       2044.18       2040.05        36.51 o                         
   2   5  12        210.09        265.72        19.07 o                         
   3   5  12       4096.03       4079.44        54.37 o                         
   4   5  12        831.49        851.89        34.57 o                         
   5   5  12      10506.92      10123.73        95.82 o                         
   6   5  12        165.00        137.06        21.79 o                         
   7   5  12       9789.77       9706.53       112.21 o                         
   8   5  12        285.89        233.03        38.91 o                         
   9   5  12       3572.58       3650.22        87.24 o                         
  10   5  12        356.83        446.49       100.86 o                         
  11   5  12        876.45       1009.65        85.67 o                         
  12   5  12        297.01        295.59        81.64 o                         
  13   5  12         22.78        -90.11        90.11 o                         
 -13   6  12       1652.68       1604.43       161.18 o                         
 -12   6  12        168.20        124.35        65.55 o                         
 -11   6  12       2230.65       2569.78       123.09 o                         
 -10   6  12        689.45        662.63        45.32 o                         
  -9   6  12        682.78        741.43        42.35 o                         
  -8   6  12       1838.07       1756.12        52.99 o                         
  -7   6  12        116.93        104.45        23.03 o                         
  -6   6  12       3688.50       3715.24        56.72 o                         
  -5   6  12        218.05        238.71        19.47 o                         
  -4   6  12       2530.99       2454.90        56.80 o                         
  -3   6  12       5956.36       5936.66        92.34 o                         
  -2   6  12       1049.01       1098.75        45.86 o                         
  -1   6  12       6445.79       6264.39        74.49 o                         
   0   6  12         14.11         17.95        12.77 o                         
   1   6  12       8252.26       8071.39        78.41 o                         
   2   6  12        171.38        201.56        17.61 o                         
   3   6  12       5912.84       5848.06        65.51 o                         
   4   6  12       2293.44       2174.66        35.85 o                         
   5   6  12       1021.69        995.40        39.32 o                         
   6   6  12       1863.23       1921.63        54.88 o                         
   7   6  12         11.34         38.53        29.06 o                         
   8   6  12       1338.96       1476.84        65.63 o                         
   9   6  12        670.52        673.34        57.22 o                         
  10   6  12        414.64        382.69        57.97 o                         
  11   6  12       2762.95       2604.52       138.58 o                         
  12   6  12         76.86        110.91       102.77 o                         
  13   6  12       1863.98       1924.40       133.86 o                         
 -12   7  12       1884.70       1952.18       156.45 o                         
 -11   7  12         84.40         59.71        65.79 o                         
 -10   7  12       1100.25       1193.36        84.24 o                         
  -9   7  12        899.21        865.43        45.80 o                         
  -8   7  12        472.55        494.76        35.68 o                         
  -7   7  12       2329.20       2293.11        54.78 o                         
  -6   7  12         40.79        101.71        22.70 o                         
  -5   7  12       1317.30       1377.39        39.12 o                         
  -4   7  12       1600.52       1647.92        40.60 o                         
  -3   7  12       1245.94       1209.06        38.54 o                         
  -2   7  12       3213.20       3299.05        49.07 o                         
  -1   7  12        209.93        234.64        20.27 o                         
   0   7  12       4114.60       3989.01        51.42 o                         
   1   7  12        235.16        255.65        18.59 o                         
   2   7  12       2393.98       2328.21        40.72 o                         
   3   7  12       1574.32       1503.60        37.51 o                         
   4   7  12       2087.51       2080.07        54.16 o                         
   5   7  12       3021.87       2884.54        59.46 o                         
   6   7  12         49.39         32.91        31.71 o                         
   7   7  12       1711.88       1718.70        67.32 o                         
   8   7  12        297.92        282.58        43.17 o                         
   9   7  12        795.88        814.51        62.60 o                         
  10   7  12       2051.23       1817.64       119.61 o                         
  11   7  12        420.62        255.85        92.54 o                         
  12   7  12       1316.26       1173.43       115.88 o                         
 -12   8  12        113.66        200.14       109.94 o                         
 -11   8  12        188.80        153.43        71.89 o                         
 -10   8  12        798.94        824.47        82.82 o                         
  -9   8  12         60.15         87.49        47.12 o                         
  -8   8  12       3401.24       3249.59        82.30 o                         
  -7   8  12          1.45         47.68        29.65 o                         
  -6   8  12       5727.06       5596.06        79.51 o                         
  -5   8  12          6.37         15.60        22.35 o                         
  -4   8  12       3465.63       3456.63        56.69 o                         
  -3   8  12        185.44        240.90        21.97 o                         
  -2   8  12       1035.84       1098.28        48.74 o                         
  -1   8  12        560.68        673.05        30.84 o                         
   0   8  12          1.81         32.75        17.51 o                         
   1   8  12        861.89        843.14        32.47 o                         
   2   8  12       1033.70       1056.63        33.57 o                         
   3   8  12        113.62        118.15        26.07 o                         
   4   8  12       4066.52       3990.35        73.86 o                         
   5   8  12         23.83         21.76        29.77 o                         
   6   8  12       5197.48       5082.63       142.91 o                         
   7   8  12          5.38         42.53        37.47 o                         
   8   8  12       3390.49       3351.55       114.85 o                         
   9   8  12         16.87         -1.47        58.31 o                         
  10   8  12       1392.48       1639.08       198.71 o                         
  11   8  12        239.07        315.97        98.65 o                         
 -11   9  12         45.69        119.42        90.57 o                         
 -10   9  12       1637.09       1579.38        95.64 o                         
  -9   9  12          1.44        -57.59        57.59 o                         
  -8   9  12        146.94        217.33        48.38 o                         
  -7   9  12          1.55          9.43        44.74 o                         
  -6   9  12         81.17         76.09        30.41 o                         
  -5   9  12        417.68        429.46        37.88 o                         
  -4   9  12       1319.81       1377.56        44.14 o                         
  -3   9  12         20.30         56.24        23.32 o                         
  -2   9  12       5758.36       5805.05        82.26 o                         
  -1   9  12         36.99         53.18        23.56 o                         
   0   9  12       6191.00       5996.48        88.21 o                         
   1   9  12          2.76         -8.03        21.54 o                         
   2   9  12       4500.55       4337.86        66.04 o                         
   3   9  12         28.11         71.16        33.32 o                         
   4   9  12       1565.33       1442.58        57.54 o                         
   5   9  12         42.54         61.73        36.23 o                         
   6   9  12          4.84         20.84        68.01 o                         
   7   9  12        115.82        274.18        71.88 o                         
   8   9  12        323.06        336.96        66.35 o                         
   9   9  12          1.97        -65.68        76.15 o                         
  10   9  12       1459.07       1477.96       117.39 o                         
  -9  10  12        252.23        364.78        68.41 o                         
  -8  10  12       2226.39       2235.01       106.65 o                         
  -7  10  12         29.16         29.93        47.93 o                         
  -6  10  12       2331.43       2364.15        80.85 o                         
  -5  10  12        186.70        234.39        35.28 o                         
  -4  10  12       1647.79       1767.31        55.17 o                         
  -3  10  12       1341.76       1331.30        50.25 o                         
  -2  10  12        695.83        826.31        42.79 o                         
  -1  10  12        925.64        917.70        43.20 o                         
   0  10  12         18.60          3.01        38.84 o                         
   1  10  12        727.84        760.96        36.32 o                         
   2  10  12        874.17       1016.84        52.43 o                         
   3  10  12        842.53        928.10        50.75 o                         
   4  10  12       2324.92       2271.65        95.24 o                         
   5  10  12        207.63        203.93        55.57 o                         
   6  10  12       4360.47       4561.11       138.25 o                         
   7  10  12         39.47          9.54        71.34 o                         
   8  10  12       2433.14       2512.73       206.37 o                         
   9  10  12        197.43        151.88        93.65 o                         
  -8  11  12        160.30        258.44        69.94 o                         
  -7  11  12       1425.05       1451.60        95.19 o                         
  -6  11  12          6.66         31.97        52.82 o                         
  -5  11  12        921.78        904.61        71.55 o                         
  -4  11  12        541.79        630.76        50.18 o                         
  -3  11  12        901.34        883.56        58.47 o                         
  -2  11  12       2455.27       2479.91        81.23 o                         
  -1  11  12         46.64         86.98        38.03 o                         
   0  11  12       2423.49       2232.27        86.30 o                         
   1  11  12        209.59        161.52        42.75 o                         
   2  11  12       2093.72       2071.18        92.90 o                         
   3  11  12       1145.92       1114.70        71.75 o                         
   4  11  12        641.98        709.15        81.16 o                         
   5  11  12       1469.60       1539.56       114.47 o                         
   6  11  12         99.80         52.36       110.33 o                         
   7  11  12       1337.94       1400.47       112.33 o                         
   8  11  12          6.36        223.74        99.28 o                         
  -6  12  12        310.04        532.69       101.05 o                         
  -5  12  12        134.24        -20.77        59.91 o                         
  -4  12  12         90.43        214.42        63.81 o                         
  -3  12  12       1162.33       1337.15        97.87 o                         
  -2  12  12        158.01        223.34        75.64 o                         
  -1  12  12       1903.57       1905.78       106.98 o                         
   0  12  12        208.84        262.48        68.25 o                         
   1  12  12       1973.48       2100.58       112.45 o                         
   2  12  12         87.17         84.55       101.97 o                         
   3  12  12       1023.89        978.81       128.82 o                         
   4  12  12         35.29        197.76        84.17 o                         
   5  12  12        227.30        411.15        87.14 o                         
   6  12  12        473.33        591.97       100.24 o                         
  -3  13  12        825.30        923.85       106.50 o                         
  -2  13  12          9.74        159.70        78.56 o                         
  -1  13  12         91.84       -160.95       160.95 o                         
   0  13  12         10.18        -83.94        83.94 o                         
   1  13  12        126.99        268.16        81.65 o                         
   2  13  12         13.08        -47.03        80.19 o                         
   3  13  12        535.76        421.42       111.54 o                         
 -13   0  13       2515.97       2355.23       128.85 o                         
 -11   0  13       2518.25       2366.64       190.95 o                         
  -9   0  13        972.88        938.47        61.65 o                         
  -7   0  13         75.17         75.03        26.64 o                         
  -5   0  13       8396.91       8027.90       122.94 o                         
  -3   0  13      18318.34      17985.12       227.11 o                         
  -1   0  13      18747.31      18679.83       232.99 o                         
   1   0  13      15522.99      15442.48       156.93 o                         
   3   0  13       3333.28       3378.42        61.02 o                         
   5   0  13        165.43        211.89        22.70 o                         
   7   0  13       2463.04       2452.06        63.71 o                         
   9   0  13       9339.64       9121.40       163.73 o                         
  11   0  13       4965.07       4854.00       149.73 o                         
  13   0  13       3816.48       4294.44       280.47 o                         
 -14   1  13        666.03        826.03        65.99 o                         
 -13   1  13        166.59        263.16        54.52 o                         
 -12   1  13        222.35        182.35        49.98 o                         
 -11   1  13       3840.08       3978.31        95.72 o                         
 -10   1  13          9.00         -4.38        41.09 o                         
  -9   1  13       3307.32       3208.31        67.06 o                         
  -8   1  13        159.34        184.53        22.67 o                         
  -7   1  13       6629.65       6521.13        78.64 o                         
  -6   1  13         78.06         76.90        16.18 o                         
  -5   1  13       6684.67       6698.70        71.26 o                         
  -4   1  13        736.25        712.99        26.48 o                         
  -3   1  13       1971.88       1923.72        32.62 o                         
  -2   1  13       1534.21       1520.60        28.80 o                         
  -1   1  13        295.71        324.11        16.49 o                         
   0   1  13        841.97        839.44        23.67 o                         
   1   1  13       6776.49       6681.84        79.45 o                         
   2   1  13        772.96        787.74        22.13 o                         
   3   1  13      17034.34      17008.90       142.45 o                         
   4   1  13        264.54        313.54        17.75 o                         
   5   1  13      14215.43      13880.83       119.24 o                         
   6   1  13         20.92         45.44        17.46 o                         
   7   1  13       8818.09       8460.51        82.34 o                         
   8   1  13       1305.56       1309.17        39.13 o                         
   9   1  13       3110.84       3139.36        64.18 o                         
  10   1  13       1601.03       1595.90        64.72 o                         
  11   1  13         32.34         -2.72        38.83 o                         
  12   1  13        713.38        688.29        55.69 o                         
  13   1  13         91.87          8.39        71.93 o                         
  14   1  13        220.11        489.14       110.52 o                         
 -14   2  13         49.04         41.73        57.96 o                         
 -13   2  13        913.75       1013.16        84.77 o                         
 -12   2  13        769.46        754.78        68.04 o                         
 -11   2  13       1235.70       1253.36        63.07 o                         
 -10   2  13       2013.94       1915.26        96.56 o                         
  -9   2  13        294.65        318.54        36.27 o                         
  -8   2  13       3544.89       3512.91        64.81 o                         
  -7   2  13         40.85         44.70        18.24 o                         
  -6   2  13       6618.37       6522.29        76.76 o                         
  -5   2  13       3280.66       3181.22        48.04 o                         
  -4   2  13       2440.22       2378.27        38.00 o                         
  -3   2  13       7711.58       7664.66        76.27 o                         
  -2   2  13         75.24         90.02        13.08 o                         
  -1   2  13       9895.58       9696.26        89.92 o                         
   0   2  13         10.43          8.19        11.51 o                         
   1   2  13       2978.31       2977.67        41.77 o                         
   2   2  13      10700.89      10525.43        98.05 o                         
   3   2  13       1723.22       1664.15        34.02 o                         
   4   2  13       6061.70       6026.42        66.35 o                         
   5   2  13        132.04        135.68        16.71 o                         
   6   2  13       4093.74       4085.10        53.32 o                         
   7   2  13       1760.85       1672.50        42.19 o                         
   8   2  13       2030.97       1969.92        54.38 o                         
   9   2  13       1719.36       1673.96        60.54 o                         
  10   2  13        103.21        122.05        38.85 o                         
  11   2  13       3391.94       3357.52        99.04 o                         
  12   2  13          0.40        -56.78        75.74 o                         
  13   2  13       1553.55       1486.04        99.42 o                         
  14   2  13        116.16         45.15       122.94 o                         
 -14   3  13       2182.73       2248.66       111.06 o                         
 -13   3  13         79.45         72.77        69.99 o                         
 -12   3  13       1961.96       1840.91        87.55 o                         
 -11   3  13       1054.13       1159.51        61.18 o                         
 -10   3  13        745.95        791.12        48.80 o                         
  -9   3  13       1948.37       1929.65        55.26 o                         
  -8   3  13        144.24        153.00        23.54 o                         
  -7   3  13       2130.69       2143.13        54.75 o                         
  -6   3  13        670.32        708.26        31.03 o                         
  -5   3  13       1103.67       1174.95        41.10 o                         
  -4   3  13       2258.27       2281.98        38.75 o                         
  -3   3  13        479.07        452.52        31.50 o                         
  -2   3  13       9684.40       9608.09        89.96 o                         
  -1   3  13          0.50         -1.24        11.73 o                         
   0   3  13       6013.36       5825.55        63.62 o                         
   1   3  13         35.12         50.01        13.21 o                         
   2   3  13       1528.10       1566.84        33.65 o                         
   3   3  13       1436.27       1332.58        32.49 o                         
   4   3  13       1235.30       1217.22        32.59 o                         
   5   3  13       3694.20       3652.81        50.97 o                         
   6   3  13       1311.90       1304.85        34.38 o                         
   7   3  13        654.73        697.80        29.55 o                         
   8   3  13       4825.19       4731.61        64.83 o                         
   9   3  13        423.94        502.30        43.73 o                         
  10   3  13       5466.81       5609.84       134.56 o                         
  11   3  13         15.41        -57.97       144.00 o                         
  12   3  13       3616.18       3503.02       135.68 o                         
  13   3  13         10.71         54.14        87.41 o                         
  14   3  13        948.79        964.47       153.06 o                         
 -13   4  13          1.84         63.75        67.25 o                         
 -12   4  13        659.92        718.06        57.69 o                         
 -11   4  13          4.95         19.84        41.78 o                         
 -10   4  13       4421.48       4320.72       101.53 o                         
  -9   4  13         48.95         55.16        37.80 o                         
  -8   4  13       5120.08       5046.51        90.07 o                         
  -7   4  13        302.07        313.58        24.68 o                         
  -6   4  13       6615.27       6492.08        82.95 o                         
  -5   4  13          8.60         23.22        17.77 o                         
  -4   4  13       5101.33       5082.23        69.12 o                         
  -3   4  13        383.00        381.87        28.55 o                         
  -2   4  13          1.72          8.64        21.26 o                         
  -1   4  13        112.41        126.83        13.74 o                         
   0   4  13       1495.66       1460.67        31.34 o                         
   1   4  13        178.35        179.22        17.40 o                         
   2   4  13      12683.25      12377.52       107.81 o                         
   3   4  13        112.87        145.63        17.79 o                         
   4   4  13      10453.01      10321.56        95.88 o                         
   5   4  13         20.77         58.23        18.05 o                         
   6   4  13       8212.58       8091.79        79.33 o                         
   7   4  13         64.36         73.23        18.78 o                         
   8   4  13       2994.54       2957.50        63.79 o                         
   9   4  13         58.94         24.32        45.91 o                         
  10   4  13        827.55        790.64        72.09 o                         
  11   4  13         90.68        112.80        61.44 o                         
  12   4  13         31.88         52.74        77.05 o                         
  13   4  13        151.75        310.65        94.60 o                         
 -13   5  13          1.48         32.01        73.51 o                         
 -12   5  13       1405.41       1608.21        96.71 o                         
 -11   5  13         41.11        110.44        45.52 o                         
 -10   5  13        710.50        782.22        49.21 o                         
  -9   5  13         72.55         39.81        34.30 o                         
  -8   5  13         71.51         74.08        25.46 o                         
  -7   5  13        384.01        411.06        28.29 o                         
  -6   5  13       4118.59       3965.46        60.44 o                         
  -5   5  13        314.80        365.47        23.43 o                         
  -4   5  13       6195.98       5967.84       115.06 o                         
  -3   5  13         79.44         67.60        24.40 o                         
  -2   5  13      17612.08      17162.92       207.96 o                         
  -1   5  13         23.26         25.97        23.75 o                         
   0   5  13      10279.48      10154.27       102.60 o                         
   1   5  13        502.33        541.75        24.18 o                         
   2   5  13       8563.13       8310.96        86.28 o                         
   3   5  13        696.06        714.01        28.32 o                         
   4   5  13       3425.24       3302.61        51.91 o                         
   5   5  13       1231.07       1224.04        38.33 o                         
   6   5  13        211.17        266.66        29.03 o                         
   7   5  13         14.85         14.43        29.10 o                         
   8   5  13       2694.96       3007.97        96.47 o                         
   9   5  13        124.34        162.53        47.21 o                         
  10   5  13       3626.41       3542.23       106.96 o                         
  11   5  13          2.07        -17.87        64.52 o                         
  12   5  13       3470.79       3640.66       163.82 o                         
  13   5  13          1.06        206.62        99.71 o                         
 -13   6  13        477.03        348.59       131.06 o                         
 -12   6  13        634.51        687.77        78.53 o                         
 -11   6  13        527.85        443.89       108.56 o                         
 -10   6  13       2574.62       2490.35        85.71 o                         
  -9   6  13         20.08         40.58        33.29 o                         
  -8   6  13       4312.15       4104.62       117.96 o                         
  -7   6  13         13.35         43.68        24.03 o                         
  -6   6  13       4046.02       4044.84        72.01 o                         
  -5   6  13        629.76        668.79        27.33 o                         
  -4   6  13       1639.07       1561.21        52.04 o                         
  -3   6  13       1297.01       1336.08        53.02 o                         
  -2   6  13         61.68         72.98        25.98 o                         
  -1   6  13       1864.24       1804.92        44.04 o                         
   0   6  13        269.60        292.71        19.22 o                         
   1   6  13       1608.04       1544.68        40.19 o                         
   2   6  13       7573.23       7287.22        80.77 o                         
   3   6  13        277.29        285.96        20.46 o                         
   4   6  13       6529.51       6380.67        75.96 o                         
   5   6  13        328.44        353.88        31.19 o                         
   6   6  13       4394.76       4326.29        79.64 o                         
   7   6  13        516.25        523.37        42.07 o                         
   8   6  13       2525.15       2510.71       100.41 o                         
   9   6  13       1632.13       1686.59        94.62 o                         
  10   6  13        565.80        619.07        71.58 o                         
  11   6  13       1364.44       1553.18       112.49 o                         
  12   6  13          6.99         -0.14        88.76 o                         
 -12   7  13        274.23        296.71        77.17 o                         
 -11   7  13       1628.03       1839.42       101.49 o                         
 -10   7  13        161.43        240.58        78.51 o                         
  -9   7  13       3294.98       3333.06        87.49 o                         
  -8   7  13          0.33         33.29        36.82 o                         
  -7   7  13       3954.74       3741.60        76.05 o                         
  -6   7  13        846.66        912.11        36.77 o                         
  -5   7  13       1711.69       1703.08        44.14 o                         
  -4   7  13       1308.85       1345.84        54.94 o                         
  -3   7  13        723.37        774.39        73.14 o                         
  -2   7  13       4070.47       4084.79        81.52 o                         
  -1   7  13         82.55        110.60        16.20 o                         
   0   7  13       2666.42       2538.79        49.76 o                         
   1   7  13       2209.82       2200.04        41.42 o                         
   2   7  13        709.72        790.05        29.22 o                         
   3   7  13       6060.19       5797.74        70.37 o                         
   4   7  13        800.76        763.40        38.95 o                         
   5   7  13       4653.52       4446.53        80.16 o                         
   6   7  13         39.81          0.79        31.97 o                         
   7   7  13       2363.82       2348.29        96.26 o                         
   8   7  13        589.74        622.63        62.44 o                         
   9   7  13        905.26       1098.62        92.35 o                         
  10   7  13       1054.79       1218.01        98.74 o                         
  11   7  13         32.38         12.31        87.49 o                         
  12   7  13       1270.05       1434.40       167.39 o                         
 -11   8  13        954.26        964.87        88.94 o                         
 -10   8  13        321.14        392.61        60.65 o                         
  -9   8  13         83.72         56.44        54.31 o                         
  -8   8  13        249.64        278.60        41.22 o                         
  -7   8  13        726.12        723.80        41.62 o                         
  -6   8  13        343.29        387.59        36.23 o                         
  -5   8  13       2928.89       2886.37        57.61 o                         
  -4   8  13        127.31        108.84        26.67 o                         
  -3   8  13       4183.26       4153.25        64.69 o                         
  -2   8  13         53.37         92.13        19.94 o                         
  -1   8  13       6389.31       6226.14        93.28 o                         
   0   8  13         17.70         34.32        24.93 o                         
   1   8  13       3587.87       3515.78        57.98 o                         
   2   8  13          5.44         42.03        21.19 o                         
   3   8  13        898.57        894.89        48.15 o                         
   4   8  13         70.75        112.59        30.53 o                         
   5   8  13          1.88         23.28        33.97 o                         
   6   8  13        224.63        174.77        72.37 o                         
   7   8  13       1326.72       1285.83        62.72 o                         
   8   8  13         55.45        -14.12        61.17 o                         
   9   8  13       1978.64       2117.29       156.12 o                         
  10   8  13         11.97        -82.70        82.70 o                         
  11   8  13       2532.82       2820.40       166.29 o                         
 -10   9  13          3.04        133.75        96.32 o                         
  -9   9  13       2352.43       2291.03       125.88 o                         
  -8   9  13         28.77         59.54        49.45 o                         
  -7   9  13       2799.06       2723.92        79.11 o                         
  -6   9  13        187.67        182.65        32.59 o                         
  -5   9  13       2020.04       2020.51        68.68 o                         
  -4   9  13        147.96        166.19        36.33 o                         
  -3   9  13        974.45       1058.73        39.76 o                         
  -2   9  13         60.11        109.00        24.56 o                         
  -1   9  13         79.63        132.44        34.95 o                         
   0   9  13        391.64        413.06        28.48 o                         
   1   9  13       1674.65       1568.18        46.99 o                         
   2   9  13        404.89        381.83        32.84 o                         
   3   9  13       3264.97       3331.54        75.37 o                         
   4   9  13          1.52        -29.14        41.62 o                         
   5   9  13       4443.86       4327.66        96.69 o                         
   6   9  13          0.70         27.35        51.62 o                         
   7   9  13       2198.78       2091.30       158.20 o                         
   8   9  13          0.72         61.47        74.82 o                         
   9   9  13       1305.07       1393.70       108.66 o                         
  10   9  13          3.91         46.53        97.90 o                         
  -9  10  13        185.51        239.97        71.77 o                         
  -8  10  13        803.85        731.49        69.06 o                         
  -7  10  13        235.01        212.73        52.59 o                         
  -6  10  13        227.92        278.11        58.15 o                         
  -5  10  13       1491.61       1475.60        62.41 o                         
  -4  10  13        101.58        189.86        32.60 o                         
  -3  10  13       3666.27       3668.28        95.51 o                         
  -2  10  13          1.62         33.55        29.96 o                         
  -1  10  13       4304.69       4163.84        90.18 o                         
   0  10  13        103.98        120.25        29.75 o                         
   1  10  13       2057.15       1984.80        85.82 o                         
   2  10  13        824.98        823.77        45.99 o                         
   3  10  13       1065.82       1148.86        94.81 o                         
   4  10  13        887.91        936.43        59.31 o                         
   5  10  13         85.41         95.45        57.10 o                         
   6  10  13        703.17        607.22        80.31 o                         
   7  10  13        490.10        507.47        86.95 o                         
   8  10  13        100.83        128.64       136.52 o                         
   9  10  13        685.32       1071.24       175.52 o                         
  -7  11  13        733.88        776.76        85.12 o                         
  -6  11  13        282.07        276.23        85.98 o                         
  -5  11  13        636.23        578.16        59.11 o                         
  -4  11  13        504.67        588.84        54.29 o                         
  -3  11  13        112.93        221.19        42.69 o                         
  -2  11  13       2164.90       2212.49       167.74 o                         
  -1  11  13          7.05         13.02        48.03 o                         
   0  11  13       1174.64       1229.20        72.75 o                         
   1  11  13        186.08        182.78        62.18 o                         
   2  11  13        317.18        338.17        66.59 o                         
   3  11  13       1421.29       1700.33       108.01 o                         
   4  11  13        113.25        224.04        71.77 o                         
   5  11  13       1192.70       1187.66        97.36 o                         
   6  11  13        104.49        221.41        84.89 o                         
   7  11  13       1293.77       1499.89       176.19 o                         
  -5  12  13        121.03        100.51        62.47 o                         
  -4  12  13        790.13        910.43        73.21 o                         
  -3  12  13        608.19        820.15        79.69 o                         
  -2  12  13          1.12        -73.00        87.33 o                         
  -1  12  13        679.38        935.31       149.55 o                         
   0  12  13        185.53        297.35       108.41 o                         
   1  12  13        393.04        458.59        74.49 o                         
   2  12  13       1288.44       1246.93        92.56 o                         
   3  12  13         12.84         69.00        76.79 o                         
   4  12  13       1363.26       1481.95       107.32 o                         
   5  12  13         48.08          9.96        88.88 o                         
   0  13  13       1352.96       1316.44       140.44 o                         
 -14   0  14        331.46        409.84        89.55 o                         
 -12   0  14       1957.39       1822.45       142.07 o                         
 -10   0  14       4345.83       4397.89       173.18 o                         
  -8   0  14       2713.08       2790.39        97.90 o                         
  -6   0  14       3642.36       3376.00        76.97 o                         
  -4   0  14        103.85         61.08        38.77 o                         
  -2   0  14        140.52        186.55        24.11 o                         
   0   0  14      10420.93      10302.53       146.33 o                         
   2   0  14      28540.79      27898.50       328.84 o                         
   4   0  14      16234.46      15937.94       207.40 o                         
   6   0  14       7861.09       7659.36       113.91 o                         
   8   0  14       1739.14       1633.87        64.93 o                         
  10   0  14         50.02         42.62        54.10 o                         
  12   0  14        970.24        947.60        98.92 o                         
  14   0  14       2503.89       2811.51       324.56 o                         
 -14   1  14       1202.99       1195.18        91.74 o                         
 -13   1  14        166.13        209.30        53.04 o                         
 -12   1  14       1110.95       1214.17        78.14 o                         
 -11   1  14        386.94        452.35        52.57 o                         
 -10   1  14          7.58         -2.67        48.81 o                         
  -9   1  14        793.96        818.58        44.02 o                         
  -8   1  14       1442.73       1419.77        45.37 o                         
  -7   1  14       1012.99        973.78        36.27 o                         
  -6   1  14       8269.02       8162.39        85.24 o                         
  -5   1  14        295.81        329.23        19.74 o                         
  -4   1  14      13648.29      13615.65       121.02 o
[truncated: 159,571 more chars]
